# Supplementary material for: Synthesis and structure of 9-methyl-1,10-di­hydro­pyrazolo­[3,4-a]carbazole
Source: Acta Crystallogr E Crystallogr Commun. 2026 Jan 29;82(Pt 2):231–4. doi: 10.1107/S2056989026000502 (PMC12874232; doi:10.1107/S2056989026000502)
Supplement: Supplementary file 1 [file e-82-00231-sup1.cif]

##############################################################################
#                                                                            #
# This CIF contains the data in a paper accepted for publication in          #
# Acta Crystallographica Section E. It conforms to the requirements of       #
# Notes for Authors for Acta Crystallographica Section E, and has been       #
# peer reviewed under the auspices of the IUCr Commission on Journals.       #
#                                                                            #
# Full details of the Crystallographic Information File format               #
# are given in the paper "The Crystallographic Information File (CIF):       #
# a New Standard Archive File for Crystallography" by S. R. Hall, F. H.      #
# Allen and I. D. Brown [Acta Cryst. (1991), A47, 655-685].                  #
#                                                                            #
# The current version of the core CIF dictionary is obtainable from          #
# ftp://ftp.iucr.org/pub/cif_core.dic.                                       #
#                                                                            #
# Software is freely available for graphical display of the structure(s)     #
# in this CIF. For information consult the CIF software page                 #
# http://www.iucr.org/resources/cif/software.                                #
#                                                                            #
# This file may be used for bona fide research purposes within the           #
# scientific community so long as proper attribution is given to the journal # 
# article from which it was obtained.                                        #
#                                                                            #
##############################################################################
data_I
_audit_creation_method     'SHELXL-2025/1'
_chemical_name_systematic
;
9-Methyl-1,10-dihydropyrazolo[3,4-<i>a</i>]carbazole
;
_chemical_name_common     'carbazole'
_chemical_formula_moiety     'C14 H11 N3'
_chemical_formula_sum     'C14 H11 N3'
_chemical_formula_iupac     'C14 H11 N3'
_chemical_formula_weight     221.26
_chemical_melting_point     475.0(10)
_chemical_absolute_configuration     unk
_space_group_crystal_system     orthorhombic
_space_group_name_H-M_alt     'P 21 21 21'
_space_group_name_Hall     'P 2ac 2ab'
loop_
    _space_group_symop_operation_xyz
    'x, y, z'
    '-x+1/2, -y, z+1/2'
    '-x, y+1/2, -z+1/2'
    'x+1/2, -y+1/2, -z'
_cell_length_a     6.570(4)
_cell_length_b     7.541(5)
_cell_length_c     21.854(14)
_cell_angle_alpha     90
_cell_angle_beta     90
_cell_angle_gamma     90
_cell_volume     1082.8(12)
_cell_formula_units_Z     4
_cell_measurement_reflns_used     5839
_cell_measurement_theta_min     2.8573
_cell_measurement_theta_max     32.2079
_cell_measurement_temperature     100(2)
_exptl_crystal_description     prism
_exptl_crystal_colour     yellow
_exptl_crystal_size_max     0.445
_exptl_crystal_size_mid     0.280
_exptl_crystal_size_min     0.252
_exptl_crystal_density_diffrn     1.357
_exptl_crystal_density_meas     ?
_exptl_crystal_density_method     ?
_exptl_crystal_F_000     464
_exptl_absorpt_coefficient_mu     0.084
_exptl_absorpt_correction_type     multi-scan
_exptl_absorpt_process_details
;
(SADABS2016; Krause <i>et al.</i>,  2015)
;
_exptl_absorpt_correction_T_min     0.7142
_exptl_absorpt_correction_T_max     0.7464
_diffrn_ambient_temperature     100(2)
_diffrn_source     'fine-focus sealed tube'
_diffrn_radiation_type     MoK\a
_diffrn_radiation_wavelength     0.71073
_diffrn_radiation_monochromator     graphite
_diffrn_measurement_device_type     'Bruker SMART APEX CCD'
_diffrn_measurement_method     '\w scans'
_diffrn_detector_area_resol_mean     ?
_diffrn_reflns_number     13749
_diffrn_reflns_av_R_equivalents     0.0243
_diffrn_reflns_av_unetI/netI     0.0236
_diffrn_reflns_theta_min     1.864
_diffrn_reflns_theta_max     32.294
_diffrn_reflns_theta_full     25.242
_diffrn_measured_fraction_theta_max     0.971
_diffrn_measured_fraction_theta_full     1.000
_diffrn_reflns_limit_h_min     -9
_diffrn_reflns_limit_h_max     9
_diffrn_reflns_limit_k_min     -11
_diffrn_reflns_limit_k_max     10
_diffrn_reflns_limit_l_min     -32
_diffrn_reflns_limit_l_max     31
_refine_special_details     ?
_reflns_number_total     3671
_reflns_number_gt     3470
_reflns_threshold_expression     'I > 2\s(I)'
_refine_ls_structure_factor_coef     Fsqd
_refine_ls_matrix_type     full
_refine_ls_R_factor_all     0.0402
_refine_ls_R_factor_gt     0.0374
_refine_ls_wR_factor_gt     0.0952
_refine_ls_wR_factor_ref     0.0979
_refine_ls_goodness_of_fit_ref     1.049
_refine_ls_restrained_S_all     1.049
_refine_ls_number_reflns     3671
_refine_ls_number_parameters     161
_refine_ls_number_restraints     0
_refine_ls_hydrogen_treatment     mixed
_refine_ls_weighting_scheme     calc
_refine_ls_weighting_details
              'w=1/[\s^2^(Fo^2^)+(0.0582P)^2^+0.1706P] where P=(Fo^2^+2Fc^2^)/3'
_atom_sites_solution_hydrogens     mixed
_atom_sites_solution_primary     direct
_atom_sites_solution_secondary     difmap
_refine_ls_shift/su_max     0.000
_refine_ls_shift/su_mean     0.000
_refine_diff_density_max     0.374
_refine_diff_density_min     -0.247
_refine_ls_extinction_method     none
_refine_ls_extinction_coef     .
_refine_ls_abs_structure_details
;
Flack <i>x</i> determined using 1366 quotients [(I+)-(I-)]/[(I+)+(I-)]
(Parsons <i>et al.</i>,  2013)
;
_refine_ls_abs_structure_Flack     0.5(6)
loop_
    _atom_type_symbol
    _atom_type_description
    _atom_type_scat_dispersion_real
    _atom_type_scat_dispersion_imag
    _atom_type_scat_source
    'C' 'C' 0.0033 0.0016
                         'International Tables Vol C Tables 4.2.6.8 and 6.1.1.4'
    'H' 'H' 0.0000 0.0000
                         'International Tables Vol C Tables 4.2.6.8 and 6.1.1.4'
    'N' 'N' 0.0061 0.0033
                         'International Tables Vol C Tables 4.2.6.8 and 6.1.1.4'
_computing_data_collection
;
APEX2 (Bruker, 2007)
;
_computing_cell_refinement
;
SAINT (Bruker, 2025)
;
_computing_data_reduction
;
SAINT (Bruker, 2025)
;
_computing_structure_solution
;
SHELXS (Sheldrick, 2008)
;
_computing_structure_refinement
;
SHELXL2025 (Sheldrick, 2015)
;
_computing_molecular_graphics
;
PLATON (Spek, 2020)
;
_computing_publication_material
;
publCIF (Westrip, 2010)
;
loop_
    _atom_site_type_symbol
    _atom_site_label
    _atom_site_fract_x
    _atom_site_fract_y
    _atom_site_fract_z
    _atom_site_U_iso_or_equiv
    _atom_site_adp_type
    _atom_site_calc_flag
    _atom_site_occupancy
    _atom_site_disorder_assembly
    _atom_site_disorder_group
    C C1 0.0602(2) 0.5882(2) 0.09586(7) 0.0194(3) Uani d 1 . .
    H H1A 0.056164 0.706817 0.077613 0.029 Uiso calc 1 . .
    H H1B 0.057787 0.598395 0.140561 0.029 Uiso calc 1 . .
    H H1C -0.058266 0.519946 0.082146 0.029 Uiso calc 1 . .
    C C2 0.2520(2) 0.49503(19) 0.07631(6) 0.0153(2) Uani d 1 . .
    C C3 0.3868(2) 0.56427(19) 0.03354(6) 0.0176(3) Uani d 1 . .
    H H3 0.358181 0.676651 0.015884 0.021 Uiso calc 1 . .
    C C4 0.5644(2) 0.47378(19) 0.01542(7) 0.0181(3) Uani d 1 . .
    H H4 0.651095 0.525425 -0.014452 0.022 Uiso calc 1 . .
    C C5 0.6148(2) 0.31070(19) 0.04042(6) 0.0163(3) Uani d 1 . .
    H H5 0.735680 0.250830 0.028457 0.020 Uiso calc 1 . .
    C C6 0.4828(2) 0.23636(18) 0.08385(6) 0.0139(2) Uani d 1 . .
    C C7 0.3035(2) 0.32869(18) 0.10041(6) 0.0141(2) Uani d 1 . .
    C C8 0.3057(2) 0.07438(18) 0.15330(6) 0.0135(2) Uani d 1 . .
    C C9 0.4842(2) 0.07220(17) 0.11814(6) 0.0138(2) Uani d 1 . .
    C C10 0.6257(2) -0.07029(19) 0.12205(6) 0.0162(2) Uani d 1 . .
    H H10 0.745464 -0.068954 0.097703 0.019 Uiso calc 1 . .
    C C11 0.5891(2) -0.21041(18) 0.16118(6) 0.0165(3) Uani d 1 . .
    H H11 0.682735 -0.306001 0.164139 0.020 Uiso calc 1 . .
    C C12 0.4079(2) -0.20876(18) 0.19703(6) 0.0144(2) Uani d 1 . .
    C C13 0.26791(19) -0.06831(18) 0.19293(6) 0.0140(2) Uani d 1 . .
    C C14 0.3203(2) -0.32329(19) 0.24136(6) 0.0173(3) Uani d 1 . .
    H H14 0.379954 -0.431679 0.254346 0.021 Uiso calc 1 . .
    N N1 0.14434(18) -0.26063(18) 0.26256(6) 0.0195(2) Uani d 1 . .
    N N2 0.11285(18) -0.10440(17) 0.23232(6) 0.0173(2) Uani d 1 . .
    N N3 0.19676(18) 0.22779(16) 0.14285(5) 0.0152(2) Uani d 1 . .
    H H2 0.017(3) -0.042(3) 0.2393(9) 0.018 Uiso d 1 . .
    H H3A 0.077(3) 0.250(3) 0.1598(9) 0.018 Uiso d 1 . .
loop_
    _atom_site_aniso_label
    _atom_site_aniso_U_11
    _atom_site_aniso_U_22
    _atom_site_aniso_U_33
    _atom_site_aniso_U_12
    _atom_site_aniso_U_13
    _atom_site_aniso_U_23
    C1 0.0191(6) 0.0179(6) 0.0212(6) 0.0043(5) -0.0022(5) 0.0003(5)
    C2 0.0175(6) 0.0139(6) 0.0146(5) 0.0009(5) -0.0018(4) -0.0007(5)
    C3 0.0221(6) 0.0143(6) 0.0163(6) -0.0018(5) -0.0012(5) 0.0014(5)
    C4 0.0209(6) 0.0175(6) 0.0160(6) -0.0042(5) 0.0013(5) 0.0017(5)
    C5 0.0174(6) 0.0176(6) 0.0140(5) -0.0013(5) 0.0017(5) 0.0001(5)
    C6 0.0145(5) 0.0144(5) 0.0129(5) 0.0000(4) 0.0009(4) -0.0006(4)
    C7 0.0155(5) 0.0146(5) 0.0121(5) -0.0001(5) 0.0001(4) 0.0001(4)
    C8 0.0129(5) 0.0142(5) 0.0133(5) 0.0008(5) 0.0006(4) 0.0012(4)
    C9 0.0138(5) 0.0149(5) 0.0126(5) 0.0005(5) 0.0015(4) -0.0003(5)
    C10 0.0150(5) 0.0166(6) 0.0168(6) 0.0019(5) 0.0025(5) -0.0004(5)
    C11 0.0160(6) 0.0156(6) 0.0179(6) 0.0019(5) 0.0010(5) -0.0006(5)
    C12 0.0143(6) 0.0140(5) 0.0149(5) 0.0003(4) -0.0008(4) -0.0004(5)
    C13 0.0128(5) 0.0156(6) 0.0137(5) -0.0003(4) 0.0005(4) 0.0012(5)
    C14 0.0155(6) 0.0173(6) 0.0191(6) 0.0000(5) -0.0012(5) 0.0042(5)
    N1 0.0170(5) 0.0205(6) 0.0210(6) -0.0008(5) 0.0013(4) 0.0074(5)
    N2 0.0143(5) 0.0188(6) 0.0189(5) 0.0016(4) 0.0039(4) 0.0058(5)
    N3 0.0141(5) 0.0156(5) 0.0158(5) 0.0024(4) 0.0024(4) 0.0017(4)
_geom_special_details
;
 All esds (except the esd in the dihedral angle between two l.s. planes)
 are estimated using the full covariance matrix.  The cell esds are taken
 into account individually in the estimation of esds in distances, angles
 and torsion angles; correlations between esds in cell parameters are only
 used when they are defined by crystal symmetry.  An approximate (isotropic)
 treatment of cell esds is used for estimating esds involving l.s. planes.
;
loop_
    _geom_bond_atom_site_label_1
    _geom_bond_atom_site_label_2
    _geom_bond_site_symmetry_2
    _geom_bond_distance
    _geom_bond_publ_flag
    C1 C2 . 1.505(2) ?
    C1 H1A . 0.9800 ?
    C1 H1B . 0.9800 ?
    C1 H1C . 0.9800 ?
    C2 C3 . 1.390(2) ?
    C2 C7 . 1.402(2) ?
    C3 C4 . 1.408(2) ?
    C3 H3 . 0.9500 ?
    C4 C5 . 1.386(2) ?
    C4 H4 . 0.9500 ?
    C5 C6 . 1.4027(19) ?
    C5 H5 . 0.9500 ?
    C6 C7 . 1.415(2) ?
    C6 C9 . 1.447(2) ?
    C7 N3 . 1.3897(18) ?
    C8 N3 . 1.3794(18) ?
    C8 C9 . 1.4023(19) ?
    C8 C13 . 1.403(2) ?
    C9 C10 . 1.424(2) ?
    C10 C11 . 1.380(2) ?
    C10 H10 . 0.9500 ?
    C11 C12 . 1.425(2) ?
    C11 H11 . 0.9500 ?
    C12 C13 . 1.4058(19) ?
    C12 C14 . 1.420(2) ?
    C13 N2 . 1.3612(18) ?
    C14 N1 . 1.3319(19) ?
    C14 H14 . 0.9500 ?
    N1 N2 . 1.3667(19) ?
    N2 H2 . 0.80(2) ?
    N3 H3A . 0.88(2) ?
loop_
    _geom_angle_atom_site_label_1
    _geom_angle_atom_site_label_2
    _geom_angle_atom_site_label_3
    _geom_angle_site_symmetry_1
    _geom_angle_site_symmetry_3
    _geom_angle
    _geom_angle_publ_flag
    C2 C1 H1A . . 109.5 ?
    C2 C1 H1B . . 109.5 ?
    H1A C1 H1B . . 109.5 ?
    C2 C1 H1C . . 109.5 ?
    H1A C1 H1C . . 109.5 ?
    H1B C1 H1C . . 109.5 ?
    C3 C2 C7 . . 115.78(13) ?
    C3 C2 C1 . . 123.33(13) ?
    C7 C2 C1 . . 120.88(13) ?
    C2 C3 C4 . . 122.35(14) ?
    C2 C3 H3 . . 118.8 ?
    C4 C3 H3 . . 118.8 ?
    C5 C4 C3 . . 121.15(13) ?
    C5 C4 H4 . . 119.4 ?
    C3 C4 H4 . . 119.4 ?
    C4 C5 C6 . . 118.25(13) ?
    C4 C5 H5 . . 120.9 ?
    C6 C5 H5 . . 120.9 ?
    C5 C6 C7 . . 119.42(13) ?
    C5 C6 C9 . . 133.50(13) ?
    C7 C6 C9 . . 107.07(11) ?
    N3 C7 C2 . . 128.21(13) ?
    N3 C7 C6 . . 108.76(12) ?
    C2 C7 C6 . . 123.03(13) ?
    N3 C8 C9 . . 110.67(12) ?
    N3 C8 C13 . . 130.82(13) ?
    C9 C8 C13 . . 118.49(12) ?
    C8 C9 C10 . . 121.49(13) ?
    C8 C9 C6 . . 105.57(11) ?
    C10 C9 C6 . . 132.91(12) ?
    C11 C10 C9 . . 120.08(13) ?
    C11 C10 H10 . . 120.0 ?
    C9 C10 H10 . . 120.0 ?
    C10 C11 C12 . . 118.65(12) ?
    C10 C11 H11 . . 120.7 ?
    C12 C11 H11 . . 120.7 ?
    C13 C12 C14 . . 103.67(12) ?
    C13 C12 C11 . . 121.21(12) ?
    C14 C12 C11 . . 135.12(13) ?
    N2 C13 C8 . . 132.52(13) ?
    N2 C13 C12 . . 107.39(12) ?
    C8 C13 C12 . . 120.09(12) ?
    N1 C14 C12 . . 111.94(13) ?
    N1 C14 H14 . . 124.0 ?
    C12 C14 H14 . . 124.0 ?
    C14 N1 N2 . . 105.60(12) ?
    C13 N2 N1 . . 111.40(12) ?
    C13 N2 H2 . . 126.2(14) ?
    N1 N2 H2 . . 122.3(14) ?
    C8 N3 C7 . . 107.93(12) ?
    C8 N3 H3A . . 123.4(13) ?
    C7 N3 H3A . . 128.6(13) ?
loop_
    _geom_torsion_atom_site_label_1
    _geom_torsion_atom_site_label_2
    _geom_torsion_atom_site_label_3
    _geom_torsion_atom_site_label_4
    _geom_torsion_site_symmetry_1
    _geom_torsion_site_symmetry_2
    _geom_torsion_site_symmetry_3
    _geom_torsion_site_symmetry_4
    _geom_torsion
    _geom_torsion_publ_flag
    C7 C2 C3 C4 . . . . -0.1(2) ?
    C1 C2 C3 C4 . . . . -179.28(13) ?
    C2 C3 C4 C5 . . . . -1.0(2) ?
    C3 C4 C5 C6 . . . . 0.8(2) ?
    C4 C5 C6 C7 . . . . 0.31(19) ?
    C4 C5 C6 C9 . . . . 179.06(14) ?
    C3 C2 C7 N3 . . . . -179.06(14) ?
    C1 C2 C7 N3 . . . . 0.2(2) ?
    C3 C2 C7 C6 . . . . 1.26(19) ?
    C1 C2 C7 C6 . . . . -179.52(13) ?
    C5 C6 C7 N3 . . . . 178.86(12) ?
    C9 C6 C7 N3 . . . . -0.19(15) ?
    C5 C6 C7 C2 . . . . -1.4(2) ?
    C9 C6 C7 C2 . . . . 179.54(12) ?
    N3 C8 C9 C10 . . . . 178.28(12) ?
    C13 C8 C9 C10 . . . . -0.1(2) ?
    N3 C8 C9 C6 . . . . -0.09(15) ?
    C13 C8 C9 C6 . . . . -178.45(12) ?
    C5 C6 C9 C8 . . . . -178.69(15) ?
    C7 C6 C9 C8 . . . . 0.17(14) ?
    C5 C6 C9 C10 . . . . 3.2(3) ?
    C7 C6 C9 C10 . . . . -177.93(14) ?
    C8 C9 C10 C11 . . . . -0.1(2) ?
    C6 C9 C10 C11 . . . . 177.71(14) ?
    C9 C10 C11 C12 . . . . 0.1(2) ?
    C10 C11 C12 C13 . . . . 0.2(2) ?
    C10 C11 C12 C14 . . . . -179.27(15) ?
    N3 C8 C13 N2 . . . . 1.7(3) ?
    C9 C8 C13 N2 . . . . 179.72(14) ?
    N3 C8 C13 C12 . . . . -177.62(14) ?
    C9 C8 C13 C12 . . . . 0.36(19) ?
    C14 C12 C13 N2 . . . . -0.32(15) ?
    C11 C12 C13 N2 . . . . -179.92(13) ?
    C14 C12 C13 C8 . . . . 179.19(12) ?
    C11 C12 C13 C8 . . . . -0.4(2) ?
    C13 C12 C14 N1 . . . . 0.00(16) ?
    C11 C12 C14 N1 . . . . 179.52(15) ?
    C12 C14 N1 N2 . . . . 0.32(16) ?
    C8 C13 N2 N1 . . . . -178.88(14) ?
    C12 C13 N2 N1 . . . . 0.54(16) ?
    C14 N1 N2 C13 . . . . -0.53(16) ?
    C9 C8 N3 C7 . . . . -0.02(15) ?
    C13 C8 N3 C7 . . . . 178.07(14) ?
    C2 C7 N3 C8 . . . . -179.58(13) ?
    C6 C7 N3 C8 . . . . 0.13(15) ?
loop_
    _geom_hbond_atom_site_label_D
    _geom_hbond_atom_site_label_H
    _geom_hbond_atom_site_label_A
    _geom_hbond_site_symmetry_A
    _geom_hbond_distance_DH
    _geom_hbond_distance_HA
    _geom_hbond_distance_DA
    _geom_hbond_angle_DHA
    _geom_hbond_publ_flag
    N2 H2 N1 3 0.80(2) 2.37(2) 3.097(2) 150.9(19) yes
    N3 H3A N1 3 0.88(2) 2.24(2) 3.050(2) 152.8(17) yes
    C1 H1B Cg1 1_565 0.98 2.74 3.504(3) 135 yes
    C5 H5 Cg3 4_555 0.95 2.57 3.408(3) 147 yes
    C14 H14 Cg4 3_645 0.95 2.47 3.264(3) 142 yes
_shelx_space_group_comment
;
The symmetry employed for this shelxl refinement is uniquely defined
by the following loop, which should always be used as a source of
symmetry information in preference to the above space-group names.
They are only intended as comments.
;
_shelx_estimated_absorpt_T_min     0.964
_shelx_estimated_absorpt_T_max     0.979
_shelx_hkl_file
;
  -1   0   0 -0.0291 0.20599   1
   1   0   0 -0.1319 0.16318   2
   1   0   0 -0.0048 0.22162   3
   2   0   0 128.942 3.10894   3
   2   0   0 123.211 2.69703   2
  -2   0   0 128.523 3.33203   1
   3   0   0 0.37582 0.47760   3
   3   0   0 -0.1740 0.26079   2
  -3   0   0 0.11587 0.32573   1
   4   0   0 325.301 6.35479   2
   4   0   0 330.801 7.24547   3
  -4   0   0 331.911 7.82703   1
  -5   0   0 0.33676 0.64814   1
   5   0   0 -0.1414 0.52697   2
   5   0   0 -0.5918 0.47021   3
  -6   0   0 65.1137 4.24210   1
   6   0   0 71.3210 3.99097   3
   6   0   0 66.7141 3.37664   2
   7   0   0 0.01240 1.03991   3
  -7   0   0 -0.8257 0.68879   1
  -8   0   0 27.2651 3.89979   1
  -9   0   0 -1.2171 0.91276   1
   0  -1   0 0.06183 0.17851   2
   0  -1   0 0.13680 0.22179   1
   0   1   0 0.08329 0.17323   3
   1  -1   0 37.4073 1.44704   2
  -1  -1   0 39.0055 1.46291   1
   1   1   0 33.5798 1.42887   3
  -1   1   0 35.1827 1.42048   1
  -1  -1   0 35.4084 0.79827   2
   1  -1   0 34.5756 0.73396   3
   2  -1   0 157.205 3.66673   2
   2   1   0 165.610 2.63651   2
   2   1   0 153.523 3.93099   3
  -2   1   0 166.474 4.01749   1
  -2  -1   0 160.955 3.90834   1
   2  -1   0 164.890 3.06817   3
   3  -1   0 6.47804 1.06124   2
  -3  -1   0 5.85866 1.09454   1
   3  -1   0 5.67188 0.88365   3
   3   1   0 5.38987 1.07179   3
   3   1   0 6.98228 0.77612   2
  -3   1   0 6.06401 1.16642   1
   4  -1   0 108.476 3.79635   2
   4   1   0 104.145 2.93377   2
  -4   1   0 109.854 4.36416   1
   4   1   0 112.251 4.31675   3
  -4  -1   0 106.326 4.24120   1
   4  -1   0 103.688 3.50266   3
  -5  -1   0 35.0858 2.83688   1
  -5   1   0 31.3078 3.17644   1
   5   1   0 33.3515 3.22139   3
   5  -1   0 35.7945 2.37128   3
   5   1   0 32.4878 1.85550   2
   5  -1   0 34.7402 2.40856   2
   6  -1   0 0.60998 0.75096   2
   6   1   0 0.74796 1.06663   3
   6  -1   0 -1.3456 0.62041   3
  -6   1   0 2.93898 1.21441   1
  -6  -1   0 -0.1454 1.11381   1
  -7   1   0 23.3688 3.45424   1
  -7  -1   0 18.0753 2.93761   1
   7   1   0 18.8208 2.98823   3
  -8   1   0 69.6249 5.24763   1
   8   1   0 66.5350 4.73983   3
  -8  -1   0 72.9037 5.24836   1
  -9  -1   0 6.73958 1.82431   1
  -9   1   0 5.37770 1.54552   1
   0  -2   0 352.576 5.81266   1
   0  -2   0 342.075 5.35985   2
   0   2   0 344.400 4.96613   3
   1  -2   0 73.3315 2.48128   2
  -1   2   0 75.6929 2.55449   1
  -1  -2   0 77.2970 1.80180   2
  -1  -2   0 74.1774 2.47967   1
  -1   2   0 76.1417 1.14635   3
   1   2   0 78.4256 2.52557   3
   2  -2   0 0.58322 0.19287   3
  -2  -2   0 0.34375 0.21607   2
  -2  -2   0 0.17747 0.43824   1
   2  -2   0 0.01965 0.37788   2
  -2   2   0 0.46097 0.45801   1
   2   2   0 0.32291 0.55719   3
  -3  -2   0 2.69053 0.82073   1
   3  -2   0 2.47928 0.92561   2
   3  -2   0 2.45594 0.56688   3
  -3  -2   0 1.70292 0.37935   2
  -3   2   0 1.87510 0.73915   1
   3   2   0 0.81075 0.86441   3
   4  -2   0 331.900 7.63575   2
  -4   2   0 310.743 7.98347   1
  -4  -2   0 307.740 7.75845   1
   4  -2   0 322.158 5.90194   3
   4   2   0 316.043 8.09067   3
  -4  -2   0 318.199 4.99811   2
   5  -2   0 88.6877 3.28722   3
   5   2   0 86.0660 4.47408   3
  -5  -2   0 87.5838 4.46692   1
  -5   2   0 94.0820 4.77671   1
   5  -2   0 91.5924 4.21297   2
  -6   2   0 150.561 6.55811   1
   6  -2   0 155.568 5.97994   2
  -6  -2   0 156.990 6.61976   1
   6   2   0 149.143 6.54062   3
  -7   2   0 145.040 7.03868   1
   7   2   0 133.666 6.64117   3
  -7  -2   0 155.479 7.08154   1
   7  -2   0 151.449 6.29103   2
  -8   2   0 46.1099 5.16434   1
  -8  -2   0 40.5129 4.57384   1
   8   2   0 44.0874 4.85549   3
  -9  -2   0 -0.0407 0.97919   1
  -9   2   0 2.60363 1.34722   1
   9   2   0 0.71503 0.97907   3
   0   3   0 0.28347 0.36679   3
   0  -3   0 0.37286 0.43138   2
   0  -3   0 -0.2702 0.40114   1
  -1   3   0 3.61995 0.86282   1
   1   3   0 3.79825 0.84376   3
   1  -3   0 3.45869 0.79898   2
  -1  -3   0 3.87320 0.86035   1
  -1  -3   0 4.73952 0.72627   2
  -1   3   0 3.61332 0.42391   3
   2  -3   0 457.694 8.68627   2
   2   3   0 445.048 8.62930   3
  -2   3   0 435.660 8.67035   1
  -2  -3   0 453.840 6.10392   2
  -2  -3   0 452.573 8.57962   1
  -3  -3   0 6.59113 0.55751   2
   3  -3   0 9.56910 1.59733   2
  -3   3   0 3.91831 1.04199   1
   3  -3   0 5.61141 0.34721   3
  -3  -3   0 5.07949 1.17408   1
   3   3   0 4.23570 1.21037   3
   4   3   0 12.7352 2.11423   3
  -4   3   0 14.6506 2.16020   1
  -4  -3   0 18.4253 2.32532   1
   4  -3   0 12.3114 1.93558   2
   4  -3   0 15.7189 1.04651   3
  -5   3   0 1.50147 1.01245   1
  -5  -3   0 -0.0922 0.87761   1
   5   3   0 0.74427 0.92260   3
   5  -3   0 0.69439 0.86748   2
   6   3   0 25.4636 3.56636   3
  -6  -3   0 16.3911 2.68633   1
   6  -3   0 19.4252 2.84551   2
  -6   3   0 19.2992 2.81915   1
  -7  -3   0 253.075 9.38683   1
   7  -3   0 270.251 8.99836   2
  -7   3   0 278.255 10.0626   1
   7   3   0 263.813 9.79533   3
  -8  -3   0 7.53016 2.12959   1
  -8   3   0 6.54472 2.17429   1
   8   3   0 7.80688 2.65078   3
   9   3   0 68.1401 6.78457   3
  -9  -3   0 67.4868 5.06397   1
  -9   3   0 67.6231 5.36906   1
   0  -4   0 1130.60 15.3854   2
   0  -4   0 1124.62 16.4215   1
   0   4   0 1127.00 14.3828   3
   1   4   0 678.689 10.9052   3
  -1  -4   0 659.625 9.85068   2
  -1   4   0 679.148 11.8424   1
   1  -4   0 676.136 11.3603   2
  -1  -4   0 677.304 11.6654   1
  -1   4   0 676.626 8.45613   3
  -2  -4   0 3.35946 0.65920   2
   2  -4   0 4.38165 1.10335   2
  -2  -4   0 3.39504 1.04670   1
   2   4   0 3.07500 1.13018   3
  -2   4   0 0.56615 0.71124   1
  -3   4   0 185.288 6.17102   1
   3   4   0 190.431 6.27316   3
  -3  -4   0 182.428 3.27643   2
  -3  -4   0 193.081 6.20309   1
   3  -4   0 185.637 6.10497   2
   4   4   0 62.9714 4.01484   3
  -4  -4   0 69.8670 3.97112   1
   4  -4   0 61.5593 3.82063   2
  -4   4   0 65.9630 3.99463   1
  -5  -4   0 22.4576 2.99570   1
   5  -4   0 18.6168 2.72809   2
   5   4   0 20.8857 3.06217   3
  -5   4   0 23.5849 3.12454   1
   6   4   0 2.30980 1.53288   3
  -6   4   0 3.88237 1.65577   1
  -6  -4   0 2.43245 1.30457   1
   6  -4   0 4.78137 1.64867   2
   7   4   0 1.90301 1.65727   3
   7  -4   0 1.70949 1.42254   2
  -7   4   0 0.02046 1.17600   1
  -7  -4   0 0.69235 1.15696   1
   8   4   0 3.75972 2.01031   3
  -8   4   0 3.41092 1.48947   1
   8  -4   0 3.02819 1.76300   2
  -8  -4   0 3.67867 1.75159   1
  -9  -4   0 107.234 7.20321   1
   0   5   0 -0.5281 0.39264   3
   0  -5   0 0.83174 0.60380   1
   0  -5   0 -0.0268 0.52008   2
   1   5   0 172.037 5.14144   3
  -1  -5   0 168.428 5.69572   1
   1  -5   0 168.570 5.44156   2
  -1   5   0 175.178 5.93362   1
  -1   5   0 161.953 3.56701   3
  -1  -5   0 164.707 4.62510   2
   2   5   0 32.0822 3.00346   3
  -2   5   0 25.1061 2.73151   1
  -2  -5   0 32.5143 1.81270   2
   2  -5   0 35.6034 2.74798   2
  -2  -5   0 33.1377 2.58639   1
  -3  -5   0 434.900 10.4933   1
   3   5   0 435.965 10.5262   3
  -3   5   0 427.308 10.6736   1
   3  -5   0 446.086 10.6228   2
   4  -5   0 1.52532 1.24703   2
  -4  -5   0 -0.0615 0.81586   1
  -4   5   0 -0.2991 0.75493   1
   4   5   0 0.21978 1.35268   3
  -5   5   0 -1.1601 0.99901   1
   5  -5   0 -0.9717 0.80821   2
   5   5   0 1.16432 1.30770   3
  -5  -5   0 1.81952 1.28916   1
   6  -5   0 18.8675 3.06128   2
  -6  -5   0 20.0545 3.16436   1
  -6   5   0 22.3407 3.56746   1
   6   5   0 15.5995 3.07426   3
  -7  -5   0 0.93705 1.23830   1
  -7   5   0 2.42326 1.24132   1
   7   5   0 -2.4305 1.33215   3
   7  -5   0 2.12609 1.35160   2
   8  -5   0 181.952 8.48668   2
   8   5   0 181.081 9.29462   3
  -8   5   0 172.362 8.88254   1
  -8  -5   0 155.343 7.97889   1
   0   6   0 902.708 13.6643   3
   0  -6   0 920.706 15.1675   2
   0  -6   0 935.818 16.7444   1
  -1  -6   0 251.876 7.79808   1
   1   6   0 246.733 6.73207   3
   1  -6   0 246.518 7.33075   2
  -1   6   0 240.297 7.78708   1
  -1  -6   0 251.810 6.39330   2
  -2  -6   0 118.816 5.39870   1
  -2   6   0 110.244 5.36146   1
   2   6   0 123.914 5.14653   3
   2  -6   0 124.149 5.43043   2
  -2  -6   0 125.131 3.97786   2
   3  -6   0 131.156 5.97493   2
  -3  -6   0 143.476 6.15463   1
  -3   6   0 145.902 6.44208   1
   3   6   0 138.929 6.07884   3
  -4   6   0 13.2225 2.42427   1
   4  -6   0 17.5327 3.05984   2
   4   6   0 8.98524 2.27523   3
  -4  -6   0 11.6905 2.49375   1
  -5   6   0 193.149 8.25768   1
  -5  -6   0 193.105 7.99027   1
   5  -6   0 191.434 8.05818   2
   5   6   0 200.794 8.48332   3
  -6   6   0 19.1701 3.63525   1
  -6  -6   0 18.2080 3.08460   1
   6   6   0 16.0060 3.40779   3
   6  -6   0 18.8312 3.26519   2
  -7   6   0 59.9665 6.30129   1
   7   6   0 50.9262 5.93335   3
   7  -6   0 54.5194 5.82208   2
  -7  -6   0 64.9611 5.00989   1
  -8  -6   0 51.2263 5.47272   1
  -8   6   0 60.4182 7.04383   1
   8  -6   0 59.4263 6.12083   2
   0  -7   0 -0.1492 0.69253   1
   0  -7   0 0.61914 0.84594   2
  -1   7   0 143.110 6.49204   1
  -1  -7   0 150.167 6.50798   1
   1   7   0 146.098 5.46059   3
  -1  -7   0 151.934 5.29895   2
   1  -7   0 151.649 6.09022   2
   2  -7   0 382.768 10.5055   2
   2   7   0 394.728 10.1953   3
  -2   7   0 376.373 11.1134   1
  -2  -7   0 380.280 10.8090   1
  -3  -7   0 422.780 11.7981   1
   3  -7   0 443.025 11.9999   2
   3   7   0 415.971 11.3819   3
  -3   7   0 416.256 12.1008   1
   4   7   0 113.545 6.38225   3
  -4  -7   0 123.257 6.35721   1
   4  -7   0 113.996 6.22179   2
  -4   7   0 113.262 6.25830   1
  -5   7   0 70.3956 5.12242   1
   5  -7   0 77.9011 5.51543   2
   5   7   0 66.3410 5.18635   3
  -5  -7   0 71.3587 5.05620   1
  -6   7   0 35.9852 4.80320   1
   6   7   0 39.0617 5.06336   3
   6  -7   0 36.9415 4.76598   2
  -6  -7   0 35.8673 4.39439   1
   7   7   0 15.4575 3.39672   3
  -7   7   0 19.2443 3.33936   1
  -7  -7   0 17.1947 3.21825   1
   7  -7   0 23.2046 4.19175   2
   0  -8   0 344.112 9.51250   2
   0   8   0 343.684 11.0634   1
   1  -8   0 4.89297 1.63108   2
  -1  -8   0 7.76308 2.02965   1
  -1   8   0 5.97650 1.90926   1
   2   8   0 2.27384 1.31535   3
  -2  -8   0 2.85721 1.55935   1
  -2   8   0 0.52839 1.20438   1
   2  -8   0 4.10681 1.73532   2
  -3   8   0 51.3625 5.28982   1
  -3  -8   0 36.3248 4.34338   1
   3   8   0 40.0698 4.38755   3
   3  -8   0 46.0143 4.77307   2
   4  -8   0 48.2762 5.20221   2
  -4   8   0 59.2174 4.87430   1
   4   8   0 60.5937 5.89770   3
  -4  -8   0 59.6099 5.88207   1
   5  -8   0 42.2537 4.96731   2
  -5   8   0 49.1560 5.40125   1
  -5  -8   0 32.9638 4.17677   1
   5   8   0 40.6174 5.16245   3
  -6   8   0 -2.0213 0.81528   1
   6   8   0 -1.1835 1.59858   3
   6  -8   0 -3.9694 1.05985   2
  -6  -8   0 -0.6419 1.07840   1
   0   9   0 -1.6851 0.88522   1
   0  -9   0 -0.3727 0.91322   2
  -1   9   0 22.1225 3.63677   1
   1  -9   0 25.0121 3.39151   2
  -1  -9   0 23.4304 3.78509   1
  -2   9   0 5.93414 2.01310   1
   2  -9   0 6.60648 2.03915   2
  -2  -9   0 6.27088 1.95053   1
  -3  -9   0 59.7921 6.07156   1
   3  -9   0 47.4526 4.98532   2
  -3   9   0 51.9129 5.66963   1
   4   9   0 8.79801 2.56199   3
  -4   9   0 13.8387 2.97498   1
  -4  -9   0 12.0493 2.57912   1
   4  -9   0 10.1894 2.55131   2
  -5   9   0 89.6034 6.15471   1
   5   9   0 91.3155 6.70299   3
   5  -9   0 80.5225 6.09939   2
  -5  -9   0 77.7838 5.72474   1
   0  10   0 22.1572 3.67445   1
   1 -10   0 38.1367 4.22897   2
   1  10   0 32.5652 4.61021   1
  -1  10   0 37.7592 4.80570   1
   2 -10   0 2.46396 1.36335   2
  -2 -10   0 0.92804 1.12074   1
  -2  10   0 1.52943 0.99046   1
  -3  10   0 12.9590 2.79525   1
   3 -10   0 15.0112 3.14826   2
  -3 -10   0 13.4707 2.71488   1
   4 -10   0 19.5250 3.99967   2
   2 -11   0 29.3990 4.18504   2
   0   0  -1 0.06857 0.05372   2
   1   0   1 1345.76 14.2813   3
   1   0  -1 1264.07 14.1351   3
   1   0   1 1314.04 14.0048   2
   1   0  -1 1329.90 13.7222   2
  -1   0  -1 1323.62 14.2499   1
  -1   0   1 1288.84 14.4752   1
  -2   0   1 566.257 8.57625   1
  -2   0  -1 560.722 8.33507   1
   2   0   1 573.231 8.18018   3
   2   0  -1 575.169 8.11693   3
   2   0  -1 573.985 7.43420   2
   2   0   1 578.318 7.69392   2
  -3   0  -1 22.2191 1.65686   1
   3   0  -1 20.7957 1.54424   3
   3   0   1 20.6762 1.55238   3
   3   0   1 21.1651 1.32475   2
   3   0  -1 20.5498 1.27331   2
  -3   0   1 23.6914 1.72467   1
  -4   0   1 328.779 7.88008   1
   4   0  -1 336.226 6.42204   2
   4   0   1 328.780 6.54340   2
  -4   0  -1 334.462 7.80011   1
   4   0  -1 346.333 7.44133   3
   4   0   1 332.478 7.34315   3
   5   0   1 107.778 3.87098   2
   5   0  -1 115.566 4.50519   3
   5   0   1 114.608 4.54521   3
  -5   0   1 110.949 4.96979   1
  -5   0  -1 111.858 4.84516   1
   5   0  -1 112.728 3.79495   2
   6   0   1 52.9009 2.96037   2
  -6   0   1 48.2692 3.70077   1
   6   0  -1 50.1352 3.42042   3
  -6   0  -1 48.3269 3.63492   1
   6   0   1 55.7501 3.50779   3
  -7   0  -1 49.2510 3.95905   1
   7   0   1 48.1942 3.71976   3
   7   0  -1 46.0711 3.65486   3
  -7   0   1 46.2644 4.71968   1
  -8   0  -1 7.24433 2.18477   1
  -8   0   1 9.49842 2.41630   1
  -9   0  -1 46.5456 5.22970   1
  -9   0   1 37.1016 4.69137   1
   0  -1  -1 1067.99 11.6364   1
   0  -1   1 1060.49 11.3487   2
   0   1   1 1049.83 11.1841   3
   0  -1   1 1027.63 11.6582   1
   1  -1   1 294.260 3.68380   3
   1   1  -1 303.280 4.91847   3
   1  -1   1 301.362 4.78641   2
  -1  -1  -1 300.093 4.61767   1
  -1  -1  -1 293.764 3.91757   2
  -1   1   1 303.611 4.86639   1
   1  -1  -1 291.172 3.44619   3
  -1  -1   1 300.514 4.83632   1
   1  -1  -1 301.465 4.77507   2
  -1   1  -1 288.210 4.70801   1
   1   1   1 299.662 4.88202   3
   2   1  -1 369.198 4.45448   2
   2  -1   1 370.838 6.25966   2
  -2  -1  -1 368.342 6.35133   1
   2  -1   1 372.918 5.38930   3
  -2   1   1 364.444 6.60154   1
  -2  -1  -1 372.980 5.17483   2
   2   1  -1 361.148 6.53176   3
  -2   1  -1 369.223 6.48314   1
   2  -1  -1 370.278 5.29101   3
  -2  -1   1 367.001 6.53456   1
   2   1   1 367.825 6.58656   3
   2  -1  -1 365.628 6.14490   2
   3   1  -1 586.574 9.92714   3
   3   1  -1 576.210 7.42357   2
  -3  -1  -1 560.446 9.63881   1
   3  -1   1 572.051 9.28266   2
   3  -1   1 569.906 8.52067   3
  -3   1   1 572.301 10.0573   1
  -3   1  -1 578.104 9.91180   1
   3   1   1 570.955 7.90886   2
  -3  -1   1 599.241 10.0805   1
   3   1   1 572.354 9.85339   3
   3  -1  -1 582.429 9.20439   2
   3  -1  -1 575.648 8.52671   3
   4   1  -1 232.445 6.35659   3
  -4  -1  -1 229.843 6.33943   1
   4  -1   1 234.254 5.83535   2
  -4   1   1 226.968 6.55767   1
   4   1  -1 219.789 4.39398   2
   4  -1   1 235.468 5.43670   3
  -4  -1   1 225.441 6.42728   1
   4  -1  -1 228.282 5.64997   2
   4  -1  -1 232.651 5.40937   3
  -4   1  -1 234.659 6.48758   1
   4   1   1 236.470 6.41930   3
   4   1   1 229.449 4.79823   2
  -5   1   1 186.035 6.52103   1
   5  -1   1 187.572 5.60782   2
   5  -1   1 191.027 5.46147   3
   5   1  -1 179.169 6.13566   3
   5   1  -1 179.303 4.34608   2
  -5  -1  -1 170.451 6.08713   1
   5  -1  -1 178.726 5.30186   3
  -5   1  -1 180.937 6.33791   1
   5  -1  -1 196.143 5.63202   2
  -5  -1   1 179.497 6.33058   1
   5   1   1 185.458 6.22085   3
   5   1   1 181.260 4.61742   2
   6  -1   1 351.179 8.58457   3
  -6  -1  -1 349.392 9.89417   1
   6  -1   1 356.880 8.71209   2
   6   1  -1 356.518 9.79624   3
  -6   1   1 377.825 10.5677   1
  -6   1  -1 359.971 10.1580   1
   6  -1  -1 366.170 8.65113   2
  -6  -1   1 361.563 10.1924   1
   6   1   1 347.253 9.65385   3
   6  -1  -1 366.617 8.78331   3
  -7  -1  -1 70.1744 4.74614   1
   7   1  -1 59.8321 4.29333   3
  -7   1   1 72.5665 5.06614   1
  -7  -1   1 64.1886 4.67037   1
   7   1   1 74.4169 4.76938   3
  -7   1  -1 70.0698 4.83942   1
  -8  -1  -1 1.51618 1.37353   1
  -8   1   1 2.32603 1.48858   1
   8   1  -1 -0.3917 1.06692   3
  -8   1  -1 0.86121 1.21895   1
   8   1   1 0.58927 1.32630   3
  -8  -1   1 2.23156 1.34828   1
  -9   1   1 20.2225 3.50546   1
  -9  -1  -1 23.9508 3.74084   1
  -9  -1   1 24.4416 3.73301   1
  -9   1  -1 17.1106 2.96198   1
   0  -2   1 97.7492 2.72568   1
   0   2  -1 98.8340 2.29385   3
   0   2   1 98.8767 2.22392   3
   0  -2  -1 102.797 2.63257   2
   0  -2  -1 100.441 2.73803   1
   0  -2   1 95.7730 2.40642   2
   1  -2   1 674.076 7.33285   3
  -1   2   1 675.779 9.72406   1
  -1  -2  -1 669.896 9.43268   1
   1   2  -1 697.671 9.63859   3
  -1  -2  -1 699.884 8.43009   2
   1  -2   1 674.400 9.53855   2
   1   2   1 692.407 9.57982   3
  -1  -2   1 685.336 7.84570   2
  -1  -2   1 662.901 9.60288   1
   1  -2  -1 657.365 9.54788   2
  -1   2  -1 658.700 9.63953   1
   2  -2   1 51.2252 2.36809   2
  -2  -2  -1 49.9735 2.23819   1
   2   2  -1 49.5114 2.42463   3
  -2   2   1 50.8723 2.40112   1
   2  -2   1 49.2886 1.24900   3
  -2  -2  -1 50.9363 1.48350   2
  -2  -2   1 53.6970 2.38386   1
   2   2   1 50.2380 2.46834   3
   2  -2  -1 53.5011 2.42181   2
  -2  -2   1 49.6288 0.83520   2
  -2   2  -1 48.3777 2.28769   1
   2  -2  -1 50.7992 1.06083   3
   3  -2   1 1247.82 14.5279   3
   3   2  -1 1231.94 17.7267   3
  -3  -2  -1 1274.82 17.4244   1
   3  -2   1 1243.94 17.1989   2
  -3   2   1 1263.14 17.8762   1
  -3  -2  -1 1250.88 14.1779   2
   3   2   1 1226.48 17.7467   3
  -3   2  -1 1274.72 17.7634   1
   3  -2  -1 1236.91 14.3157   3
  -3  -2   1 1262.05 17.6212   1
  -3  -2   1 1242.25 12.8931   2
   3  -2  -1 1254.18 17.1772   2
  -4   2   1 300.451 7.83939   1
  -4  -2  -1 289.975 7.39726   1
  -4  -2  -1 298.955 5.10465   2
   4  -2   1 291.813 7.22352   2
   4   2  -1 298.124 7.76135   3
   4  -2   1 298.223 5.68093   3
  -4  -2   1 291.806 4.36361   2
   4  -2  -1 289.048 7.16537   2
   4  -2  -1 290.112 5.59698   3
  -4   2  -1 293.870 7.64684   1
   4   2   1 302.039 7.80798   3
  -4  -2   1 301.590 7.70968   1
  -5   2   1 141.460 5.83496   1
   5   2  -1 144.564 5.83581   3
   5  -2   1 146.986 4.28714   3
  -5  -2  -1 138.461 5.54460   1
   5  -2   1 140.211 5.27550   2
   5   2   1 139.376 5.76893   3
   5  -2  -1 140.869 4.18319   3
  -5  -2   1 140.473 5.71146   1
  -5   2  -1 150.463 5.90366   1
   5  -2  -1 150.799 5.31969   2
   6  -2   1 261.150 7.83885   2
   6   2  -1 242.783 8.35243   3
  -6   2   1 260.496 8.82515   1
  -6  -2  -1 262.276 8.53817   1
  -6  -2   1 253.717 8.54195   1
   6  -2  -1 254.874 7.73575   2
   6   2   1 267.029 8.77699   3
  -6   2  -1 276.049 8.90246   1
  -7   2   1 22.0489 3.59704   1
   7  -2   1 21.5948 2.85621   2
   7   2  -1 21.3803 3.30514   3
  -7  -2  -1 20.9736 3.22639   1
  -7  -2   1 21.6152 3.21428   1
   7   2   1 26.7219 3.69372   3
  -7   2  -1 21.5838 3.26613   1
   7  -2  -1 22.3557 2.94701   2
  -8  -2  -1 166.698 7.81970   1
  -8   2   1 151.302 7.73574   1
   8   2  -1 149.331 7.52732   3
  -8  -2   1 139.187 7.34452   1
   8   2   1 153.568 7.56176   3
  -8   2  -1 150.534 7.64006   1
  -9   2   1 1.60487 1.28803   1
   9   2  -1 2.51544 1.53652   3
  -9  -2  -1 2.47965 1.13965   1
   9   2   1 1.62423 1.26876   3
  -9  -2   1 5.60761 1.51257   1
  -9   2  -1 6.49135 1.70821   1
   0   3   1 1440.59 16.5041   3
   0  -3   1 1456.48 18.2173   1
   0   3  -1 1386.32 16.5547   3
   0  -3  -1 1425.51 18.1078   1
   0  -3  -1 1435.73 17.5122   2
   0  -3   1 1406.28 17.1438   2
  -1   3   1 54.0508 2.53882   1
  -1  -3  -1 57.1921 2.53129   1
  -1  -3  -1 53.2934 1.99454   2
  -1   3   1 55.9490 1.27647   3
   1   3  -1 51.6835 2.31413   3
   1  -3   1 55.7392 2.49289   2
  -1   3  -1 54.0102 1.45783   3
  -1   3  -1 54.7420 2.54477   1
   1   3   1 51.7113 2.32787   3
  -1  -3   1 50.5257 2.43351   1
  -1  -3   1 52.7577 1.80328   2
   1  -3  -1 57.1376 2.54003   2
   2   3  -1 100.036 3.78995   3
  -2  -3  -1 109.126 3.79873   1
  -2   3   1 108.273 3.95467   1
   2  -3   1 114.837 3.96715   2
  -2  -3  -1 112.278 2.64008   2
   2  -3  -1 108.705 3.91234   2
   2   3   1 106.407 3.89423   3
  -2  -3   1 111.883 3.93816   1
  -2   3  -1 115.092 4.00952   1
  -2  -3   1 110.211 2.14947   2
  -3   3   1 251.329 6.85317   1
   3   3  -1 264.648 7.07825   3
  -3  -3  -1 264.266 6.71054   1
   3  -3   1 278.845 7.01383   2
   3  -3   1 270.942 3.70417   3
  -3  -3  -1 267.086 4.27673   2
  -3  -3   1 278.707 7.02578   1
  -3   3  -1 268.859 7.02132   1
   3   3   1 274.176 7.19054   3
   3  -3  -1 276.386 6.94025   2
  -4  -3  -1 240.490 6.88738   1
   4  -3   1 223.916 6.75357   2
   4   3  -1 224.707 7.06410   3
   4  -3   1 229.697 4.17383   3
  -4   3   1 227.698 7.11088   1
  -4   3  -1 230.013 7.07796   1
   4  -3  -1 231.823 6.82305   2
  -4  -3   1 225.317 6.86086   1
   4   3   1 231.110 7.17833   3
  -5   3   1 231.879 7.82669   1
  -5  -3  -1 225.390 7.37894   1
   5   3  -1 229.384 7.82214   3
   5  -3   1 230.864 7.33452   2
   5  -3  -1 223.125 7.15978   2
  -5   3  -1 237.536 7.79213   1
  -5  -3   1 233.134 7.64879   1
   5   3   1 225.918 7.80703   3
  -6  -3  -1 60.1382 4.25372   1
  -6   3   1 62.7161 4.48737   1
   6   3  -1 61.9093 4.48980   3
   6  -3   1 64.4338 4.19943   2
   6   3   1 62.9621 4.44097   3
  -6   3  -1 68.5087 4.65444   1
  -6  -3   1 55.1844 4.12070   1
   6  -3  -1 63.2308 4.22018   2
  -7   3   1 29.7043 3.95496   1
   7   3  -1 33.5652 4.36384   3
  -7  -3  -1 26.1099 3.58892   1
   7  -3   1 33.6788 3.98690   2
  -7  -3   1 28.3970 3.80463   1
   7  -3  -1 24.6630 3.31688   2
  -7   3  -1 30.4385 4.02505   1
   7   3   1 25.2052 3.69573   3
  -8   3   1 29.3972 4.29334   1
  -8  -3  -1 35.9925 4.45921   1
   8   3  -1 43.2054 5.24892   3
  -8   3  -1 32.2063 4.22563   1
  -8  -3   1 27.6268 4.01768   1
   8   3   1 38.7789 4.84079   3
  -9   3   1 14.1771 3.09745   1
   9   3  -1 24.9819 4.01818   3
  -9  -3  -1 14.4834 2.73741   1
  -9  -3   1 9.37017 2.06771   1
  -9   3  -1 25.6462 3.70001   1
   9   3   1 16.2888 3.40966   3
   0  -4  -1 -0.0817 0.51795   2
   0   4   1 0.17628 0.45963   3
   0  -4   1 0.16379 0.44383   2
   0  -4  -1 0.44057 0.54932   1
   0   4  -1 0.10820 0.40133   3
   0  -4   1 -0.0214 0.56785   1
  -1  -4  -1 168.237 5.08972   1
   1  -4   1 174.659 5.01399   2
  -1   4   1 171.970 3.15999   3
   1   4  -1 173.642 4.79780   3
  -1  -4  -1 176.767 4.33732   2
  -1   4   1 178.792 5.37301   1
  -1  -4   1 175.385 4.12289   2
  -1  -4   1 173.477 5.21081   1
  -1   4  -1 167.411 5.24001   1
   1   4   1 168.758 4.72213   3
   1  -4  -1 166.297 4.96650   2
  -1   4  -1 170.452 3.33252   3
   2   4  -1 474.213 9.58091   3
  -2  -4  -1 461.066 9.49070   1
   2  -4   1 478.746 9.66768   2
  -2  -4  -1 475.076 7.44953   2
  -2   4   1 478.967 9.92877   1
  -2  -4   1 482.871 9.81028   1
   2  -4  -1 483.484 9.76874   2
   2   4   1 480.702 9.61918   3
  -2  -4   1 473.106 6.88069   2
  -2   4  -1 464.330 9.83973   1
  -3   4   1 322.284 8.46757   1
   3   4  -1 334.099 8.55386   3
  -3  -4  -1 350.631 5.46309   2
  -3  -4  -1 339.770 8.38016   1
   3  -4   1 341.414 8.54132   2
  -3   4  -1 344.726 8.65559   1
  -3  -4   1 336.573 8.43997   1
   3  -4  -1 336.182 8.44624   2
   3   4   1 335.283 8.54707   3
  -4   4   1 45.7677 3.35329   1
  -4  -4  -1 44.9538 3.19447   1
   4  -4   1 40.9646 3.20790   2
   4   4  -1 44.2323 3.42127   3
   4   4   1 48.2329 3.55367   3
  -4  -4   1 47.5598 3.32582   1
   4  -4  -1 39.2218 3.11501   2
  -4   4  -1 43.2974 3.23176   1
  -5   4   1 222.178 8.02404   1
   5   4  -1 206.536 7.78981   3
  -5  -4  -1 211.226 7.47187   1
   5  -4   1 191.987 7.22381   2
  -5   4  -1 217.636 7.87816   1
   5  -4  -1 225.925 7.74224   2
   5   4   1 212.280 7.89622   3
  -5  -4   1 208.076 7.54702   1
  -6  -4  -1 40.3531 4.26317   1
  -6   4   1 30.5100 3.89461   1
   6  -4   1 33.0392 3.81485   2
   6   4  -1 35.6452 4.21110   3
  -6   4  -1 41.4676 4.59269   1
  -6  -4   1 41.4000 4.42425   1
   6  -4  -1 36.5249 3.90366   2
   6   4   1 38.4938 4.29946   3
   7   4  -1 31.9291 4.33834   3
  -7  -4  -1 28.6423 3.91309   1
  -7   4   1 37.3519 4.62960   1
   7  -4   1 36.7318 4.29921   2
  -7  -4   1 33.5500 4.08445   1
   7   4   1 35.0110 4.56238   3
   7  -4  -1 29.2805 3.86982   2
  -7   4  -1 34.6917 4.43084   1
  -8   4   1 43.0660 5.16964   1
   8   4  -1 43.9233 5.44786   3
   8  -4   1 43.2238 4.95866   2
  -8  -4  -1 40.6503 4.75239   1
   8  -4  -1 43.9175 4.92991   2
   8   4   1 38.7991 5.09195   3
  -8  -4   1 35.2990 4.55669   1
  -8   4  -1 39.7325 4.79538   1
   9   4  -1 22.9334 6.10867   3
  -9  -4  -1 12.7635 2.01814   1
   9   4   1 15.6454 5.16061   3
   0  -5   1 1.59838 0.78773   1
   0   5  -1 1.86432 0.68318   3
   0   5   1 1.88476 0.67062   3
   0  -5   1 1.36564 0.70631   2
   0  -5  -1 2.42411 0.94358   1
   0  -5  -1 0.80116 0.71014   2
  -1   5   1 186.167 6.15908   1
  -1   5   1 184.554 3.78038   3
   1  -5   1 192.617 5.79278   2
  -1  -5  -1 191.556 6.05773   1
   1   5  -1 190.373 5.45515   3
  -1  -5  -1 195.257 5.10447   2
   1  -5  -1 192.793 5.94691   2
   1   5   1 192.550 5.44362   3
  -1   5  -1 188.123 6.22010   1
  -1  -5   1 186.998 4.84871   2
  -1   5  -1 185.244 3.95775   3
  -1  -5   1 188.407 6.09967   1
  -2  -5  -1 47.1207 2.21403   2
  -2   5   1 46.9251 3.21300   1
  -2  -5  -1 47.4631 3.05207   1
   2  -5   1 46.8675 3.03670   2
   2   5  -1 48.3170 3.07604   3
   2  -5  -1 50.7899 3.25021   2
  -2  -5   1 46.5821 2.04371   2
  -2   5  -1 50.3440 3.29635   1
   2   5   1 46.0059 3.06738   3
  -2  -5   1 47.4224 3.11705   1
   3   5  -1 59.6998 3.89509   3
  -3   5   1 50.9076 3.53548   1
   3  -5   1 56.8504 3.69204   2
  -3  -5  -1 54.1365 3.50937   1
   3   5   1 56.4578 3.72686   3
   3  -5  -1 57.1763 3.67219   2
  -3  -5   1 60.8356 3.74898   1
  -3   5  -1 64.3109 3.98634   1
  -4   5   1 296.674 9.21716   1
   4  -5   1 301.836 9.09048   2
  -4  -5  -1 286.775 8.70140   1
   4   5  -1 291.113 9.17816   3
  -4   5  -1 303.042 9.30804   1
   4   5   1 288.000 9.10481   3
  -4  -5   1 296.125 8.99605   1
   4  -5  -1 298.945 9.10875   2
   5   5  -1 37.6818 4.27930   3
   5  -5   1 34.5842 3.82419   2
  -5  -5  -1 30.3616 3.67136   1
  -5   5   1 42.2102 4.45284   1
  -5   5  -1 42.4864 4.48956   1
   5   5   1 31.8721 3.81111   3
   5  -5  -1 36.2156 4.01632   2
  -5  -5   1 38.9973 4.18096   1
   6  -5   1 371.107 11.3406   2
   6   5  -1 363.998 11.8903   3
  -6   5   1 363.024 11.8186   1
  -6  -5  -1 354.497 11.0367   1
   6  -5  -1 365.645 11.1737   2
   6   5   1 373.355 12.0235   3
  -6   5  -1 355.167 11.6280   1
  -6  -5   1 347.309 11.0826   1
  -7   5   1 59.2619 6.01969   1
   7   5  -1 56.0996 6.01292   3
  -7  -5  -1 54.2834 5.45099   1
   7  -5   1 49.4374 5.23390   2
   7  -5  -1 60.1432 4.76398   2
  -7  -5   1 57.1064 5.73881   1
  -7   5  -1 56.9282 5.91203   1
   7   5   1 63.3164 6.23581   3
  -8   5   1 7.73089 2.75520   1
   8  -5   1 14.0707 3.11272   2
  -8  -5  -1 10.9189 2.30361   1
   8   5  -1 11.6300 2.98427   3
   8  -5  -1 14.8580 2.91532   2
  -8   5  -1 10.3881 2.82816   1
   8   5   1 16.0305 3.47435   3
  -8  -5   1 7.00632 2.10744   1
   0   6  -1 1.21073 0.85600   3
   0  -6   1 0.85997 0.96151   1
   0  -6  -1 1.40663 0.89260   2
   0  -6   1 0.48834 0.75823   2
   0   6   1 2.37794 0.96577   3
   0  -6  -1 2.26978 1.17596   1
  -1  -6  -1 129.856 5.51479   1
  -1   6   1 120.184 5.42956   1
   1  -6   1 133.866 5.21799   2
  -1  -6  -1 135.655 4.67175   2
   1   6  -1 131.382 4.84461   3
   1   6   1 130.468 4.79378   3
  -1   6  -1 136.996 5.82073   1
   1  -6  -1 133.465 5.29954   2
  -1  -6   1 128.226 4.39687   2
  -1  -6   1 125.245 5.47911   1
  -2  -6  -1 21.0977 1.72645   2
   2  -6   1 18.9700 2.54313   2
  -2  -6  -1 19.7571 2.65264   1
   2   6  -1 19.6826 2.68340   3
  -2   6   1 15.3586 2.39200   1
  -2   6  -1 23.5430 2.96669   1
  -2  -6   1 14.9675 2.34450   1
   2  -6  -1 16.8061 2.45912   2
   2   6   1 18.1959 2.53785   3
   3  -6   1 314.932 9.46068   2
   3   6  -1 330.438 9.58087   3
  -3   6   1 336.857 10.0573   1
  -3  -6  -1 327.553 9.51481   1
  -3   6  -1 332.373 9.95542   1
   3   6   1 329.786 9.49199   3
  -3  -6   1 328.684 9.65643   1
   3  -6  -1 320.556 9.51840   2
   4  -6   1 35.9494 4.06779   2
   4   6  -1 38.4047 4.23305   3
  -4  -6  -1 36.0849 3.85111   1
  -4   6   1 35.8940 4.17936   1
  -4   6  -1 29.0259 3.63035   1
   4  -6  -1 32.7743 4.04528   2
  -4  -6   1 30.2412 3.61792   1
   4   6   1 31.0140 3.92118   3
   5   6  -1 7.78816 2.34210   3
  -5  -6  -1 11.7060 2.53136   1
  -5   6   1 6.43143 1.75411   1
   5  -6   1 7.13945 1.99488   2
   5  -6  -1 10.7984 2.39513   2
  -5  -6   1 7.90849 2.08329   1
  -5   6  -1 9.05291 2.14771   1
   5   6   1 10.5826 2.65183   3
  -6  -6  -1 156.192 7.43037   1
  -6   6   1 165.890 8.17959   1
   6  -6   1 160.349 7.74960   2
   6   6  -1 168.411 8.34864   3
   6   6   1 158.078 8.10963   3
   6  -6  -1 170.968 7.93128   2
  -6  -6   1 151.682 7.43978   1
  -6   6  -1 151.547 7.84220   1
  -7   6   1 2.23820 1.40008   1
   7  -6   1 1.16699 1.93806   2
   7   6  -1 3.01733 1.92139   3
  -7  -6  -1 1.53053 1.06569   1
   7   6   1 1.89959 1.77778   3
  -7   6  -1 4.85770 1.60885   1
   7  -6  -1 4.15044 1.98498   2
   8  -6   1 4.23625 1.42038   2
  -8  -6  -1 5.73416 1.26105   1
   8  -6  -1 6.00235 2.34820   2
  -8  -6   1 2.73982 1.11333   1
  -8   6  -1 3.24221 1.15723   1
   0  -7   1 28.9783 3.49730   1
   0  -7  -1 22.2087 2.95988   1
   0  -7  -1 26.5209 2.99367   2
   0  -7   1 23.8548 2.69617   2
   1  -7   1 134.309 5.71610   2
  -1  -7  -1 142.205 5.19212   2
  -1   7   1 143.825 6.46376   1
   1   7  -1 141.667 5.36450   3
  -1  -7  -1 139.686 6.28602   1
   1  -7  -1 143.946 5.99257   2
  -1   7  -1 146.824 6.54663   1
  -1  -7   1 139.411 5.02337   2
  -1  -7   1 129.948 6.08685   1
   1   7   1 143.830 5.39844   3
   2  -7   1 9.68824 2.02095   2
  -2  -7  -1 6.76140 1.86979   1
  -2   7   1 6.26412 1.83360   1
   2   7  -1 6.80318 1.82282   3
  -2  -7   1 6.94686 1.86283   1
   2   7   1 10.3931 2.19941   3
  -2   7  -1 5.38848 1.93600   1
   2  -7  -1 6.27795 1.87582   2
   3  -7   1 79.0986 4.86548   2
   3   7  -1 87.9095 5.19819   3
  -3  -7  -1 72.1272 4.70686   1
  -3   7   1 77.2112 5.14391   1
  -3  -7   1 77.1565 4.87834   1
   3   7   1 77.3180 4.84144   3
   3  -7  -1 77.6012 4.88685   2
  -3   7  -1 86.2760 5.36013   1
   4   7  -1 18.1173 3.24503   3
   4  -7   1 14.5362 2.74759   2
  -4   7   1 17.5078 2.96686   1
  -4  -7  -1 15.2121 2.72701   1
  -4   7  -1 15.3559 2.79238   1
   4   7   1 21.2984 3.64668   3
  -4  -7   1 14.6731 2.77315   1
   4  -7  -1 13.7153 2.86121   2
  -5   7   1 24.4485 3.73240   1
   5  -7   1 29.8171 4.19436   2
   5   7  -1 31.4817 4.40186   3
  -5  -7  -1 26.2766 3.70198   1
   5  -7  -1 26.2301 3.83240   2
  -5   7  -1 22.8812 3.53964   1
   5   7   1 25.5708 4.00285   3
  -5  -7   1 28.1660 3.93006   1
  -6  -7  -1 83.9676 5.73015   1
  -6   7   1 98.0180 6.47558   1
   6   7  -1 97.9619 6.60646   3
   6  -7   1 98.2181 6.51122   2
   6   7   1 84.4305 6.15172   3
  -6   7  -1 98.4803 6.46950   1
   6  -7  -1 95.6857 6.44148   2
  -6  -7   1 83.7913 5.68849   1
  -7  -7  -1 33.5956 4.39367   1
   7  -7   1 32.1355 4.62866   2
   7   7  -1 29.2032 4.77831   3
  -7   7   1 42.9829 5.32333   1
  -7  -7   1 38.2914 4.85082   1
  -7   7  -1 30.1463 4.11959   1
   7   7   1 30.9934 4.66306   3
   7  -7  -1 30.2276 4.57816   2
   0  -8  -1 -0.1354 0.88993   2
   0  -8   1 -0.4635 0.78975   2
   0   8   1 -0.5352 1.22275   1
  -1  -8  -1 250.970 9.25685   1
   1  -8   1 259.067 8.66948   2
  -1   8   1 267.358 9.73766   1
  -1   8  -1 271.338 9.85618   1
  -1  -8   1 268.792 9.60815   1
   1  -8  -1 255.888 8.64060   2
   2  -8   1 9.22172 2.44006   2
   2   8  -1 14.1758 2.61749   3
  -2   8   1 13.2856 2.58786   1
  -2  -8  -1 13.0491 2.68696   1
  -2  -8   1 7.37129 1.94474   1
   2  -8  -1 8.11545 2.13253   2
  -2   8  -1 6.62753 1.87422   1
   2   8   1 12.8227 2.38456   3
  -3  -8  -1 254.047 9.56019   1
   3   8  -1 267.966 9.46044   3
   3  -8   1 249.555 9.40729   2
  -3   8   1 265.444 10.1376   1
   3   8   1 268.896 9.45751   3
   3  -8  -1 254.408 9.57445   2
  -3  -8   1 260.174 9.70909   1
  -3   8  -1 264.804 10.0366   1
  -4  -8  -1 118.243 6.55600   1
  -4   8   1 100.248 6.37272   1
   4   8  -1 100.959 6.12945   3
   4  -8   1 104.499 6.26972   2
   4  -8  -1 104.010 6.42763   2
  -4  -8   1 108.286 6.39446   1
  -4   8  -1 114.334 6.68238   1
   4   8   1 102.220 6.32941   3
   5   8  -1 3.14693 1.82501   3
   5  -8   1 2.50133 1.50510   2
  -5   8   1 7.04370 1.93900   1
  -5  -8  -1 2.73816 1.48191   1
  -5   8  -1 4.45443 1.68794   1
  -5  -8   1 0.01395 0.94911   1
   5  -8  -1 3.22428 1.60601   2
   5   8   1 3.50050 1.83140   3
  -6  -8  -1 118.963 6.87701   1
   6   8  -1 137.214 8.10236   3
   6  -8   1 118.418 7.35130   2
  -6   8   1 131.667 7.50622   1
  -6  -8   1 110.271 6.74712   1
   6  -8  -1 115.724 7.32080   2
  -6   8  -1 108.220 6.94280   1
   6   8   1 124.586 7.61917   3
   0   9   1 75.3766 5.54473   1
   0  -9  -1 83.0145 4.71121   2
   0   9  -1 79.4374 5.74124   1
  -1   9   1 18.5340 3.40785   1
   1  -9   1 17.7563 2.84523   2
  -1  -9  -1 19.8926 3.32089   1
   1  -9  -1 21.0687 3.24916   2
  -1   9  -1 17.9558 3.22703   1
  -1  -9   1 19.7442 3.27201   1
  -2   9   1 24.9875 3.76736   1
   2  -9   1 17.5826 3.09219   2
  -2  -9  -1 18.3822 3.31327   1
   2  -9  -1 19.5614 3.28790   2
  -2  -9   1 13.1091 2.81318   1
  -2   9  -1 15.7266 3.00636   1
  -3  -9  -1 1.32886 1.16833   1
  -3   9   1 0.86853 0.95110   1
   3  -9  -1 -1.1031 0.92036   2
  -3  -9   1 0.99501 1.28528   1
  -3   9  -1 -0.3568 1.14414   1
   4   9  -1 -0.1447 1.40466   3
  -4   9   1 1.11310 1.15945   1
  -4  -9  -1 3.42285 1.48900   1
   4  -9   1 1.33167 1.24686   2
  -4  -9   1 3.56169 1.40015   1
   4  -9  -1 0.60008 1.17390   2
  -4   9  -1 0.76352 1.14931   1
   5   9  -1 47.2045 5.85779   3
   5  -9   1 51.2339 5.84292   2
  -5   9   1 59.4485 6.34643   1
  -5  -9  -1 45.8819 5.07837   1
  -5  -9   1 53.2430 5.79833   1
   5  -9  -1 46.6136 5.39618   2
  -5   9  -1 55.6332 6.16542   1
   5   9   1 51.1584 5.93947   3
   0  10   1 2.45709 1.54294   1
   0  10  -1 3.55089 1.72866   1
   1 -10   1 1.50177 0.89206   2
  -1  10   1 0.78356 1.26073   1
   1  10   1 0.18732 1.21629   1
   1 -10  -1 1.85509 1.00162   2
  -1  10  -1 -0.1519 1.05108   1
   2 -10   1 74.1079 5.15066   2
  -2 -10  -1 76.0395 5.65058   1
  -2  10   1 63.3566 5.22492   1
   2 -10  -1 71.7720 5.22024   2
  -2  10  -1 83.1338 5.90385   1
  -2 -10   1 71.8245 5.51309   1
  -3  10   1 25.6395 3.82850   1
   3 -10   1 26.4017 4.14619   2
  -3 -10  -1 24.7721 3.99187   1
   3 -10  -1 30.4437 4.51303   2
  -3 -10   1 20.6831 3.51909   1
  -3  10  -1 21.0950 3.35555   1
   4 -10   1 13.0935 3.59209   2
  -4 -10  -1 12.5809 2.70699   1
   4 -10  -1 8.47703 3.89314   2
   2 -11  -1 6.44337 2.00682   2
   0   0   2 510.347 5.81253   3
   0   0  -2 490.685 5.81193   2
  -1   0   2 5311.91 58.9888   1
  -1   0  -2 5370.19 57.6234   1
   1   0   2 5425.51 59.2033   3
   1   0   2 5201.52 54.6034   2
   1   0  -2 5182.64 55.1607   2
   1   0  -2 5523.43 58.0961   3
  -2   0   2 1033.95 13.3663   1
   2   0  -2 1013.25 12.7526   3
  -2   0  -2 1022.97 12.8285   1
   2   0  -2 1036.80 11.9572   2
   2   0   2 1003.24 12.7267   3
   2   0   2 1010.60 12.4356   2
   3   0   2 707.641 10.1439   2
   3   0   2 715.071 10.8143   3
   3   0  -2 709.806 9.65025   2
   3   0  -2 686.078 10.5694   3
  -3   0  -2 710.983 10.9635   1
  -3   0   2 707.984 11.4000   1
  -4   0  -2 262.090 6.69564   1
   4   0  -2 258.530 5.39836   2
   4   0   2 251.987 6.29701   3
  -4   0   2 263.073 6.96981   1
   4   0   2 249.903 5.71029   2
   4   0  -2 260.918 6.33381   3
   5   0  -2 399.307 7.73535   2
  -5   0  -2 397.554 9.54867   1
   5   0  -2 408.210 9.11683   3
   5   0   2 405.252 9.01745   3
   5   0   2 397.290 8.16134   2
  -5   0   2 397.590 9.86152   1
   6   0   2 44.0552 3.16545   3
  -6   0   2 42.2553 4.23765   1
  -6   0  -2 39.5140 3.93349   1
   6   0  -2 37.4530 2.99698   3
   6   0   2 39.9312 2.72745   2
  -7   0  -2 200.025 7.93433   1
  -7   0   2 186.034 7.90938   1
   7   0   2 195.220 7.24037   3
   7   0  -2 193.368 7.22304   3
  -8   0   2 1.12549 1.19705   1
  -8   0  -2 3.21443 1.60951   1
  -9   0   2 13.0841 2.73613   1
  -9   0  -2 18.1572 2.82626   1
   0  -1   2 423.970 5.40764   2
   0  -1   2 428.053 5.59646   1
   0   1   2 419.301 5.32238   3
   0  -1  -2 430.396 5.74872   2
   0  -1   2 431.354 5.42167   3
   0  -1  -2 431.735 5.47847   1
  -1  -1  -2 1267.13 14.2339   1
   1   1  -2 1325.76 12.8554   2
   1  -1   2 1266.94 13.6406   3
  -1   1   2 1271.25 13.2450   3
   1   1  -2 1266.01 14.8941   3
  -1  -1  -2 1280.12 14.0178   2
   1  -1   2 1227.49 14.6642   2
  -1   1   2 1271.37 14.8023   1
  -1   1  -2 1288.16 14.4994   1
   1  -1  -2 1290.00 14.7796   2
  -1  -1   2 1295.02 14.8277   1
   1   1   2 1282.17 14.9074   3
  -2  -1  -2 579.599 7.76844   2
  -2  -1  -2 579.316 8.61781   1
   2  -1   2 600.199 7.90956   3
   2   1  -2 585.103 9.07033   3
  -2   1   2 619.245 9.32273   1
   2  -1   2 594.011 8.81099   2
   2   1  -2 589.795 6.50577   2
   2  -1  -2 582.842 8.59204   2
   2  -1  -2 596.559 7.68089   3
  -2  -1   2 592.103 9.11340   1
   2   1   2 607.451 9.17680   3
  -2   1  -2 590.318 8.85882   1
  -3   1   2 688.672 11.3852   1
   3   1  -2 681.905 8.30084   2
   3   1  -2 689.235 11.1286   3
   3  -1   2 680.216 10.5622   2
  -3  -1  -2 680.333 10.7963   1
   3  -1   2 673.200 9.77347   3
  -3   1  -2 681.230 10.9994   1
   3  -1  -2 676.285 10.3063   2
   3   1   2 694.406 11.1809   3
   3  -1  -2 680.648 9.65489   3
  -3  -1   2 684.581 11.2523   1
   3   1   2 685.230 9.34591   2
   4  -1   2 33.8673 1.97908   3
  -4  -1  -2 32.0548 2.27534   1
   4   1  -2 29.5607 2.30648   3
  -4   1   2 33.0124 2.48108   1
   4   1  -2 30.2782 1.40832   2
   4  -1   2 31.4985 2.11085   2
  -4  -1   2 31.2119 2.37215   1
  -4   1  -2 33.5755 2.40660   1
   4   1   2 31.8275 2.39943   3
   4  -1  -2 30.8102 1.94342   3
   4  -1  -2 29.3626 2.01939   2
   4   1   2 32.3290 1.74828   2
  -5  -1  -2 164.548 5.84060   1
   5  -1   2 157.223 5.24035   2
   5   1  -2 158.488 4.37224   2
   5  -1   2 164.477 5.09541   3
  -5   1   2 172.169 6.32153   1
   5   1  -2 159.086 5.76328   3
  -5   1  -2 159.421 5.88552   1
   5  -1  -2 161.477 5.01822   3
   5   1   2 158.505 5.81566   3
   5  -1  -2 158.230 5.02115   2
   5   1   2 168.846 4.60044   2
  -5  -1   2 165.097 6.08027   1
  -6   1   2 390.976 10.8892   1
   6  -1   2 403.741 9.45301   2
   6   1  -2 407.301 10.4494   3
  -6  -1  -2 383.517 10.3580   1
   6  -1   2 383.997 9.07706   3
   6  -1  -2 392.897 9.01497   2
  -6  -1   2 403.842 10.9015   1
   6   1   2 378.466 10.1236   3
   6  -1  -2 408.456 9.32102   3
  -6   1  -2 398.923 10.6896   1
  -7   1   2 155.813 7.26601   1
   7   1  -2 162.179 6.93936   3
  -7  -1  -2 149.498 6.77661   1
  -7  -1   2 148.114 6.98070   1
  -7   1  -2 153.616 6.97780   1
   7   1   2 155.051 6.86409   3
   8   1  -2 20.4689 3.40066   3
  -8  -1  -2 19.6431 3.31721   1
  -8   1   2 22.6867 3.68900   1
  -8   1  -2 21.8858 3.46529   1
   8   1   2 26.4945 3.74365   3
  -8  -1   2 26.0346 3.84102   1
  -9   1   2 9.40722 2.27097   1
  -9  -1  -2 5.39153 1.42519   1
  -9   1  -2 9.96812 2.05909   1
  -9  -1   2 7.47562 1.56963   1
   0   2  -2 2446.27 26.3746   3
   0  -2   2 2480.84 27.1925   1
   0   2   2 2502.14 26.1387   3
   0  -2  -2 2498.63 27.1022   1
   0  -2  -2 2552.61 27.0538   2
   0  -2   2 2484.17 26.5132   2
  -1  -2  -2 357.186 6.03111   1
   1   2  -2 372.008 6.35809   3
  -1   2   2 369.059 6.43276   1
  -1   2   2 361.288 4.16605   3
   1  -2   2 354.904 6.21885   2
   1  -2   2 354.921 4.66533   3
  -1  -2  -2 367.614 5.51886   2
   1  -2  -2 373.354 6.44736   2
  -1   2  -2 357.269 6.28207   1
   1   2   2 355.846 6.17908   3
  -1  -2   2 359.085 6.32310   1
  -1  -2   2 358.931 4.64888   2
  -2  -2  -2 172.437 4.26245   1
  -2  -2  -2 175.511 3.36494   2
   2   2  -2 166.314 4.55380   3
  -2   2   2 167.986 4.53631   1
   2  -2   2 171.592 2.95088   3
   2  -2   2 176.538 4.49483   2
   2  -2  -2 168.248 2.53034   3
   2  -2  -2 168.510 4.41123   2
  -2   2  -2 167.613 4.38353   1
   2   2   2 173.478 4.62966   3
  -2  -2   2 171.217 4.49965   1
  -3  -2  -2 142.248 3.16535   2
  -3   2   2 143.525 4.73036   1
   3  -2   2 137.411 3.15481   3
   3  -2   2 140.497 4.46491   2
  -3  -2  -2 139.779 4.35795   1
   3   2  -2 140.229 4.66129   3
  -3  -2   2 136.225 4.50538   1
  -3   2  -2 134.154 4.43657   1
   3  -2  -2 132.151 4.23114   2
   3   2   2 145.593 4.79778   3
   3  -2  -2 135.817 2.94860   3
   4  -2   2 234.545 6.40970   2
  -4  -2  -2 226.852 4.62736   2
   4   2  -2 237.215 6.86427   3
   4  -2   2 224.687 4.93270   3
  -4  -2  -2 229.330 6.41283   1
  -4   2   2 223.596 6.76229   1
  -4   2  -2 226.470 6.55963   1
   4   2   2 233.536 6.78835   3
  -4  -2   2 219.311 6.54971   1
   4  -2  -2 223.438 4.79240   3
  -4  -2   2 226.083 3.24498   2
   4  -2  -2 226.834 6.18858   2
   5  -2   2 49.4311 3.21296   2
   5  -2   2 56.0458 2.65968   3
  -5   2   2 49.0912 3.49694   1
   5   2  -2 49.7355 3.53665   3
  -5  -2  -2 53.1601 3.38622   1
  -5   2  -2 57.2921 3.64423   1
   5  -2  -2 53.0358 3.19316   2
   5  -2  -2 50.5342 2.52374   3
   5   2   2 51.9601 3.60678   3
  -5  -2   2 50.9079 3.51955   1
  -6  -2  -2 140.550 6.12673   1
  -6   2   2 139.891 6.47946   1
   6   2  -2 149.405 6.49022   3
   6  -2   2 146.137 5.83286   2
  -6   2  -2 148.105 6.42576   1
   6   2   2 142.717 6.42188   3
  -6  -2   2 141.696 6.31956   1
   6  -2  -2 132.938 5.55038   2
  -7   2   2 79.1290 5.15549   1
   7   2  -2 60.6509 4.55180   3
   7  -2   2 64.2812 4.31933   2
  -7  -2  -2 68.7415 4.69356   1
  -7   2  -2 72.6506 4.94868   1
   7   2   2 62.8846 4.57514   3
  -7  -2   2 67.6822 4.73482   1
   7  -2  -2 67.2865 4.24607   2
  -8   2   2 24.8200 3.76112   1
   8   2  -2 34.0559 4.51843   3
  -8  -2  -2 31.1190 4.09715   1
  -8   2  -2 24.0376 3.69551   1
   8   2   2 26.6669 3.90462   3
  -8  -2   2 30.1120 4.19737   1
  -9  -2  -2 15.6762 2.80729   1
   9   2  -2 18.8324 3.32462   3
  -9   2   2 17.1669 3.22301   1
   9   2   2 17.3582 2.99944   3
  -9   2  -2 22.6549 3.56751   1
  -9  -2   2 27.5784 4.03437   1
   0  -3   2 31.9761 1.90025   1
   0  -3  -2 32.7095 1.88367   1
   0   3  -2 35.9937 1.64571   3
   0  -3   2 33.2147 1.68098   2
   0   3   2 32.5563 1.54038   3
   0  -3  -2 33.8665 1.84325   2
  -1  -3  -2 799.399 11.6830   1
  -1  -3  -2 783.459 10.6432   2
  -1   3   2 792.646 8.84428   3
  -1   3   2 779.999 11.9774   1
   1  -3   2 782.011 11.6289   2
   1   3  -2 803.495 11.5965   3
  -1  -3   2 801.404 9.91762   2
  -1   3  -2 762.507 11.8630   1
   1  -3  -2 791.741 11.8819   2
  -1   3  -2 778.912 9.44811   3
  -1  -3   2 798.235 11.9275   1
   1   3   2 771.857 11.3865   3
   2  -3   2 149.799 2.42929   3
  -2  -3  -2 158.670 3.49645   2
  -2   3   2 151.577 4.72888   1
   2   3  -2 150.984 4.70223   3
   2  -3   2 161.879 4.78666   2
  -2  -3  -2 156.053 4.52337   1
  -2  -3   2 155.990 4.70833   1
  -2  -3   2 155.579 2.46188   2
   2   3   2 157.432 4.76315   3
  -2   3  -2 158.655 4.74873   1
   2  -3  -2 157.303 4.75214   2
   3  -3   2 135.861 4.75110   2
  -3  -3  -2 133.109 3.07196   2
  -3   3   2 130.299 4.76803   1
  -3  -3  -2 137.509 4.62430   1
   3  -3   2 135.263 2.57653   3
   3   3  -2 133.674 4.91471   3
  -3   3  -2 138.419 4.86767   1
  -3  -3   2 128.421 4.68192   1
   3   3   2 134.173 4.89686   3
   3  -3  -2 134.819 4.72109   2
   4  -3   2 67.9145 2.12554   3
   4   3  -2 58.1650 3.61800   3
   4  -3   2 72.9273 3.80378   2
  -4  -3  -2 66.0576 3.53155   1
  -4   3   2 60.8468 3.64451   1
  -4  -3  -2 66.5042 2.23814   2
  -4   3  -2 68.7683 3.77666   1
  -4  -3   2 68.3828 3.72187   1
   4   3   2 66.0984 3.82323   3
   4  -3  -2 63.9434 3.50205   2
  -5  -3  -2 62.8697 3.87268   1
  -5   3   2 63.6523 4.10091   1
   5  -3   2 68.5932 4.00650   2
   5   3  -2 61.7721 4.06363   3
  -5   3  -2 71.5351 4.26417   1
   5   3   2 65.5088 4.24131   3
  -5  -3   2 67.4844 4.09851   1
   5  -3  -2 67.2660 3.96110   2
  -6   3   2 77.2008 4.97991   1
  -6  -3  -2 70.9394 4.39220   1
   6   3  -2 70.2707 4.69312   3
   6  -3   2 77.0305 4.55888   2
  -6   3  -2 75.1177 4.77937   1
   6  -3  -2 73.5969 4.42772   2
  -6  -3   2 75.4462 4.75968   1
   6   3   2 76.7120 4.95750   3
  -7  -3  -2 150.846 6.96990   1
  -7   3   2 135.875 7.09119   1
   7  -3   2 131.384 6.43758   2
   7   3  -2 132.092 6.88833   3
  -7  -3   2 142.722 7.06838   1
  -7   3  -2 151.449 7.23714   1
   7  -3  -2 148.156 6.57553   2
   7   3   2 121.286 6.59299   3
   8  -3   2 26.3751 3.64616   2
  -8  -3  -2 28.0733 3.73829   1
  -8   3   2 23.9864 3.77268   1
   8   3  -2 20.6558 3.66500   3
   8   3   2 26.5325 4.07796   3
  -8   3  -2 27.4941 3.92194   1
  -8  -3   2 26.0372 3.84866   1
  -9   3   2 43.2557 5.35821   1
   9   3  -2 32.7230 4.40446   3
  -9  -3  -2 32.4584 4.31991   1
   9   3   2 34.5442 4.61318   3
  -9   3  -2 42.1668 4.85071   1
  -9  -3   2 37.0890 4.55940   1
   0  -4  -2 114.901 3.86734   2
   0   4   2 118.437 3.32616   3
   0  -4   2 117.803 3.67234   2
   0  -4  -2 109.102 4.01866   1
   0   4  -2 115.929 3.39523   3
   0  -4   2 118.043 4.22105   1
  -1  -4  -2 97.4286 3.79345   1
  -1  -4  -2 97.4855 3.25250   2
  -1   4   2 97.1908 2.25861   3
   1  -4   2 98.0811 3.69770   2
  -1   4   2 100.954 3.99643   1
   1   4  -2 95.4396 3.54078   3
   1  -4  -2 95.0308 3.71917   2
  -1  -4   2 97.7263 2.93242   2
   1   4   2 99.0201 3.56611   3
  -1  -4   2 100.908 3.93153   1
  -1   4  -2 93.5854 3.88251   1
  -1   4  -2 98.0340 2.53734   3
  -2  -4  -2 278.867 5.44952   2
  -2  -4  -2 280.064 6.92805   1
   2  -4   2 271.478 6.99023   2
   2   4  -2 265.908 6.87167   3
  -2   4   2 275.418 7.21090   1
  -2   4  -2 257.160 6.98361   1
   2  -4  -2 274.282 7.07474   2
  -2  -4   2 275.959 4.59117   2
  -2   4  -2 272.664 3.67916   3
  -2  -4   2 270.614 7.06171   1
   2   4   2 276.924 6.98783   3
  -3  -4  -2 235.969 4.60786   2
   3   4  -2 237.442 7.07054   3
   3  -4   2 237.938 6.97470   2
  -3   4   2 236.694 7.13397   1
  -3  -4  -2 224.192 6.62611   1
   3   4   2 232.011 7.04545   3
  -3   4  -2 235.520 7.03156   1
   3  -4  -2 239.356 6.99791   2
  -3  -4   2 234.816 6.95090   1
  -4   4   2 272.469 8.37037   1
  -4  -4  -2 275.458 7.92474   1
   4  -4   2 280.587 8.09971   2
   4   4  -2 265.990 8.29739   3
   4   4   2 265.431 8.26591   3
  -4   4  -2 276.448 8.15598   1
  -4  -4   2 266.112 8.01275   1
   4  -4  -2 273.904 8.04676   2
  -5   4   2 39.0183 4.14628   1
   5   4  -2 40.9133 4.20157   3
   5  -4   2 34.8097 3.66891   2
  -5  -4  -2 41.9436 3.33116   1
   5  -4  -2 34.2951 3.58274   2
  -5  -4   2 43.6626 3.55878   1
  -5   4  -2 48.3627 3.77624   1
  -6  -4  -2 25.9080 3.46104   1
   6   4  -2 24.6138 3.67528   3
  -6   4   2 19.2117 3.17788   1
   6  -4   2 21.0394 3.27363   2
   6   4   2 16.9463 3.11002   3
  -6   4  -2 21.9249 3.18577   1
  -6  -4   2 18.1322 2.91633   1
   6  -4  -2 24.2457 3.47089   2
   7  -4   2 12.3988 2.54622   2
  -7   4   2 13.2624 2.75257   1
  -7  -4  -2 14.1613 2.67344   1
   7   4  -2 14.4036 3.14929   3
  -7  -4   2 13.5976 2.62628   1
   7  -4  -2 10.6446 2.49395   2
   7   4   2 10.8855 2.69955   3
  -7   4  -2 11.7056 2.55125   1
   8  -4   2 2.24974 1.72548   2
  -8  -4  -2 0.78733 0.95282   1
   8   4  -2 1.38662 1.64368   3
  -8   4   2 1.23272 1.10265   1
   8   4   2 4.04443 2.16337   3
  -8   4  -2 5.26545 2.03147   1
  -8  -4   2 5.31073 2.14349   1
   8  -4  -2 3.18761 1.98929   2
  -9  -4  -2 18.5875 2.77670   1
  -9   4  -2 16.9028 3.01792   1
   0   5   2 75.4976 2.89383   3
   0  -5  -2 70.0227 3.59399   1
   0   5  -2 82.2396 3.10028   3
   0  -5   2 75.8345 3.81284   1
   0  -5   2 76.6269 3.25587   2
   0  -5  -2 75.9046 3.44205   2
   1   5  -2 285.047 6.95162   3
  -1   5   2 277.340 7.69090   1
  -1  -5  -2 298.346 6.68564   2
  -1  -5  -2 293.883 7.68193   1
  -1   5   2 285.339 4.95889   3
   1  -5   2 300.851 7.42383   2
  -1  -5   2 288.090 7.75168   1
  -1   5  -2 289.308 7.89637   1
  -1   5  -2 289.987 5.36053   3
   1  -5  -2 292.168 7.49742   2
  -1  -5   2 286.139 6.13901   2
   1   5   2 292.377 6.93095   3
   2   5  -2 408.162 9.35371   3
  -2  -5  -2 397.505 9.38332   1
  -2  -5  -2 417.156 7.66339   2
  -2   5   2 406.186 9.87464   1
   2  -5   2 425.142 9.73558   2
  -2   5  -2 409.081 9.87131   1
  -2  -5   2 406.865 6.87008   2
  -2  -5   2 394.151 9.62123   1
   2   5   2 416.143 9.37615   3
   2  -5  -2 430.923 9.92606   2
  -3  -5  -2 651.752 13.1354   1
   3   5  -2 670.137 13.5355   3
  -3   5   2 621.962 13.4144   1
   3  -5   2 645.459 13.3116   2
   3  -5  -2 655.225 13.4663   2
  -3   5  -2 661.600 13.7217   1
  -3  -5   2 659.720 13.4788   1
   3   5   2 650.651 13.3364   3
   4  -5   2 47.1412 3.71734   2
   4   5  -2 56.6410 4.11209   3
  -4   5   2 48.3634 3.68162   1
  -4  -5  -2 50.7044 3.56797   1
  -4  -5   2 44.5891 3.58748   1
   4   5   2 53.8443 3.97010   3
   4  -5  -2 52.2863 3.79636   2
  -4   5  -2 49.4863 3.79966   1
   5  -5   2 72.4784 4.72926   2
  -5  -5  -2 65.9555 4.53840   1
   5   5  -2 74.6639 5.01145   3
  -5   5   2 76.8542 4.97673   1
   5  -5  -2 70.9746 4.68371   2
  -5  -5   2 73.6621 4.80805   1
   5   5   2 83.7151 5.27952   3
  -5   5  -2 78.0560 4.99794   1
   6  -5   2 24.7755 3.48343   2
   6   5  -2 24.1048 3.76010   3
  -6   5   2 29.5354 4.12887   1
  -6  -5  -2 22.2585 3.14242   1
  -6   5  -2 23.7050 3.67035   1
   6  -5  -2 24.8062 3.57692   2
  -6  -5   2 23.6739 3.46543   1
   6   5   2 28.3382 4.26704   3
   7   5  -2 30.3711 4.62778   3
  -7   5   2 23.9722 3.79119   1
  -7  -5  -2 28.8545 4.02485   1
   7  -5   2 24.9931 3.59883   2
  -7   5  -2 22.6797 3.66659   1
  -7  -5   2 19.8915 3.31475   1
   7   5   2 31.7077 4.51022   3
   7  -5  -2 26.2594 3.92296   2
   8   5  -2 64.2934 6.72065   3
   8  -5   2 66.1209 5.42653   2
  -8   5   2 68.1962 5.50883   1
  -8  -5  -2 68.5099 5.09341   1
  -8  -5   2 66.9140 5.19948   1
   8   5   2 71.2420 7.14237   3
  -8   5  -2 64.8792 6.51735   1
   8  -5  -2 79.0763 5.65938   2
   0  -6  -2 247.372 7.70283   1
   0  -6  -2 254.801 7.09047   2
   0  -6   2 254.300 6.88307   2
   0   6   2 245.624 5.91927   3
   0  -6   2 245.772 7.75874   1
   0   6  -2 253.905 6.19143   3
  -1  -6  -2 67.9792 4.01767   1
   1   6  -2 68.6090 3.49569   3
   1  -6   2 71.7262 3.90346   2
  -1  -6  -2 68.2074 3.32402   2
  -1   6   2 69.7476 4.14815   1
   1   6   2 74.3826 3.59602   3
  -1   6  -2 71.8281 4.30068   1
  -1  -6   2 62.8714 3.90814   1
   1  -6  -2 72.9316 3.96865   2
  -1  -6   2 69.4710 3.21455   2
  -2  -6  -2 105.129 5.07617   1
  -2   6   2 107.560 5.28493   1
   2  -6   2 103.760 5.00725   2
  -2  -6  -2 113.289 3.98117   2
   2   6  -2 116.354 5.09849   3
  -2   6  -2 103.683 5.18435   1
  -2  -6   2 102.863 5.11025   1
   2   6   2 107.291 4.83606   3
   2  -6  -2 98.8171 4.85983   2
  -3   6   2 76.6346 4.64811   1
   3   6  -2 72.4241 4.53835   3
   3  -6   2 73.1540 4.47660   2
  -3  -6  -2 65.0497 4.16518   1
   3  -6  -2 67.4985 4.29939   2
   3   6   2 61.8102 4.24230   3
  -3   6  -2 72.1746 4.60325   1
  -3  -6   2 61.6029 4.12915   1
   4   6  -2 65.7008 4.80904   3
   4  -6   2 64.3992 4.40169   2
  -4  -6  -2 70.3615 4.54968   1
  -4   6   2 62.0991 4.44939   1
  -4   6  -2 67.9582 4.65514   1
  -4  -6   2 60.2131 4.29163   1
   4  -6  -2 71.9501 4.76998   2
   4   6   2 66.0749 4.64186   3
  -5   6   2 81.8144 5.41219   1
   5  -6   2 91.3409 5.60805   2
   5   6  -2 89.3562 5.63098   3
  -5  -6  -2 77.3887 5.05985   1
  -5   6  -2 77.3308 5.20056   1
   5  -6  -2 92.0624 5.67557   2
  -5  -6   2 81.2185 5.21945   1
   5   6   2 86.0440 5.61112   3
   6  -6   2 51.9005 5.58645   2
  -6  -6  -2 52.6257 4.24254   1
  -6   6   2 49.8656 5.34037   1
   6   6  -2 58.3999 5.93599   3
   6  -6  -2 52.1708 5.30657   2
   6   6   2 51.9415 5.62003   3
  -6  -6   2 42.6662 4.72771   1
  -6   6  -2 44.7876 5.01848   1
  -7  -6  -2 57.7779 4.60066   1
   7   6  -2 40.4106 5.28855   3
  -7   6   2 56.9494 6.12370   1
   7  -6   2 54.2468 5.80987   2
  -7   6  -2 59.6403 4.97356   1
   7   6   2 58.7336 6.43779   3
  -7  -6   2 61.2714 4.99667   1
   7  -6  -2 65.0147 5.35705   2
   8  -6   2 28.6287 4.27294   2
  -8  -6  -2 24.9211 3.54269   1
  -8   6  -2 18.0214 2.38623   1
   8  -6  -2 20.1897 3.74295   2
  -8  -6   2 15.8998 3.03215   1
   0  -7  -2 958.283 16.9570   2
   0  -7   2 975.934 18.6623   1
   0  -7   2 1007.99 16.8773   2
   1  -7   2 48.3866 3.47863   2
   1   7  -2 45.1085 3.18394   3
  -1  -7  -2 45.9104 3.64517   1
  -1   7   2 45.0738 3.68926   1
  -1  -7  -2 44.5103 3.03623   2
   1   7   2 44.9230 3.07831   3
  -1  -7   2 44.5808 3.62416   1
  -1   7  -2 48.9750 3.93219   1
  -1  -7   2 41.9907 2.77497   2
   1  -7  -2 45.2377 3.49060   2
   2   7  -2 75.1909 4.48162   3
  -2   7   2 75.3507 4.89684   1
  -2  -7  -2 69.9646 4.50518   1
   2  -7   2 70.2342 4.43191   2
  -2   7  -2 77.8600 4.93193   1
   2  -7  -2 76.6148 4.63814   2
  -2  -7   2 78.0149 4.85344   1
   2   7   2 77.9063 4.51156   3
   3   7  -2 83.6424 5.13919   3
  -3  -7  -2 87.7244 5.16022   1
  -3   7   2 92.0068 5.45892   1
   3  -7   2 85.1996 5.03495   2
  -3   7  -2 92.9029 5.51141   1
   3  -7  -2 93.6498 5.31269   2
   3   7   2 81.5513 5.06152   3
  -3  -7   2 94.2491 5.42959   1
   4  -7   2 175.193 7.71233   2
   4   7  -2 162.763 7.57905   3
  -4   7   2 184.115 8.13722   1
  -4  -7  -2 176.856 7.56949   1
   4   7   2 167.938 7.61540   3
   4  -7  -2 166.019 7.57301   2
  -4   7  -2 167.871 7.62934   1
  -4  -7   2 168.102 7.60162   1
   5   7  -2 22.7172 3.69754   3
  -5   7   2 11.8689 2.69230   1
  -5  -7  -2 15.2937 3.18840   1
   5  -7   2 17.1502 3.28682   2
   5   7   2 17.6439 3.37767   3
  -5  -7   2 18.9790 3.42799   1
   5  -7  -2 18.7240 3.41551   2
  -5   7  -2 20.0473 3.41901   1
  -6   7   2 6.69395 2.04108   1
  -6  -7  -2 7.41503 1.98975   1
   6   7  -2 5.95635 2.26268   3
   6  -7   2 3.22815 1.87057   2
   6  -7  -2 12.1043 3.16823   2
  -6   7  -2 9.30440 2.53325   1
  -6  -7   2 9.37184 2.34991   1
   6   7   2 8.62327 2.53647   3
   7  -7   2 13.3526 3.44590   2
   7   7  -2 6.04881 2.46612   3
  -7  -7  -2 7.68084 1.95835   1
  -7   7   2 10.6529 2.32067   1
  -7  -7   2 7.99898 1.85630   1
   7  -7  -2 14.4687 3.52391   2
   7   7   2 9.98965 2.92818   3
  -7   7  -2 9.79263 2.54369   1
   0   8   2 -1.2377 1.12153   1
   0  -8  -2 0.42639 0.82908   2
   0  -8   2 -0.0483 0.79003   2
  -1  -8  -2 46.1993 3.69224   2
   1  -8   2 51.3396 3.84924   2
  -1  -8  -2 52.3018 4.19150   1
  -1   8   2 44.6225 4.77877   1
  -1  -8   2 50.5455 4.12661   1
  -1   8  -2 60.0466 4.72078   1
   1  -8  -2 47.7745 3.79913   2
  -2  -8  -2 37.6409 4.31794   1
  -2   8   2 28.8021 3.84085   1
   2   8  -2 24.9705 3.34860   3
   2  -8   2 29.4992 3.73946   2
  -2   8  -2 30.1492 3.79078   1
  -2  -8   2 33.8543 4.26065   1
   2   8   2 32.4256 3.64763   3
   2  -8  -2 28.4790 3.69913   2
  -3  -8  -2 5.95734 2.13936   1
   3   8  -2 10.1579 2.69628   3
  -3   8   2 8.08630 2.05382   1
   3  -8   2 10.7112 2.54801   2
   3   8   2 9.50314 2.38259   3
   3  -8  -2 8.99294 2.26977   2
  -3  -8   2 7.02289 1.87321   1
  -3   8  -2 7.49566 2.09296   1
  -4  -8  -2 199.981 8.63608   1
   4   8  -2 195.531 8.65769   3
   4  -8   2 194.840 8.62729   2
  -4   8   2 188.774 8.77094   1
  -4   8  -2 195.706 8.82895   1
  -4  -8   2 202.615 8.86208   1
   4  -8  -2 199.281 8.82690   2
   4   8   2 202.282 8.66245   3
   5   8  -2 4.26866 1.92123   3
  -5  -8  -2 3.63183 1.55712   1
  -5   8   2 5.46425 1.70617   1
   5  -8   2 3.30683 1.41459   2
   5  -8  -2 5.50420 2.33134   2
   5   8   2 4.12154 2.03079   3
  -5  -8   2 4.04768 1.52911   1
  -5   8  -2 2.44418 1.49136   1
  -6  -8  -2 3.90342 1.35689   1
  -6   8   2 4.45155 1.45273   1
   6  -8   2 4.19737 2.31629   2
   6   8  -2 4.53216 2.15630   3
   6   8   2 3.11072 2.04314   3
  -6  -8   2 4.01570 1.63212   1
  -6   8  -2 7.62695 1.98891   1
   6  -8  -2 0.49583 1.42408   2
   0   9   2 15.3354 2.86417   1
   0   9  -2 17.0413 3.46148   1
   0  -9  -2 21.5834 3.05765   2
   1  -9   2 1.32338 1.15184   2
  -1   9   2 1.18216 1.22265   1
  -1  -9  -2 1.45245 1.33332   1
  -1   9  -2 1.23034 1.36827   1
   1  -9  -2 4.67947 1.67836   2
  -1  -9   2 0.08986 1.15366   1
  -2  -9  -2 5.35852 1.73029   1
  -2   9   2 10.2129 2.47346   1
   2  -9   2 9.93062 2.31040   2
  -2  -9   2 3.81680 1.82449   1
  -2   9  -2 5.78401 2.02908   1
   2  -9  -2 6.98607 2.04601   2
  -3  -9  -2 -1.1566 1.15801   1
  -3   9   2 1.82146 1.30965   1
   3  -9   2 -1.5714 0.79081   2
  -3  -9   2 0.66173 1.25555   1
  -3   9  -2 1.01916 1.29368   1
   3  -9  -2 -1.5070 1.27699   2
  -4  -9  -2 25.1807 4.01223   1
   4  -9   2 23.1102 3.75946   2
   4   9  -2 30.4285 4.25885   3
  -4   9   2 31.9625 4.45166   1
  -4   9  -2 28.1737 4.30831   1
   4   9   2 31.5808 4.49112   3
   4  -9  -2 25.3894 4.03330   2
  -4  -9   2 23.2587 3.79428   1
   5   9  -2 54.0733 6.20476   3
  -5  -9  -2 46.1956 4.95389   1
  -5   9   2 56.1210 6.04886   1
   5  -9   2 42.7105 5.25772   2
  -5   9  -2 52.2093 5.71177   1
   5  -9  -2 60.8980 6.49920   2
  -5  -9   2 57.7407 6.08545   1
   5   9   2 60.2932 6.47092   3
   0  10   2 2.59627 1.64124   1
   0  10  -2 3.51227 1.70389   1
  -1  10   2 9.83980 2.32072   1
  -1  10  -2 8.04043 2.17738   1
   1  10   2 13.2710 2.92911   1
   1 -10  -2 9.48474 2.38421   2
  -2  10   2 48.0073 5.45915   1
   2 -10   2 48.5885 5.24301   2
  -2 -10  -2 46.9676 5.57797   1
  -2  10  -2 58.6894 4.91829   1
  -2 -10   2 48.5633 5.53243   1
   2 -10  -2 43.5144 4.93960   2
   3 -10   2 28.5033 4.20717   2
  -3 -10  -2 25.4384 3.75436   1
  -3  10   2 24.3432 3.75393   1
   3 -10  -2 21.3084 3.55506   2
  -3 -10   2 30.7347 4.44980   1
  -3  10  -2 28.0232 4.20356   1
  -4 -10  -2 46.3899 5.96988   1
   4 -10   2 33.6122 5.60979   2
   2 -11  -2 1.53390 1.77410   2
   0   0   3 1.12165 0.13271   1
   0   0   3 0.63273 0.27810   3
   0   0  -3 0.58142 0.29094   2
  -1   0   3 3703.49 38.3733   1
   1   0   3 3675.07 38.3689   3
   1   0  -3 3862.73 41.2815   2
  -1   0  -3 3719.18 37.4999   1
  -1   0   3 3821.65 39.3597   3
   1   0   3 3723.41 38.3896   2
  -2   0   3 7.22051 0.99017   1
   2   0  -3 8.23357 1.00137   3
   2   0   3 5.43464 0.77034   2
  -2   0  -3 7.24927 0.89099   1
   2   0  -3 7.08052 0.78403   2
   2   0   3 8.19830 1.01233   3
   3   0  -3 85.2429 2.54918   2
   3   0   3 87.7442 3.16015   3
  -3   0  -3 85.7580 3.07361   1
   3   0  -3 90.8263 3.17009   3
   3   0   3 87.7246 2.90052   2
   4   0  -3 7.93457 1.10985   2
   4   0   3 6.26468 1.13932   2
  -4   0   3 9.12212 1.67398   1
   4   0   3 9.46037 1.49111   3
   4   0  -3 8.32837 1.37722   3
  -4   0  -3 8.06426 1.39900   1
   5   0   3 26.2998 2.09674   2
   5   0  -3 29.4341 2.36005   3
   5   0   3 26.5044 2.72049   3
  -5   0  -3 25.0393 2.66200   1
  -5   0   3 26.1783 2.94348   1
   5   0  -3 28.1065 1.91265   2
  -6   0  -3 118.793 5.50073   1
   6   0   3 127.817 4.73981   2
   6   0   3 118.749 5.17524   3
  -6   0   3 125.746 5.94400   1
   6   0  -3 131.807 5.40017   3
  -7   0   3 323.697 10.6880   1
   7   0   3 321.598 9.43973   3
  -7   0  -3 316.211 10.0712   1
   7   0  -3 340.306 9.70562   3
  -8   0   3 1.31413 1.24117   1
  -8   0  -3 -1.0956 0.73454   1
  -9   0  -3 175.294 8.24775   1
  -9   0   3 175.016 8.73287   1
   0   1   3 506.590 6.24737   1
   0  -1  -3 498.827 6.81084   2
   0   1   3 492.663 6.38966   3
   0  -1   3 507.186 6.41719   1
   0  -1   3 502.686 6.49232   3
   0  -1   3 492.533 6.40100   2
   1   1  -3 7387.55 81.6233   3
  -1   1   3 7531.22 83.6510   1
  -1   1   3 7475.14 77.4806   3
   1   1  -3 7506.40 76.1629   2
  -1  -1  -3 7523.86 80.6811   1
  -1  -1  -3 7148.02 78.0175   2
   1  -1   3 7411.70 82.3055   2
   1  -1   3 7604.77 81.1107   3
   1  -1  -3 7456.51 80.9351   2
  -1  -1   3 7562.02 83.0331   1
   1   1   3 7482.06 81.6686   3
  -1   1  -3 7588.93 81.0479   1
  -2  -1  -3 625.911 8.43956   2
  -2  -1  -3 604.278 8.73517   1
  -2   1   3 599.445 9.43464   1
   2  -1   3 622.997 8.33309   3
   2   1  -3 590.113 9.35196   3
   2   1  -3 612.417 6.82829   2
   2  -1   3 598.534 9.09760   2
  -2  -1   3 615.505 9.43805   1
   2  -1  -3 630.125 8.13340   3
   2  -1  -3 623.891 9.01825   2
  -2   1  -3 597.538 8.90837   1
   3  -1   3 58.4097 2.33648   3
   3   1  -3 57.9262 2.78180   3
   3  -1   3 53.5798 2.54331   2
  -3  -1  -3 57.5534 2.23992   2
   3   1  -3 58.4272 1.60421   2
  -3  -1  -3 57.3702 2.55055   1
  -3   1   3 64.0211 2.97680   1
  -3   1  -3 58.7441 2.68044   1
   3   1   3 60.5409 2.89570   3
   3  -1  -3 61.8797 2.53181   2
   3  -1  -3 55.8197 2.21808   3
  -3  -1   3 62.5634 2.91409   1
   4   1  -3 392.721 8.64581   3
  -4  -1  -3 402.390 8.49695   1
   4  -1   3 394.014 7.61008   3
  -4   1   3 393.320 9.04297   1
   4  -1   3 390.615 8.13521   2
   4   1  -3 388.717 6.03508   2
  -4   1  -3 389.797 8.55005   1
   4  -1  -3 391.355 7.72586   2
   4  -1  -3 382.884 7.46862   3
   4   1   3 386.800 8.67306   3
  -4  -1   3 384.191 8.86504   1
  -5   1   3 94.8134 4.74480   1
   5   1  -3 90.7492 4.32807   3
   5  -1   3 93.6043 3.81388   3
  -5  -1  -3 97.9634 4.42545   1
   5  -1   3 85.8226 3.87430   2
  -5  -1   3 87.6330 4.48584   1
   5   1   3 90.9835 4.33094   3
  -5   1  -3 95.3214 4.43975   1
   5  -1  -3 96.5471 3.92341   3
   5  -1  -3 91.7669 3.75727   2
  -6  -1  -3 301.304 9.00238   1
   6  -1   3 322.500 8.49777   2
  -6   1   3 314.488 9.72216   1
   6  -1   3 313.115 8.08305   3
   6   1  -3 305.185 9.06324   3
  -6  -1   3 327.336 9.77314   1
  -6   1  -3 322.535 9.44354   1
   6  -1  -3 314.247 7.88510   2
   6  -1  -3 315.395 8.10488   3
   6   1   3 332.027 9.38669   3
   7  -1   3 79.1551 4.58990   2
  -7   1   3 89.7776 5.58955   1
   7   1  -3 92.5909 5.32525   3
  -7  -1  -3 85.8523 5.05269   1
  -7   1  -3 74.9235 4.88956   1
  -7  -1   3 83.7561 5.25309   1
   7   1   3 82.5013 5.07770   3
  -8   1   3 47.0330 5.18719   1
   8   1  -3 46.1505 4.72712   3
  -8  -1  -3 52.9381 4.35721   1
   8   1   3 55.4595 4.40022   3
  -8  -1   3 41.5210 4.79404   1
  -8   1  -3 40.3648 4.56657   1
  -9  -1  -3 12.7171 2.44833   1
  -9   1   3 14.7507 3.18131   1
  -9  -1   3 22.7033 3.75378   1
  -9   1  -3 15.4766 2.73986   1
   0  -2   3 376.640 5.72777   3
   0  -2  -3 390.269 6.39298   2
   0  -2   3 390.748 5.90919   2
   0  -2   3 383.651 6.32693   1
   0  -2  -3 387.537 6.15937   1
   0   2   3 391.913 5.73965   3
  -1   2   3 67.4520 2.42737   1
   1  -2   3 64.2812 2.37921   2
   1  -2   3 65.3859 1.73244   3
  -1   2   3 62.8252 1.43541   3
  -1  -2  -3 65.7537 2.20633   1
   1   2  -3 62.5971 2.40636   3
  -1  -2  -3 66.1470 2.13668   2
  -1  -2   3 64.9020 1.53771   2
  -1   2  -3 64.2452 2.34986   1
   1  -2  -3 61.1265 2.41161   2
   1   2   3 68.6538 2.41082   3
  -1  -2   3 63.4078 2.38608   1
   2  -2   3 942.170 11.0591   3
  -2  -2  -3 920.466 11.6209   2
  -2  -2  -3 912.127 12.6159   1
   2   2  -3 931.128 13.5330   3
   2  -2   3 935.048 13.2593   2
  -2   2   3 921.447 13.3686   1
   2   2   3 927.632 13.4773   3
   2  -2  -3 946.547 13.2783   2
   2  -2  -3 948.436 10.4644   3
  -2   2  -3 929.970 13.0471   1
  -2  -2   3 941.092 13.3637   1
   3   2  -3 44.6113 2.66797   3
   3  -2   3 43.1678 1.80042   3
  -3  -2  -3 43.0553 2.35369   1
  -3  -2  -3 40.6607 1.82043   2
   3  -2   3 42.6480 2.47228   2
  -3   2   3 42.7113 2.56831   1
   3   2   3 42.2744 2.62182   3
   3  -2  -3 42.6052 2.48513   2
  -3  -2   3 43.9134 2.55175   1
   3  -2  -3 41.6269 1.61005   3
  -3   2  -3 40.6987 2.38122   1
  -4   2   3 59.7771 3.45449   1
   4   2  -3 59.2351 3.35731   3
  -4  -2  -3 58.3889 2.34119   2
   4  -2   3 58.4087 2.39524   3
  -4  -2  -3 59.4883 3.11913   1
   4  -2   3 58.0779 3.18276   2
  -4   2  -3 59.2113 3.21292   1
  -4  -2   3 55.9889 3.25754   1
   4  -2  -3 58.0752 3.11043   2
   4  -2  -3 56.2999 2.27830   3
   4   2   3 55.2123 3.28312   3
   5  -2   3 9.03414 1.69166   2
   5  -2   3 10.2516 1.46720   3
  -5  -2  -3 8.69576 1.76321   1
  -5   2   3 6.87401 1.62143   1
   5   2  -3 8.38527 1.85574   3
  -5  -2  -3 9.18437 1.38004   2
  -5  -2   3 11.5233 2.07412   1
  -5   2  -3 5.21615 1.40832   1
   5  -2  -3 8.21105 1.31895   3
   5  -2  -3 8.23203 1.65191   2
   5   2   3 4.93827 1.51379   3
  -6   2   3 388.599 11.1150   1
   6   2  -3 381.376 10.7337   3
  -6  -2  -3 394.573 10.4749   1
   6  -2   3 394.998 10.0566   2
   6  -2  -3 391.211 9.63264   2
  -6   2  -3 403.844 10.8525   1
   6   2   3 395.912 10.7780   3
  -6  -2   3 390.849 10.9552   1
  -7  -2  -3 119.833 6.07393   1
   7  -2   3 127.887 5.96971   2
  -7   2   3 141.254 6.95838   1
   7   2  -3 117.153 6.20617   3
   7   2   3 113.368 6.17478   3
  -7   2  -3 137.209 6.75275   1
  -7  -2   3 123.862 6.42016   1
   7  -2  -3 119.710 5.50792   2
   8   2  -3 27.0121 3.94111   3
  -8  -2  -3 29.8702 3.91831   1
  -8   2   3 27.4554 4.02680   1
   8   2   3 20.4061 3.58206   3
  -8   2  -3 21.0764 3.33659   1
  -8  -2   3 21.5230 3.59191   1
  -9   2   3 3.09786 1.58928   1
  -9  -2  -3 5.96061 1.45892   1
   9   2  -3 6.27913 1.94256   3
   9   2   3 6.07791 1.96952   3
  -9  -2   3 3.64316 1.51819   1
  -9   2  -3 4.98238 1.65085   1
   0   3  -3 0.02157 0.33441   3
   0  -3  -3 1.11236 0.50582   1
   0  -3   3 0.98055 0.46764   2
   0  -3   3 -0.0828 0.42875   1
   0  -3  -3 0.65484 0.47276   2
   0   3   3 0.66959 0.43026   3
   1  -3   3 13.9294 0.87248   3
   1  -3   3 13.6697 1.48569   2
  -1   3   3 10.9084 0.70640   3
  -1   3   3 11.4098 1.44281   1
   1   3  -3 12.6601 1.42450   3
  -1  -3  -3 15.4509 1.46059   2
  -1  -3  -3 11.8844 1.34832   1
   1  -3  -3 16.0928 1.79398   2
   1   3   3 12.4208 1.39523   3
  -1  -3   3 11.1237 1.40552   1
  -1   3  -3 14.7844 1.63463   1
  -1  -3   3 11.6860 0.86783   2
   2   3  -3 286.483 6.78311   3
  -2  -3  -3 301.190 6.47382   1
   2  -3   3 288.442 6.67387   2
  -2   3   3 292.400 6.82481   1
   2  -3   3 292.130 4.31962   3
  -2  -3  -3 290.373 5.36737   2
  -2   3  -3 289.326 6.68168   1
   2   3   3 288.015 6.76754   3
  -2  -3   3 297.083 6.81102   1
   2  -3  -3 296.188 6.83539   2
  -2  -3   3 292.677 3.75884   2
   3   3  -3 103.754 4.36555   3
  -3  -3  -3 108.331 2.99378   2
   3  -3   3 107.252 2.49860   3
  -3  -3  -3 109.212 4.05742   1
  -3   3   3 109.290 4.35136   1
   3  -3   3 112.450 4.34435   2
  -3   3  -3 106.873 4.22614   1
   3  -3  -3 107.380 4.28298   2
   3  -3  -3 108.545 1.80354   3
  -3  -3   3 101.633 4.20239   1
  -4  -3  -3 36.8150 2.64330   1
   4  -3   3 35.8055 2.75861   2
   4  -3   3 38.4182 1.74418   3
  -4  -3  -3 35.9817 1.79965   2
   4   3  -3 36.5129 2.93430   3
  -4   3   3 35.0887 2.87371   1
  -4   3  -3 35.6996 2.71196   1
   4  -3  -3 34.4678 2.70685   2
   4   3   3 31.0405 3.13492   3
  -4  -3   3 33.4968 2.75792   1
  -5  -3  -3 159.686 6.06023   1
   5   3  -3 163.426 6.59375   3
   5  -3   3 158.658 6.15113   2
  -5   3   3 162.259 6.64701   1
   5   3   3 164.050 6.59866   3
  -5   3  -3 161.902 6.32986   1
  -5  -3   3 160.183 6.45917   1
   5  -3  -3 155.677 5.97052   2
   6   3  -3 46.0958 4.62325   3
  -6  -3  -3 45.7349 3.60959   1
   6  -3   3 44.5525 3.57329   2
  -6   3   3 50.8003 4.07561   1
  -6   3  -3 48.3987 3.83507   1
   6   3   3 43.1467 4.42476   3
   6  -3  -3 42.3460 3.44717   2
  -6  -3   3 45.0258 4.48459   1
  -7  -3  -3 94.1992 5.39157   1
   7  -3   3 91.7923 5.39464   2
   7   3  -3 86.3367 5.66944   3
  -7   3   3 84.0514 5.67566   1
   7   3   3 82.3609 5.57496   3
   7  -3  -3 89.7935 5.16618   2
  -7   3  -3 90.9582 5.61576   1
  -7  -3   3 84.3018 5.51626   1
  -8  -3  -3 1.81801 1.61592   1
   8  -3   3 3.70411 1.44701   2
   8   3  -3 3.54587 2.02496   3
  -8   3   3 4.53093 1.86274   1
  -8  -3   3 1.81895 1.45210   1
  -8   3  -3 2.55076 1.34743   1
   8   3   3 1.51244 1.48465   3
  -9  -3  -3 13.5243 2.56384   1
  -9   3   3 14.6976 2.87448   1
   9   3  -3 19.6746 3.46877   3
   9   3   3 15.3304 2.99613   3
  -9   3  -3 12.6247 2.51280   1
  -9  -3   3 12.9735 2.75478   1
   0  -4  -3 1441.24 19.5943   1
   0   4  -3 1437.18 18.0528   3
   0   4   3 1426.85 17.6409   3
   0  -4   3 1472.37 19.9584   1
   0  -4   3 1459.46 18.5856   2
   0  -4  -3 1466.05 19.3255   2
  -1  -4  -3 64.9463 2.78518   2
  -1   4   3 69.7090 3.34379   1
  -1   4   3 69.1126 1.92930   3
  -1  -4  -3 65.7708 3.07039   1
   1   4  -3 62.6573 2.89243   3
   1  -4   3 70.6543 3.14047   2
   1   4   3 66.3868 2.93105   3
  -1  -4   3 70.2053 3.28365   1
  -1  -4   3 65.8286 2.37243   2
   1  -4  -3 67.6199 3.20737   2
  -1   4  -3 70.8941 2.26877   3
  -1   4  -3 67.6603 3.30892   1
  -2  -4  -3 31.5821 2.28967   1
  -2   4   3 26.4924 2.13943   1
   2   4  -3 30.7681 2.38617   3
   2  -4   3 26.6048 2.09978   2
  -2  -4  -3 27.9941 1.69907   2
  -2   4  -3 22.5663 2.42383   1
   2  -4  -3 29.0572 2.26677   2
  -2  -4   3 26.6207 1.21807   2
  -2   4  -3 26.5173 1.14970   3
  -2  -4   3 27.9357 2.30414   1
   2   4   3 26.2837 2.53687   3
  -3  -4  -3 70.4325 2.54488   2
   3  -4   3 71.6182 3.75530   2
  -3  -4  -3 75.6066 3.68283   1
  -3   4   3 64.7865 3.64301   1
   3   4  -3 75.7370 3.94616   3
   3  -4  -3 76.6797 3.95370   2
   3   4   3 72.0698 3.88486   3
  -3   4  -3 81.3813 4.00459   1
  -3  -4   3 77.1808 3.91956   1
   4  -4   3 133.041 5.56087   2
   4   4  -3 125.657 5.68023   3
  -4  -4  -3 130.710 5.30135   1
  -4   4   3 126.368 5.68115   1
  -4  -4   3 130.838 5.54915   1
   4   4   3 134.527 5.80355   3
   4  -4  -3 122.859 5.34871   2
  -4   4  -3 125.884 5.41922   1
  -5  -4  -3 62.7218 4.05216   1
   5  -4   3 58.5041 4.12501   2
   5   4  -3 67.2345 4.46046   3
  -5   4   3 65.4515 4.42694   1
  -5  -4   3 62.2983 4.15424   1
   5  -4  -3 68.8529 4.34826   2
   5   4   3 59.0196 4.40012   3
  -5   4  -3 71.1414 4.42727   1
   6  -4   3 58.4246 4.26963   2
  -6   4   3 61.9112 4.69633   1
  -6  -4  -3 60.0122 4.20198   1
   6   4  -3 62.8105 4.74193   3
  -6   4  -3 60.6497 4.41053   1
  -6  -4   3 55.2697 4.30853   1
   6  -4  -3 55.9152 4.17798   2
   6   4   3 62.8905 4.70231   3
  -7  -4  -3 39.3833 4.49640   1
  -7   4   3 32.3443 4.19782   1
   7  -4   3 38.6977 4.55975   2
   7   4  -3 41.8256 5.00226   3
   7   4   3 38.2567 4.73922   3
   7  -4  -3 37.9227 4.39775   2
  -7  -4   3 39.9607 4.74773   1
  -7   4  -3 38.5901 4.58779   1
  -8   4   3 5.20132 1.62666   1
   8   4  -3 6.81652 2.80340   3
   8  -4   3 11.4992 2.68551   2
  -8   4  -3 12.1036 2.44139   1
  -8  -4   3 4.70758 1.54191   1
   8  -4  -3 16.7934 2.72752   2
   8   4   3 11.4254 2.87831   3
  -9  -4  -3 18.6818 2.61269   1
  -9   4  -3 25.6736 3.48264   1
   0  -5  -3 30.4543 2.42860   1
   0  -5   3 30.3939 2.07726   2
   0   5  -3 29.9067 1.98018   3
   0  -5  -3 34.4900 2.42630   2
   0  -5   3 31.8788 2.52205   1
   0   5   3 29.2925 1.83799   3
  -1  -5  -3 105.169 3.87174   2
  -1   5   3 112.248 4.71755   1
  -1   5   3 104.305 2.73734   3
   1  -5   3 110.578 4.34809   2
   1   5  -3 109.809 4.18198   3
  -1  -5  -3 101.177 4.35642   1
   1   5   3 106.429 4.03882   3
   1  -5  -3 106.297 4.40652   2
  -1  -5   3 107.722 4.65429   1
  -1  -5   3 104.090 3.45826   2
  -1   5  -3 104.433 4.62392   1
  -1   5  -3 101.503 3.05591   3
   2   5  -3 104.151 4.55062   3
  -2   5   3 106.354 4.76754   1
  -2  -5  -3 100.273 4.40824   1
   2  -5   3 105.285 4.56542   2
  -2  -5  -3 103.531 3.59431   2
  -2  -5   3 97.7459 4.57284   1
  -2   5  -3 108.884 4.81370   1
  -2  -5   3 101.208 2.91340   2
   2   5   3 103.974 4.54343   3
   2  -5  -3 102.499 4.62934   2
   3   5  -3 47.6740 3.46675   3
  -3  -5  -3 45.2339 3.21889   1
  -3  -5  -3 53.7128 2.84099   2
  -3   5   3 48.5452 3.43937   1
   3  -5   3 46.4679 3.35344   2
   3  -5  -3 52.5389 3.69321   2
  -3  -5   3 45.5901 3.31831   1
  -3   5  -3 50.0268 3.51234   1
   3   5   3 46.1623 3.51734   3
  -4  -5  -3 22.0133 2.80201   1
   4   5  -3 24.4035 3.35375   3
   4  -5   3 21.0690 2.87365   2
  -4   5   3 22.9931 3.12341   1
  -4   5  -3 17.2186 2.67025   1
  -4  -5   3 20.4779 2.98093   1
   4   5   3 19.9887 2.99374   3
   4  -5  -3 22.1681 3.05719   2
   5   5  -3 355.511 11.0013   3
   5  -5   3 353.001 10.6243   2
  -5  -5  -3 367.053 10.5031   1
  -5   5   3 351.064 10.9462   1
   5  -5  -3 378.624 10.9294   2
   5   5   3 374.412 11.2301   3
  -5  -5   3 370.703 10.8676   1
  -5   5  -3 376.952 11.0801   1
  -6   5   3 118.770 6.59463   1
   6   5  -3 99.9259 6.32847   3
  -6  -5  -3 100.349 5.67849   1
   6  -5   3 99.7569 5.91846   2
  -6  -5   3 107.318 6.20546   1
  -6   5  -3 113.892 6.41575   1
   6  -5  -3 112.478 6.02753   2
   6   5   3 113.517 6.57586   3
   7  -5   3 6.26650 2.19103   2
  -7   5   3 5.63378 1.85946   1
   7   5  -3 7.46540 2.67203   3
  -7  -5  -3 4.58837 1.71380   1
   7  -5  -3 8.12576 2.32931   2
   7   5   3 4.87276 2.37020   3
  -7   5  -3 12.3783 2.68956   1
  -7  -5   3 7.43522 2.11091   1
   8   5  -3 11.0264 2.98475   3
  -8  -5  -3 7.84911 2.04962   1
  -8   5   3 15.7876 3.24891   1
   8  -5   3 8.42696 2.39940   2
  -8  -5   3 6.80983 1.60588   1
   8  -5  -3 12.4939 2.78259   2
  -8   5  -3 12.9404 3.02339   1
   8   5   3 6.60523 2.28706   3
   0  -6   3 21.0734 2.35953   2
   0  -6  -3 25.2339 2.97639   1
   0   6   3 20.1879 2.07836   3
   0  -6  -3 20.5745 2.47360   2
   0   6  -3 23.7531 2.28241   3
   0  -6   3 18.2082 2.59779   1
  -1  -6  -3 148.344 5.89564   1
  -1  -6  -3 153.598 5.13907   2
  -1   6   3 148.981 6.12313   1
   1   6  -3 154.211 5.34516   3
   1  -6   3 153.485 5.62837   2
   1  -6  -3 155.228 5.84106   2
  -1  -6   3 154.377 6.19910   1
  -1  -6   3 159.987 4.80925   2
  -1   6  -3 152.064 6.17832   1
   1   6   3 154.465 5.19125   3
  -2  -6  -3 144.823 5.86194   1
  -2  -6  -3 141.466 4.63627   2
   2   6  -3 142.473 5.68418   3
   2  -6   3 138.919 5.70157   2
  -2   6   3 139.903 6.01821   1
  -2  -6   3 133.791 5.81761   1
   2  -6  -3 129.526 5.70666   2
   2   6   3 139.847 5.61877   3
  -2   6  -3 143.335 6.16418   1
  -3  -6  -3 36.7631 3.73250   1
   3  -6   3 37.4028 3.87550   2
  -3   6   3 37.2135 3.87078   1
   3   6  -3 42.7191 4.21963   3
   3  -6  -3 33.2526 3.65737   2
   3   6   3 35.6349 3.75791   3
  -3  -6   3 32.5998 3.61485   1
  -3   6  -3 35.2622 3.83277   1
   4   6  -3 133.528 6.46711   3
   4  -6   3 127.322 6.17014   2
  -4   6   3 123.374 6.20503   1
  -4  -6  -3 131.864 6.13439   1
   4   6   3 116.929 6.08084   3
  -4  -6   3 122.219 6.11719   1
  -4   6  -3 130.082 6.35085   1
   4  -6  -3 123.828 6.15105   2
  -5   6   3 14.5475 2.70033   1
   5   6  -3 13.5599 3.00291   3
  -5  -6  -3 11.4257 2.50764   1
   5  -6   3 16.1600 3.12738   2
  -5   6  -3 16.2658 2.72319   1
   5  -6  -3 16.9297 3.12298   2
   5   6   3 13.5594 2.90420   3
  -5  -6   3 13.0911 2.71002   1
   6   6  -3 33.7982 4.51053   3
   6  -6   3 38.3667 4.85093   2
  -6  -6  -3 36.8503 4.26150   1
  -6   6   3 27.6467 4.21717   1
   6   6   3 35.3065 4.47081   3
  -6   6  -3 42.8222 5.06392   1
   6  -6  -3 29.4383 4.00439   2
  -6  -6   3 42.7219 4.88270   1
   7   6  -3 253.540 10.9527   3
  -7  -6  -3 267.158 10.1885   1
   7  -6   3 253.128 10.3084   2
  -7   6   3 254.617 10.8028   1
   7   6   3 248.221 10.7239   3
   7  -6  -3 265.018 10.4559   2
  -7   6  -3 271.161 10.7870   1
  -7  -6   3 252.047 10.3954   1
   8  -6   3 4.40017 1.83644   2
  -8  -6  -3 1.82036 1.36541   1
   8  -6  -3 2.99916 2.12023   2
  -8   6  -3 1.55597 0.84882   1
   0  -7  -3 91.4787 4.63504   2
   0  -7   3 93.2933 5.18497   1
   0   7   3 89.1180 5.09577   1
   0  -7   3 91.0983 4.37352   2
  -1  -7  -3 248.412 8.41924   1
   1  -7   3 249.153 7.81298   2
   1   7  -3 258.033 7.45169   3
  -1  -7  -3 254.710 7.29893   2
  -1   7   3 233.619 8.41185   1
  -1   7  -3 252.455 8.77584   1
  -1  -7   3 252.989 8.63687   1
   1  -7  -3 245.840 8.09566   2
  -1  -7   3 247.594 6.76630   2
   1   7   3 252.921 7.25287   3
   2   7  -3 27.7662 3.22988   3
   2  -7   3 33.7453 3.76497   2
  -2   7   3 29.5844 3.64630   1
  -2  -7  -3 24.0595 3.11793   1
  -2  -7   3 26.4047 3.48672   1
   2  -7  -3 27.7294 3.40174   2
  -2   7  -3 22.2734 3.19415   1
   2   7   3 21.0437 2.82098   3
   3   7  -3 135.143 6.45234   3
   3  -7   3 133.823 6.35437   2
  -3  -7  -3 127.507 6.23844   1
  -3   7   3 130.003 6.52851   1
   3  -7  -3 131.505 6.41436   2
  -3  -7   3 142.603 6.71132   1
  -3   7  -3 139.255 6.70935   1
   3   7   3 137.415 6.41843   3
  -4   7   3 13.1720 2.57023   1
   4   7  -3 16.9598 3.28709   3
  -4  -7  -3 16.1661 2.95773   1
   4  -7   3 17.4105 3.05670   2
   4   7   3 12.6893 2.72569   3
  -4  -7   3 14.6127 2.79487   1
   4  -7  -3 11.5114 2.46872   2
  -4   7  -3 19.0624 3.04643   1
  -5  -7  -3 60.7908 4.63539   1
  -5   7   3 64.8035 5.22540   1
   5   7  -3 56.0796 5.63530   3
   5  -7   3 54.0455 5.56196   2
  -5   7  -3 64.0700 4.87415   1
   5  -7  -3 58.3073 4.79748   2
   5   7   3 55.8234 5.54700   3
  -5  -7   3 51.7142 5.33652   1
  -6   7   3 78.0246 5.83341   1
   6  -7   3 62.4243 6.27653   2
   6   7  -3 65.8456 6.60465   3
  -6  -7  -3 64.0046 4.84034   1
   6   7   3 71.9556 5.79215   3
  -6   7  -3 77.9420 5.56396   1
   6  -7  -3 60.5212 6.13259   2
  -6  -7   3 80.6217 5.68480   1
  -7  -7  -3 38.1783 4.96977   1
   7   7  -3 37.0311 5.33275   3
   7  -7   3 38.7006 5.23696   2
  -7   7   3 43.7093 5.17892   1
   7  -7  -3 54.3994 6.14530   2
  -7   7  -3 43.1012 5.18051   1
  -7  -7   3 42.9472 5.13292   1
   7   7   3 44.9635 5.66932   3
   0   8   3 387.361 11.6055   1
   0  -8  -3 376.386 10.2076   2
   0  -8   3 367.625 11.4490   1
   0  -8   3 365.942 9.67561   2
   1  -8   3 40.1203 4.04533   2
  -1  -8  -3 33.7107 3.96957   1
  -1  -8  -3 35.5782 3.45412   2
  -1   8   3 40.5205 4.53040   1
  -1  -8   3 34.1122 4.04742   1
  -1   8  -3 46.0960 4.87960   1
   1  -8  -3 41.9183 4.29829   2
  -2  -8  -3 10.0747 2.34190   1
   2   8  -3 9.50915 2.24295   3
   2  -8   3 4.67502 1.73694   2
  -2   8   3 5.55651 1.83106   1
   2   8   3 9.73966 2.22655   3
   2  -8  -3 6.66504 2.01546   2
  -2  -8   3 8.15694 2.23970   1
  -2   8  -3 2.28857 1.41714   1
   3   8  -3 7.87119 2.50752   3
   3  -8   3 6.48005 2.22144   2
  -3  -8  -3 5.74348 2.09579   1
  -3   8   3 5.74424 1.63254   1
  -3  -8   3 6.71102 1.88950   1
   3   8   3 8.87036 2.42937   3
  -3   8  -3 5.48168 1.85976   1
   3  -8  -3 6.08777 1.94823   2
   4  -8   3 60.7633 4.81411   2
  -4  -8  -3 55.8854 4.56974   1
  -4   8   3 51.7682 5.34792   1
   4   8  -3 48.8051 5.13074   3
   4  -8  -3 50.5606 5.55218   2
  -4   8  -3 62.0345 4.89221   1
   4   8   3 63.9762 5.04246   3
  -4  -8   3 53.3795 5.46118   1
  -5   8   3 13.6326 2.80551   1
   5   8  -3 11.1051 2.80764   3
  -5  -8  -3 15.0057 2.92543   1
   5  -8   3 10.4829 2.61563   2
   5  -8  -3 11.9720 3.03091   2
   5   8   3 12.5663 3.02488   3
  -5   8  -3 11.9208 2.84821   1
  -5  -8   3 9.07042 2.39213   1
   6   8  -3 65.6835 6.61156   3
  -6  -8  -3 70.2774 5.21438   1
   6  -8   3 62.5860 6.56917   2
  -6   8   3 61.3896 4.95005   1
   6  -8  -3 55.5130 6.02793   2
   6   8   3 67.1894 6.74921   3
  -6   8  -3 66.8562 5.31886   1
  -6  -8   3 64.1475 5.07831   1
   0   9   3 17.7381 3.19331   1
   0   9  -3 13.9190 3.18346   1
   0  -9  -3 10.3650 2.16854   2
   1  -9   3 6.77909 1.91749   2
  -1   9   3 8.48316 2.17066   1
  -1   9  -3 7.57100 2.36342   1
   1  -9  -3 4.79391 1.80575   2
  -1  -9   3 5.00126 1.85218   1
  -2   9   3 8.42672 2.23444   1
   2  -9   3 9.44045 2.38721   2
  -2  -9  -3 10.4771 2.32687   1
  -2   9  -3 14.3734 2.76091   1
   2  -9  -3 9.70095 2.44721   2
  -2  -9   3 8.82175 2.25897   1
   3  -9   3 32.0691 4.32294   2
  -3  -9  -3 41.8510 4.82742   1
   3   9  -3 39.9667 6.25207   3
  -3   9   3 32.5427 4.35401   1
  -3  -9   3 32.9896 4.42412   1
  -3   9  -3 40.7529 4.92496   1
   3  -9  -3 34.0980 4.47914   2
  -4   9   3 37.5451 4.71541   1
   4   9  -3 37.6894 4.94456   3
  -4  -9  -3 29.7156 4.02165   1
   4  -9   3 35.3384 4.57656   2
  -4   9  -3 36.7231 4.69091   1
  -4  -9   3 35.7427 4.58615   1
   4   9   3 39.9597 4.73191   3
   4  -9  -3 46.2714 5.36648   2
   5  -9   3 22.8382 3.78765   2
  -5  -9  -3 17.4617 3.06990   1
  -5   9   3 19.8283 3.24384   1
   5   9  -3 21.9401 3.97650   3
   5   9   3 27.2646 4.43620   3
   5  -9  -3 17.0580 3.57014   2
  -5   9  -3 19.3003 3.81312   1
  -5  -9   3 13.8400 2.83885   1
   0  10  -3 11.4608 2.74003   1
   0  10   3 5.06178 2.13296   1
  -1  10   3 32.3490 4.40622   1
   1 -10  -3 27.3952 3.58429   2
   1  10   3 37.1587 4.81743   1
  -1  10  -3 30.3456 4.47429   1
  -2  10   3 13.2173 2.50301   1
  -2 -10  -3 11.9083 2.71629   1
   2 -10   3 12.4221 2.60920   2
   2 -10  -3 11.5952 2.81742   2
  -2  10  -3 17.9977 3.37855   1
  -2 -10   3 16.2326 3.06716   1
  -3 -10  -3 33.1698 4.34056   1
  -3  10   3 26.1684 3.95903   1
   3 -10   3 18.0720 3.30736   2
  -3 -10   3 28.5931 3.91594   1
  -3  10  -3 21.3747 3.37429   1
   3 -10  -3 24.1580 3.95555   2
  -4 -10  -3 10.5443 1.76296   1
   4 -10   3 19.7639 5.23974   2
   2 -11  -3 86.3996 7.16814   2
   0   0  -4 418.099 5.86143   2
   0   0   4 422.497 4.62054   1
   0   0   4 412.411 5.81292   3
  -1   0   4 260.560 4.34032   3
   1   0   4 251.791 4.46694   3
  -1   0  -4 256.086 3.49251   1
  -1   0  -4 250.500 4.56339   2
   1   0  -4 259.401 4.14581   2
  -1   0   4 251.783 4.28457   1
   2   0   4 0.66794 0.46214   2
  -2   0   4 0.13632 0.38840   1
   2   0   4 -0.2292 0.32524   3
   2   0  -4 -0.1441 0.29218   2
  -2   0  -4 0.76950 0.35490   1
   2   0  -4 0.71757 0.44026   3
   3   0  -4 15.7769 1.13446   2
   3   0  -4 15.4249 1.61035   3
   3   0   4 14.0780 1.57663   3
   3   0   4 15.4278 1.57829   2
  -3   0   4 16.6836 1.84587   1
  -3   0  -4 13.5186 1.45045   1
  -4   0   4 1364.51 19.9750   1
   4   0   4 1356.00 18.8659   3
   4   0   4 1378.63 18.3457   2
   4   0  -4 1338.19 16.9585   2
   4   0  -4 1359.80 18.7667   3
  -4   0  -4 1325.84 18.8108   1
   5   0   4 21.0007 2.25159   2
  -5   0   4 17.0522 2.44352   1
   5   0  -4 17.8494 1.81968   2
   5   0   4 23.1228 2.58241   3
   5   0  -4 15.8172 2.16942   3
  -5   0  -4 16.6272 2.18488   1
  -6   0  -4 30.7593 3.33599   1
   6   0   4 32.3238 3.34624   3
   6   0   4 32.7758 2.56069   2
   6   0  -4 27.4554 3.06157   3
  -6   0   4 29.2387 3.60239   1
  -7   0  -4 20.7640 3.08476   1
   7   0  -4 17.2381 2.75532   3
  -7   0   4 20.8759 3.29146   1
   7   0   4 23.3041 3.02642   3
   8   0   4 30.9550 5.25529   3
  -8   0   4 36.6728 4.69381   1
  -8   0  -4 34.9574 4.20303   1
  -9   0   4 46.9525 5.34355   1
  -9   0  -4 44.8635 4.93353   1
   0  -1   4 8407.91 91.4695   3
   0   1   4 8808.83 92.6683   3
   0  -1   4 8580.67 88.4380   1
   0  -1   4 8425.17 91.0815   2
   0  -1  -4 7994.46 87.3902   2
   0   1   4 8503.17 88.5939   1
  -1   1   4 4214.24 43.5888   3
   1  -1   4 4105.88 42.9282   3
   1  -1   4 4293.65 43.8251   2
  -1   1   4 4208.24 43.3863   1
  -1  -1  -4 4178.14 44.8593   1
  -1  -1  -4 4079.07 43.3144   2
   1   1  -4 4249.77 43.2365   2
   1   1   4 4255.00 43.8992   3
   1  -1  -4 4185.67 43.7028   2
  -1  -1   4 4289.42 43.5074   1
  -1   1  -4 4256.65 45.2257   1
  -1  -1   4 4159.62 43.5796   3
  -2  -1  -4 818.751 10.8930   2
   2   1  -4 820.446 11.8131   3
  -2   1   4 804.480 11.6267   1
  -2  -1  -4 828.661 10.7571   1
   2  -1   4 800.771 11.4761   2
   2   1  -4 833.770 9.21237   2
   2  -1   4 824.499 10.7217   3
   2  -1  -4 798.664 11.2200   2
  -2   1  -4 822.207 11.0262   1
   2   1   4 826.942 11.8088   3
  -2  -1   4 800.340 11.6265   1
  -3  -1  -4 489.996 8.11565   2
   3  -1   4 512.493 8.96111   2
   3  -1   4 496.081 8.15486   3
   3   1  -4 467.093 9.03732   3
  -3  -1  -4 497.190 8.55969   1
   3   1  -4 487.253 6.46505   2
  -3   1   4 500.081 9.40473   1
   3   1   4 487.848 9.19753   3
   3  -1  -4 500.632 8.01799   3
  -3  -1   4 510.430 9.39516   1
   3  -1  -4 504.297 8.44982   2
  -3   1  -4 498.048 8.77420   1
   4  -1   4 90.8030 3.74776   2
  -4  -1  -4 98.6119 3.45227   2
   4  -1   4 84.9253 3.35125   3
  -4  -1  -4 97.1972 3.83983   1
   4   1  -4 87.9423 2.41837   2
   4   1  -4 96.2473 4.03481   3
  -4   1   4 87.7161 4.04068   1
   4  -1  -4 96.0612 3.52126   2
  -4  -1   4 93.6740 4.15103   1
   4  -1  -4 87.9696 3.28687   3
   4   1   4 93.7566 4.02418   3
  -4   1  -4 88.2215 3.77382   1
   5   1  -4 42.8900 3.01990   3
  -5  -1  -4 48.1473 2.63988   2
  -5  -1  -4 42.7686 2.94461   1
   5  -1   4 44.4875 2.92157   2
  -5   1   4 39.4867 3.16422   1
   5  -1   4 42.5014 2.66810   3
   5  -1  -4 40.9888 2.58442   2
   5   1   4 45.5411 3.16980   3
  -5   1  -4 45.2070 3.08794   1
   5  -1  -4 38.3998 2.57703   3
  -5  -1   4 49.2549 3.39181   1
   6  -1   4 265.664 7.69610   2
  -6  -1  -4 269.464 8.31867   1
   6  -1   4 273.572 7.59259   3
   6   1  -4 270.985 8.40878   3
  -6   1   4 274.561 9.07661   1
   6  -1  -4 280.974 7.53811   3
   6   1   4 254.379 8.21800   3
  -6  -1   4 271.768 8.90359   1
  -6   1  -4 258.431 8.33995   1
   6  -1  -4 263.893 7.16446   2
  -7  -1  -4 132.997 6.27715   1
   7   1  -4 133.473 6.35701   3
   7  -1   4 148.443 6.13197   2
  -7   1   4 135.451 6.78892   1
  -7  -1   4 128.699 6.64327   1
   7   1   4 140.309 6.48358   3
  -7   1  -4 142.178 6.60024   1
  -8   1   4 8.79503 2.17426   1
  -8  -1  -4 6.17667 1.82089   1
   8   1  -4 7.91713 2.37777   3
  -8  -1   4 7.12470 2.25578   1
   8   1   4 5.92094 1.86442   3
  -8   1  -4 3.96392 1.53514   1
  -9  -1  -4 20.5187 3.11948   1
  -9   1   4 13.6021 2.71095   1
  -9  -1   4 15.1080 2.79711   1
  -9   1  -4 12.1614 2.61983   1
   0  -2   4 16.3393 1.09953   3
   0  -2   4 15.8550 1.17167   1
   0  -2   4 18.8075 1.16384   2
   0   2   4 16.0728 1.05773   3
   0  -2  -4 17.1037 1.14241   1
  -1  -2  -4 619.714 8.94690   2
   1  -2   4 634.710 8.23784   3
  -1  -2  -4 627.442 8.81511   1
   1   2  -4 629.292 9.62671   3
  -1   2   4 641.252 9.40324   1
   1  -2   4 629.876 9.43906   2
  -1   2   4 640.232 7.75868   3
  -1   2  -4 640.340 9.22297   1
   1  -2  -4 629.891 9.68382   2
  -1  -2   4 646.438 7.75812   2
  -1  -2   4 623.158 9.38676   1
   1   2   4 630.385 9.42179   3
  -2  -2  -4 73.9887 2.60749   1
   2   2  -4 78.9861 3.14561   3
  -2   2   4 77.7127 1.87227   3
  -2   2   4 76.1521 2.96694   1
   2  -2   4 74.4065 2.19810   3
   2  -2   4 73.9967 2.95870   2
  -2  -2  -4 77.8565 2.50750   2
  -2  -2   4 75.9982 2.96588   1
  -2   2  -4 76.5231 2.82022   1
   2   2   4 78.2891 3.12294   3
   2  -2  -4 72.9096 2.93909   2
   3   2  -4 672.107 11.8342   3
  -3   2   4 680.144 11.9131   1
  -3  -2  -4 677.164 10.9032   1
   3  -2   4 656.225 11.3589   2
  -3  -2  -4 675.072 9.81921   2
   3  -2   4 677.139 9.53518   3
   3  -2  -4 663.692 11.1384   2
  -3  -2   4 661.195 11.6320   1
  -3   2  -4 669.646 11.2667   1
   3  -2  -4 669.028 9.04951   3
   3   2   4 660.137 11.6915   3
  -4   2   4 60.6979 3.47214   1
   4  -2   4 56.6566 3.16473   2
  -4  -2  -4 60.0591 3.08686   1
  -4  -2  -4 57.8444 2.46910   2
   4   2  -4 60.8839 3.47205   3
   4  -2   4 62.5773 2.58067   3
   4  -2  -4 57.6036 2.34380   3
  -4   2  -4 58.1004 3.15538   1
   4   2   4 59.8857 3.40500   3
   4  -2  -4 62.1030 3.18606   2
  -4  -2   4 59.7162 3.39141   1
  -5   2   4 93.4158 4.83415   1
  -5  -2  -4 90.0737 4.28451   1
   5  -2   4 89.2583 4.39384   2
   5   2  -4 96.4877 4.77542   3
  -5  -2  -4 94.0288 3.44618   2
   5  -2   4 90.7552 3.50431   3
  -5   2  -4 87.1038 4.40944   1
  -5  -2   4 90.3923 4.69563   1
   5   2   4 88.4814 4.58673   3
   5  -2  -4 100.629 3.60356   3
   5  -2  -4 90.5791 4.14418   2
   6   2  -4 83.8028 4.94463   3
   6  -2   4 80.7102 4.52306   2
  -6  -2  -4 84.1436 4.67811   1
  -6   2   4 81.6969 4.97717   1
   6  -2  -4 86.6986 4.38632   2
  -6   2  -4 84.1109 4.83579   1
   6   2   4 76.8288 4.72102   3
  -6  -2   4 80.0685 4.84466   1
  -7  -2  -4 73.9789 4.75585   1
   7  -2   4 77.9673 4.81111   2
   7   2  -4 77.9245 5.18971   3
  -7   2   4 66.0199 4.89533   1
  -7  -2   4 76.1521 5.06930   1
  -7   2  -4 69.4331 4.79517   1
   7   2   4 75.6936 5.14958   3
   8   2  -4 66.5815 5.01394   3
  -8  -2  -4 62.1487 4.53899   1
  -8   2   4 62.6910 5.01736   1
   8   2   4 62.4951 4.94566   3
  -8   2  -4 58.9106 4.71116   1
  -8  -2   4 72.0927 5.25615   1
  -9  -2  -4 -0.6295 0.93142   1
  -9   2   4 0.32409 1.18927   1
  -9  -2   4 0.62465 0.88614   1
  -9   2  -4 2.39306 1.27614   1
   9   2   4 -1.4262 1.33925   3
   0  -3  -4 76.4207 2.95585   2
   0  -3   4 85.8764 3.09875   1
   0   3  -4 84.5903 2.79057   3
   0   3   4 82.8102 2.57425   3
   0  -3  -4 81.7180 2.96166   1
   0  -3   4 83.6790 2.73326   2
  -1   3   4 1186.77 13.3915   3
   1  -3   4 1167.12 15.8933   2
  -1  -3  -4 1194.48 15.6879   1
   1  -3   4 1199.85 14.0310   3
   1   3  -4 1179.13 16.0373   3
  -1   3   4 1190.78 16.1910   1
  -1  -3  -4 1195.59 15.4282   2
   1   3   4 1211.04 15.8852   3
   1  -3  -4 1182.12 16.3738   2
  -1  -3   4 1198.49 16.2613   1
  -1   3  -4 1181.88 16.1558   1
  -1  -3   4 1180.64 13.9559   2
  -2   3   4 853.972 13.6229   1
   2  -3   4 896.385 13.6977   2
   2   3  -4 882.636 13.8201   3
   2  -3   4 879.740 10.6973   3
  -2  -3  -4 877.953 12.9290   1
  -2   3   4 872.245 9.49497   3
  -2  -3  -4 902.009 12.0620   2
  -2  -3   4 858.335 13.5691   1
  -2   3  -4 870.111 13.4066   1
   2   3   4 880.500 13.6759   3
   2  -3  -4 858.888 13.7027   2
  -3  -3  -4 266.989 6.55984   1
  -3  -3  -4 264.997 5.39854   2
   3  -3   4 267.548 4.70947   3
   3   3  -4 274.540 7.34821   3
   3  -3   4 275.185 7.15809   2
  -3   3   4 275.071 7.26581   1
   3   3   4 268.257 7.28909   3
   3  -3  -4 274.933 7.07512   2
   3  -3  -4 268.676 3.90940   3
  -3  -3   4 273.147 7.14158   1
  -3   3  -4 281.215 7.04513   1
  -4  -3  -4 381.702 6.95629   2
   4  -3   4 384.508 6.59734   3
   4  -3   4 394.034 9.39974   2
  -4   3   4 390.104 9.77983   1
  -4  -3  -4 392.239 8.90844   1
   4   3  -4 372.856 9.52847   3
  -4  -3   4 399.585 9.62298   1
  -4   3  -4 394.553 9.41879   1
   4  -3  -4 383.141 9.09424   2
   4   3   4 378.162 9.61766   3
   5  -3   4 37.5006 2.98113   2
   5   3  -4 35.2117 3.75128   3
  -5  -3  -4 31.6540 3.22023   1
  -5   3   4 32.3736 3.61225   1
  -5  -3   4 33.9052 3.75517   1
   5   3   4 31.7728 3.55650   3
   5  -3  -4 31.7996 3.28853   2
  -5   3  -4 35.4440 3.66682   1
   6   3  -4 43.4446 4.41500   3
   6  -3   4 47.0917 3.69952   2
  -6  -3  -4 45.6894 3.52427   1
  -6   3   4 44.0517 4.58346   1
  -6   3  -4 43.5565 3.59278   1
  -6  -3   4 48.1946 4.81350   1
   6   3   4 48.2205 4.71968   3
   6  -3  -4 35.8869 3.65139   2
  -7  -3  -4 60.4842 4.40105   1
   7  -3   4 63.0950 4.58246   2
   7   3  -4 60.6472 4.75260   3
  -7   3   4 65.4576 5.04449   1
  -7   3  -4 59.9969 4.46564   1
   7   3   4 70.3546 5.21611   3
  -7  -3   4 65.2792 4.87463   1
   7  -3  -4 67.0491 4.51252   2
  -8   3   4 27.6714 4.04975   1
  -8  -3  -4 29.1772 3.75044   1
   8  -3   4 22.5622 3.35206   2
   8   3  -4 18.7935 3.47294   3
  -8   3  -4 26.4086 3.89314   1
   8   3   4 25.0131 4.05912   3
  -8  -3   4 29.0453 4.17078   1
   9   3  -4 36.0018 4.76520   3
  -9  -3  -4 34.8786 4.05335   1
  -9   3   4 47.7865 5.50152   1
  -9   3  -4 28.9761 3.72971   1
  -9  -3   4 50.4465 5.62117   1
   9   3   4 32.0308 4.42324   3
   0  -4   4 4.12550 0.85505   2
   0   4  -4 4.09270 0.89697   3
   0  -4  -4 3.17330 0.93716   1
   0  -4   4 4.68165 1.12027   1
   0  -4  -4 3.75033 1.01895   2
   0   4   4 4.66141 0.94208   3
   1  -4   4 71.2562 3.11341   2
  -1   4   4 72.6525 3.36573   1
  -1  -4  -4 70.2675 3.16571   1
   1   4  -4 74.7084 3.21373   3
  -1  -4  -4 71.0633 2.95615   2
  -1   4   4 70.8204 2.06445   3
  -1  -4   4 70.5505 2.47375   2
  -1   4  -4 71.0402 2.44178   3
   1   4   4 66.6418 2.95944   3
  -1  -4   4 67.5391 3.25551   1
   1  -4  -4 72.3299 3.37419   2
  -1   4  -4 73.0628 3.47984   1
  -2  -4  -4 48.7924 2.34721   2
  -2   4   4 47.8355 2.88422   1
   2   4  -4 53.2653 3.07873   3
   2  -4   4 50.8940 1.66406   3
  -2  -4  -4 51.2576 2.82370   1
   2   4   4 49.0698 2.95193   3
  -2  -4   4 52.9555 3.06131   1
   2  -4  -4 53.7030 3.08081   2
  -2  -4   4 49.6289 1.63971   2
  -2   4  -4 47.4838 2.86666   1
  -3  -4  -4 20.7507 1.57247   2
  -3  -4  -4 20.5545 2.30752   1
   3  -4   4 20.8961 2.57808   2
   3   4  -4 17.8447 2.37853   3
  -3   4   4 23.7193 2.72749   1
   3  -4   4 22.6396 1.25983   3
   3   4   4 20.6454 2.55402   3
  -3  -4   4 18.7553 2.38411   1
   3  -4  -4 22.1696 2.59190   2
  -3   4  -4 22.6351 2.57011   1
   4  -4   4 22.9356 2.82032   2
  -4  -4  -4 20.9113 2.49893   1
   4   4  -4 23.2886 3.08827   3
  -4   4   4 23.2735 3.00128   1
   4   4   4 24.6358 3.09561   3
   4  -4  -4 25.0608 2.90022   2
  -4   4  -4 20.6232 2.63502   1
  -4  -4   4 26.5437 3.15016   1
  -5   4   4 627.746 14.5802   1
   5  -4   4 627.986 13.9211   2
  -5  -4  -4 633.945 13.4305   1
   5   4  -4 607.195 14.2628   3
  -5   4  -4 642.534 14.1253   1
   5   4   4 621.570 14.3553   3
  -5  -4   4 623.013 14.1260   1
   5  -4  -4 628.986 13.7231   2
  -6  -4  -4 4.80803 1.68148   1
   6  -4   4 3.53284 1.62851   2
  -6   4   4 2.34942 1.45304   1
   6   4  -4 5.34429 1.83864   3
  -6  -4   4 5.08682 1.64664   1
   6   4   4 2.99070 1.64775   3
  -6   4  -4 5.98450 1.78601   1
   6  -4  -4 4.01665 1.58046   2
  -7   4   4 101.501 6.41132   1
   7  -4   4 119.604 6.42405   2
   7   4  -4 101.047 6.37117   3
  -7  -4  -4 111.470 6.09748   1
  -7  -4   4 120.741 6.60808   1
   7  -4  -4 108.721 5.92256   2
  -7   4  -4 116.810 6.49115   1
   7   4   4 106.070 6.58298   3
  -8  -4  -4 11.6238 2.21721   1
   8  -4   4 10.2586 2.57197   2
  -8   4   4 2.77598 1.74542   1
   8   4  -4 9.49923 2.90229   3
  -8   4  -4 7.95972 2.01224   1
  -8  -4   4 8.42908 2.19710   1
  -9  -4  -4 70.6297 4.26689   1
  -9   4  -4 78.2350 5.27018   1
   0   5   4 158.219 4.35345   3
   0  -5  -4 166.926 5.37167   2
   0   5  -4 163.708 4.70200   3
   0  -5   4 163.041 5.66966   1
   0  -5   4 166.299 4.90367   2
   0  -5  -4 162.500 5.53609   1
   1  -5   4 107.558 4.28189   2
  -1   5   4 111.032 4.68514   1
  -1  -5  -4 110.240 4.06197   2
  -1  -5  -4 99.5508 4.33678   1
  -1   5   4 105.081 2.82644   3
   1   5  -4 106.761 4.22518   3
  -1   5  -4 107.883 4.75094   1
   1   5   4 107.881 4.11537   3
  -1   5  -4 107.342 3.27061   3
  -1  -5   4 103.358 4.54012   1
  -1  -5   4 106.326 3.49141   2
   1  -5  -4 109.875 4.55165   2
  -2  -5  -4 4.15513 1.18408   1
  -2   5   4 5.79412 1.50666   1
   2   5  -4 3.49701 1.24889   3
  -2  -5  -4 5.35444 1.12432   2
   2  -5   4 5.30917 1.40632   2
  -2  -5   4 5.70435 0.88112   2
   2  -5  -4 3.71885 1.21947   2
  -2   5  -4 5.62207 1.43891   1
  -2  -5   4 6.51642 1.56866   1
   2   5   4 5.68710 1.48620   3
   3  -5   4 76.8151 4.29003   2
  -3  -5  -4 69.9085 3.94634   1
   3   5  -4 68.1594 4.09229   3
  -3   5   4 77.4902 4.35677   1
  -3  -5  -4 78.4867 3.09061   2
  -3   5  -4 74.9107 4.31299   1
  -3  -5   4 71.9751 4.16558   1
   3   5   4 73.6536 4.32219   3
   3  -5  -4 69.9278 4.16908   2
   4  -5   4 318.670 9.48784   2
  -4  -5  -4 326.438 9.14132   1
  -4   5   4 321.728 9.65759   1
   4   5  -4 340.714 9.97945   3
  -4   5  -4 325.106 9.61049   1
  -4  -5   4 316.730 9.55053   1
   4  -5  -4 326.861 9.63492   2
   4   5   4 335.590 9.85816   3
   5   5  -4 62.2848 4.65678   3
  -5   5   4 67.2117 4.67217   1
   5  -5   4 68.0095 4.59774   2
  -5  -5  -4 66.3921 4.30973   1
  -5   5  -4 67.6781 4.64017   1
   5  -5  -4 63.4151 4.38541   2
   5   5   4 73.5565 4.98292   3
  -5  -5   4 64.8944 4.45363   1
   6  -5   4 63.1822 4.86801   2
  -6   5   4 72.0811 5.17063   1
   6   5  -4 68.2811 5.39767   3
  -6  -5  -4 77.3671 4.98007   1
  -6  -5   4 79.4802 5.27843   1
  -6   5  -4 71.8601 4.99017   1
   6   5   4 64.2745 5.08206   3
   6  -5  -4 78.5025 5.16115   2
  -7   5   4 3.97391 1.48528   1
   7   5  -4 1.73386 2.00836   3
   7  -5   4 -0.2247 1.67332   2
  -7  -5  -4 2.58711 1.43237   1
   7   5   4 2.55985 1.92735   3
  -7  -5   4 1.96776 1.30630   1
   7  -5  -4 2.03581 1.49370   2
  -7   5  -4 5.70490 1.86420   1
   8   5  -4 3.73247 2.10111   3
  -8  -5  -4 2.93484 1.23279   1
  -8   5   4 4.20756 1.42495   1
   8  -5  -4 7.06026 2.28490   2
   8   5   4 1.38122 1.69402   3
  -8   5  -4 3.67981 1.89796   1
  -8  -5   4 0.86413 1.26418   1
   0   6  -4 249.301 6.31574   3
   0   6   4 241.001 5.92977   3
   0  -6  -4 239.830 7.07503   2
   0  -6   4 260.306 6.83732   2
   0  -6   4 237.778 7.73906   1
   1   6  -4 162.631 5.60927   3
  -1  -6  -4 170.866 6.28576   1
  -1  -6  -4 163.675 5.48718   2
  -1   6   4 158.777 6.27827   1
   1  -6   4 162.218 5.78866   2
  -1  -6   4 164.827 4.90589   2
   1   6   4 165.025 5.44306   3
  -1  -6   4 155.676 6.23528   1
  -1   6  -4 158.857 6.36114   1
   1  -6  -4 151.320 5.88840   2
  -2   6   4 217.037 7.60345   1
   2  -6   4 208.897 7.08910   2
  -2  -6  -4 223.284 7.33561   1
   2   6  -4 208.167 6.97664   3
  -2  -6  -4 220.802 6.05501   2
   2  -6  -4 201.848 7.16436   2
   2   6   4 219.027 7.01336   3
  -2   6  -4 219.776 7.67636   1
  -2  -6   4 209.357 7.41115   1
   3   6  -4 472.411 11.7966   3
  -3   6   4 487.255 12.3221   1
   3  -6   4 481.036 11.9234   2
  -3  -6  -4 486.516 11.6521   1
   3   6   4 486.656 11.7664   3
  -3   6  -4 490.964 12.2053   1
   3  -6  -4 468.429 11.9030   2
  -3  -6   4 466.403 12.0363   1
  -4  -6  -4 62.6345 4.31339   1
  -4   6   4 67.7749 4.62056   1
   4   6  -4 63.9664 4.61376   3
   4  -6   4 60.3252 4.24003   2
  -4  -6   4 59.7963 4.32384   1
   4  -6  -4 66.3705 4.64143   2
  -4   6  -4 59.0585 4.31848   1
   4   6   4 77.0329 5.00444   3
   5   6  -4 21.6180 3.42249   3
  -5   6   4 20.3618 3.21010   1
  -5  -6  -4 27.7824 3.55576   1
   5  -6   4 20.5475 3.31457   2
   5   6   4 24.3450 3.70859   3
  -5  -6   4 22.1209 3.28322   1
   5  -6  -4 23.8575 3.37546   2
  -5   6  -4 30.1024 3.98212   1
  -6   6   4 35.6832 4.61223   1
  -6  -6  -4 39.3656 4.37030   1
   6   6  -4 35.6768 4.72805   3
   6  -6   4 35.2490 4.37466   2
  -6   6  -4 31.5230 4.09762   1
   6  -6  -4 31.8367 4.22910   2
   6   6   4 31.4670 4.43848   3
  -6  -6   4 35.0842 4.45321   1
   7   6  -4 11.2753 3.18196   3
   7  -6   4 13.7347 3.19635   2
  -7  -6  -4 5.34646 1.89902   1
  -7   6   4 12.0059 2.76866   1
   7   6   4 8.21663 2.68957   3
  -7  -6   4 10.8367 2.45381   1
  -7   6  -4 11.6408 2.51291   1
   7  -6  -4 14.7457 3.33068   2
   8  -6   4 55.9260 6.25713   2
  -8  -6  -4 46.4046 3.76143   1
   8  -6  -4 57.3557 5.93714   2
  -8   6  -4 45.4767 3.69696   1
   0  -7  -4 300.503 8.56006   2
   0   7   4 299.858 9.42684   1
   0  -7   4 304.955 8.20373   2
   0  -7   4 277.555 9.11407   1
  -1   7   4 48.0017 3.77241   1
   1   7  -4 41.3478 3.05231   3
   1  -7   4 41.5442 3.14088   2
  -1  -7  -4 46.4448 3.63662   1
  -1  -7  -4 42.0404 3.02178   2
   1  -7  -4 41.7353 3.34564   2
   1   7   4 39.9806 2.95752   3
  -1   7  -4 41.7953 4.30020   1
  -1  -7   4 45.5401 2.91191   2
  -1  -7   4 41.0493 4.12283   1
   2   7  -4 382.806 10.2934   3
   2  -7   4 379.467 10.5291   2
  -2   7   4 387.475 11.2405   1
  -2  -7  -4 395.053 10.8961   1
   2  -7  -4 396.726 11.0216   2
   2   7   4 369.094 9.96264   3
  -2  -7   4 418.423 11.5117   1
  -2   7  -4 386.199 11.2670   1
   3  -7   4 115.491 5.96132   2
   3   7  -4 114.502 5.94282   3
  -3  -7  -4 107.791 5.68794   1
  -3   7   4 125.955 6.41117   1
   3   7   4 109.113 5.80454   3
   3  -7  -4 126.641 6.38073   2
  -3  -7   4 105.550 5.83412   1
  -3   7  -4 105.877 5.83219   1
   4  -7   4 164.959 7.53226   2
   4   7  -4 164.771 7.59978   3
  -4  -7  -4 180.031 7.60135   1
  -4   7   4 167.111 7.79288   1
   4  -7  -4 170.915 7.75523   2
  -4   7  -4 178.437 7.86707   1
   4   7   4 169.075 7.67081   3
  -4  -7   4 172.786 7.78260   1
  -5   7   4 16.7575 3.09229   1
   5  -7   4 18.7121 3.53542   2
  -5  -7  -4 18.0443 2.96109   1
   5   7  -4 22.1692 3.84910   3
   5  -7  -4 16.9510 3.21916   2
   5   7   4 17.8204 3.41189   3
  -5   7  -4 20.5805 3.37081   1
  -5  -7   4 14.2212 2.70804   1
  -6   7   4 50.3083 5.52951   1
   6   7  -4 51.5446 5.80977   3
   6  -7   4 46.2299 5.32136   2
  -6  -7  -4 40.2188 4.50618   1
  -6   7  -4 50.3363 5.54007   1
  -6  -7   4 45.8533 5.23878   1
   6   7   4 48.5922 5.74042   3
   6  -7  -4 56.6632 6.14219   2
  -7  -7  -4 84.6910 5.74334   1
   7  -7   4 82.0364 6.39177   2
  -7   7   4 76.2392 5.85220   1
   7   7  -4 80.6577 6.44430   3
  -7  -7   4 80.6092 5.95109   1
   7   7   4 85.3345 6.77442   3
   7  -7  -4 84.9318 6.29508   2
  -7   7  -4 80.6321 5.77869   1
   0  -8   4 40.0763 3.14121   2
   0  -8  -4 42.3172 4.09656   2
   0  -8   4 40.0513 4.63209   1
   0   8   4 38.4658 4.44770   1
   1  -8   4 100.873 5.30245   2
  -1  -8  -4 91.2127 5.50723   1
  -1   8   4 98.0071 5.72731   1
  -1  -8  -4 94.5049 4.74985   2
  -1  -8   4 89.5289 5.59634   1
  -1   8  -4 100.311 5.97713   1
   1  -8  -4 107.131 5.57969   2
  -2   8   4 11.8340 2.38582   1
   2   8  -4 14.1994 2.62317   3
   2  -8   4 14.0491 2.74680   2
  -2  -8  -4 13.2368 2.74791   1
  -2   8  -4 12.0490 2.57365   1
   2   8   4 13.8052 2.43091   3
   2  -8  -4 14.4687 2.60268   2
  -2  -8   4 14.3379 2.75880   1
   3   8  -4 49.9496 5.16386   3
   3  -8   4 48.7058 4.96412   2
  -3   8   4 43.3447 4.79294   1
  -3  -8  -4 50.3070 5.08441   1
  -3  -8   4 45.4284 4.84919   1
  -3   8  -4 42.6528 4.64795   1
   3   8   4 44.2530 4.68735   3
   3  -8  -4 56.5865 5.49108   2
  -4   8   4 26.8891 3.83520   1
   4   8  -4 32.5363 4.38105   3
   4  -8   4 29.1873 4.15554   2
  -4  -8  -4 19.0187 3.09983   1
  -4   8  -4 19.4441 3.34262   1
   4   8   4 25.0282 3.70755   3
   4  -8  -4 24.3888 3.80670   2
  -4  -8   4 21.6449 3.52493   1
   5  -8   4 120.660 7.13566   2
  -5  -8  -4 121.508 6.72696   1
  -5   8   4 132.212 7.38582   1
   5   8  -4 121.862 7.30198   3
  -5  -8   4 133.085 7.37652   1
  -5   8  -4 125.050 7.10621   1
   5  -8  -4 131.311 7.70027   2
   5   8   4 127.355 7.25134   3
  -6   8   4 10.4172 2.24417   1
   6  -8   4 10.9333 2.66212   2
   6   8  -4 9.30052 2.76256   3
  -6  -8  -4 10.6412 2.61037   1
  -6  -8   4 9.53229 2.54865   1
   6  -8  -4 14.0468 3.44614   2
   6   8   4 12.5959 3.14302   3
  -6   8  -4 11.5346 2.41679   1
   0   9  -4 10.1268 2.79989   1
   0   9   4 5.84354 1.83776   1
   0  -9  -4 6.43465 1.75066   2
  -1   9   4 3.31348 1.35524   1
   1  -9   4 5.31900 1.68274   2
  -1  -9   4 2.79206 1.63677   1
   1  -9  -4 4.74661 1.78140   2
  -1   9  -4 4.39571 1.91860   1
  -2   9   4 140.235 7.38949   1
   2  -9   4 148.927 7.08970   2
  -2  -9  -4 155.518 7.63995   1
  -2  -9   4 147.329 7.60734   1
  -2   9  -4 138.916 7.52045   1
   2  -9  -4 155.086 7.46174   2
  -3  -9  -4 31.8386 4.08787   1
   3  -9   4 33.7220 4.36209   2
  -3   9   4 37.3950 4.83178   1
   3   9  -4 32.0866 4.57571   3
   3  -9  -4 29.7106 4.09497   2
  -3  -9   4 40.3249 5.01288   1
  -3   9  -4 34.0052 4.49863   1
   4  -9   4 33.6308 4.60833   2
  -4   9   4 35.3972 4.58970   1
  -4  -9  -4 34.7701 4.51177   1
   4   9  -4 34.0118 4.61063   3
  -4   9  -4 35.9397 4.81187   1
   4   9   4 33.2792 4.42088   3
   4  -9  -4 28.8151 4.14608   2
  -4  -9   4 29.7759 4.18975   1
  -5   9   4 32.4282 4.24811   1
   5  -9   4 42.4933 5.29433   2
  -5  -9  -4 37.6115 4.77471   1
   5   9  -4 39.2465 5.18114   3
  -5  -9   4 38.6019 4.93702   1
   5   9   4 39.3668 5.35980   3
  -5   9  -4 35.7144 4.73559   1
   5  -9  -4 30.0438 4.43196   2
   0  10  -4 0.96956 1.57112   1
   0  10   4 0.81426 1.09488   1
  -1  10   4 19.6156 3.38684   1
   1 -10  -4 16.4936 2.94309   2
  -1  10  -4 18.2661 3.29652   1
   1  10   4 20.9464 3.68116   1
  -1 -10   4 24.9316 4.11982   1
  -2  10   4 1.40323 0.92994   1
  -2 -10  -4 1.58404 1.26912   1
   2 -10   4 6.44435 2.14803   2
   2 -10  -4 -0.5318 1.20353   2
  -2 -10   4 -0.3821 0.91217   1
  -2  10  -4 5.24538 1.75405   1
  -3 -10  -4 77.8195 5.49409   1
  -3  10   4 74.6929 5.43611   1
   3 -10   4 78.2440 5.63291   2
  -3  10  -4 76.4062 5.66052   1
   3 -10  -4 71.6995 5.38499   2
  -3 -10   4 78.0946 5.82452   1
  -4 -10  -4 4.63088 1.39219   1
   0   0   5 0.03490 0.12814   1
   0   0  -5 0.71945 0.45445   2
   0   0   5 0.12171 0.37966   3
  -1   0  -5 139.006 2.15512   1
   1   0   5 138.816 3.29353   3
  -1   0   5 136.234 3.11994   3
   1   0  -5 140.518 3.05345   2
  -1   0   5 135.117 2.96916   1
  -1   0  -5 140.171 3.39711   2
  -2   0   5 197.717 4.62065   1
  -2   0  -5 191.087 3.81699   1
   2   0   5 196.618 4.52587   3
   2   0  -5 198.989 3.95077   2
   2   0   5 197.143 4.48659   2
   3   0   5 2.11080 0.79405   3
   3   0  -5 2.19388 0.73243   3
  -3   0   5 2.31598 0.78856   1
   3   0   5 3.88440 0.90130   2
  -3   0  -5 1.02154 0.53376   1
   3   0  -5 2.07401 0.58385   2
   4   0   5 15.3109 1.87916   3
   4   0   5 15.7582 1.86327   2
  -4   0  -5 14.9295 1.76426   1
   4   0  -5 17.4645 2.01595   3
   4   0  -5 16.3590 1.35544   2
  -4   0   5 18.0725 2.16896   1
   5   0  -5 73.7255 3.05731   2
   5   0   5 75.8489 3.57301   2
   5   0   5 77.0263 3.80962   3
  -5   0   5 73.5031 4.24584   1
   5   0  -5 76.1031 3.84391   3
  -5   0  -5 79.0349 3.87271   1
   6   0   5 60.3174 3.86041   3
   6   0   5 68.3970 3.67389   2
   6   0  -5 58.2882 3.75286   3
  -6   0  -5 69.5031 4.07846   1
  -6   0   5 65.0802 4.34294   1
  -7   0  -5 13.8789 2.42821   1
  -7   0   5 18.6724 3.09189   1
   7   0   5 18.9569 2.88383   3
   7   0  -5 14.0496 2.40799   3
   8   0   5 24.4135 3.73559   3
  -8   0   5 27.3228 3.73197   1
  -8   0  -5 25.8089 3.55215   1
  -9   0   5 4.70546 1.55563   1
  -9   0  -5 5.81031 1.60623   1
   0  -1   5 2687.85 27.4764   1
   0  -1   5 2637.93 28.1613   2
   0  -1  -5 2684.73 28.7427   2
   0  -1   5 2700.56 28.4209   3
   0   1   5 2562.42 27.0690   1
   0   1   5 2623.56 28.1878   3
   1  -1   5 9409.70 107.004   2
  -1   1   5 9374.89 101.528   1
   1   1  -5 9644.13 100.744   2
   1  -1   5 9748.58 102.734   3
  -1   1   5 9825.21 100.928   3
  -1  -1  -5 9924.69 107.127   2
  -1  -1  -5 9999.99 101.601   1
  -1   1  -5 9780.19 100.155   1
  -1  -1   5 9694.32 106.639   3
   1  -1  -5 9352.46 103.321   2
  -1  -1   5 9589.93 102.763   1
   1   1   5 9811.27 108.197   3
  -2   1   5 278.752 4.89419   3
   2  -1   5 285.481 5.34345   3
   2   1  -5 290.386 4.26383   2
  -2  -1  -5 282.383 5.51223   2
   2  -1   5 284.684 5.91866   2
  -2  -1  -5 283.059 4.96169   1
  -2   1   5 283.487 5.88479   1
   2   1  -5 279.922 5.98484   3
  -2  -1   5 285.088 5.87546   1
   2  -1  -5 276.436 5.59734   2
   2   1   5 276.378 5.94629   3
  -2   1  -5 272.572 5.15558   1
   3  -1   5 573.784 9.24404   3
  -3  -1  -5 565.212 9.24647   1
   3   1  -5 568.318 10.1969   3
  -3   1   5 567.577 10.2819   1
   3  -1   5 585.002 10.0398   2
  -3  -1  -5 574.938 9.28432   2
   3   1  -5 570.299 7.43222   2
  -3   1  -5 571.409 9.52166   1
   3  -1  -5 565.092 8.97889   3
   3  -1  -5 575.668 9.40696   2
  -3  -1   5 574.789 10.3079   1
   3   1   5 554.230 10.1137   3
   4   1  -5 176.651 3.67159   2
  -4  -1  -5 181.794 5.30584   1
  -4   1   5 191.832 6.11374   1
   4   1  -5 191.075 5.84215   3
   4  -1   5 181.722 5.04112   3
   4  -1   5 186.558 5.59270   2
  -4  -1  -5 172.826 4.87278   2
  -4   1  -5 181.588 5.45465   1
   4  -1  -5 179.873 5.03759   2
   4  -1  -5 188.224 5.03007   3
   4   1   5 178.001 5.71172   3
  -4  -1   5 180.442 5.88731   1
  -5  -1  -5 357.693 7.91326   2
  -5  -1  -5 369.302 8.86333   1
   5  -1   5 364.580 8.26521   3
   5  -1   5 362.694 8.64345   2
   5   1  -5 368.190 9.24061   3
  -5   1   5 337.782 9.40354   1
   5   1   5 355.855 9.15197   3
   5  -1  -5 363.546 8.10834   3
  -5  -1   5 368.592 9.64790   1
   5  -1  -5 353.091 7.91570   2
  -5   1  -5 345.490 8.76262   1
   6  -1   5 9.04564 1.64662   3
   6  -1   5 11.9203 2.22912   2
  -6  -1  -5 11.1975 1.82930   2
  -6  -1  -5 14.0210 2.31677   1
  -6   1   5 8.22341 2.10387   1
   6   1  -5 6.41367 1.72123   3
   6  -1  -5 9.48735 1.70297   2
  -6   1  -5 11.1475 2.10988   1
   6  -1  -5 13.9902 2.09214   3
  -6  -1   5 13.2963 2.45290   1
   6   1   5 8.11670 2.03001   3
   7  -1   5 39.8403 3.85560   2
   7   1  -5 41.1792 4.35798   3
   7  -1   5 31.9626 3.94362   3
  -7  -1  -5 37.6117 4.13207   1
  -7   1   5 34.2696 4.08511   1
   7   1   5 32.1439 3.79087   3
  -7  -1   5 33.1175 4.07730   1
  -7   1  -5 37.6054 4.13874   1
  -8   1   5 2.01146 1.30317   1
  -8  -1  -5 2.96306 1.33270   1
   8   1  -5 1.84599 1.43125   3
   8   1   5 3.18424 1.50989   3
  -8   1  -5 2.73268 1.29825   1
  -8  -1   5 3.93635 1.43489   1
  -9  -1  -5 31.7132 3.96918   1
  -9   1   5 22.0486 3.53816   1
  -9   1  -5 35.0523 4.33341   1
  -9  -1   5 34.3139 4.65784   1
   0  -2   5 67.0884 2.33329   1
   0  -2   5 73.8012 2.34982   2
   0   2   5 70.5019 2.26230   1
   0   2   5 71.5419 2.29099   3
   0  -2  -5 66.6941 2.53930   2
   0  -2   5 73.5698 2.35193   3
  -1  -2  -5 172.650 4.13046   2
  -1  -2  -5 178.511 3.73027   1
  -1   2   5 168.848 3.28794   3
   1  -2   5 181.439 4.37909   2
  -1   2   5 173.196 4.12959   1
   1  -2   5 178.480 3.67525   3
  -1   2  -5 170.039 3.96786   1
   1  -2  -5 177.991 4.49870   2
  -1  -2   5 176.732 3.25911   2
  -1  -2   5 180.285 4.28859   3
   1   2   5 181.473 4.39027   3
  -1  -2   5 172.950 4.20298   1
  -2   2   5 24.9034 1.71862   1
   2  -2   5 23.9073 1.34517   3
   2   2  -5 23.3473 1.83742   3
  -2  -2  -5 24.1379 1.51841   2
   2   2  -5 21.7856 0.79868   2
   2  -2   5 22.5892 1.73576   2
  -2  -2  -5 22.5692 1.42631   1
  -2   2   5 23.5032 1.14381   3
  -2  -2   5 22.8783 1.67250   1
  -2   2  -5 24.5994 1.57813   1
   2   2   5 23.5472 1.82553   3
   2  -2  -5 30.2636 1.99342   2
   3   2  -5 209.180 6.01137   3
  -3  -2  -5 218.025 5.27974   1
  -3  -2  -5 201.963 4.81488   2
  -3   2   5 216.315 6.08334   1
   3  -2   5 208.620 5.81578   2
   3  -2   5 205.907 4.59044   3
  -3   2  -5 198.000 5.37043   1
   3  -2  -5 210.871 5.61919   2
   3  -2  -5 202.762 4.22071   3
   3   2   5 202.808 5.88772   3
  -3  -2   5 211.202 5.90569   1
   4   2  -5 40.8745 2.88896   3
  -4  -2  -5 47.2165 2.71147   1
  -4  -2  -5 45.0041 2.31464   2
   4  -2   5 47.5717 2.28988   3
  -4   2   5 42.4732 2.92640   1
   4  -2   5 41.6240 2.84924   2
   4  -2  -5 39.7978 2.58733   2
   4   2   5 44.4658 3.00810   3
  -4  -2   5 45.7469 3.00996   1
  -4   2  -5 44.5232 2.73602   1
   4  -2  -5 43.1539 2.09552   3
  -5  -2  -5 422.781 9.81088   1
   5   2  -5 429.695 10.6491   3
  -5   2   5 429.776 10.9714   1
   5  -2   5 430.706 10.1324   2
   5  -2   5 425.261 8.57398   3
  -5  -2  -5 432.288 8.43872   2
  -5  -2   5 428.635 10.7634   1
   5  -2  -5 425.107 8.27781   3
   5   2   5 437.841 10.7631   3
  -5   2  -5 431.566 10.2245   1
   5  -2  -5 428.721 9.61290   2
   6   2  -5 3.87142 1.59740   3
   6  -2   5 5.59867 1.71259   2
  -6  -2  -5 5.37344 1.63556   1
  -6   2   5 4.27973 1.73138   1
   6  -2  -5 4.52712 1.50721   2
   6   2   5 5.68756 1.89035   3
  -6   2  -5 4.56960 1.63620   1
  -6  -2   5 5.67483 1.64077   1
  -7   2   5 21.9685 3.59678   1
   7  -2   5 23.6599 3.25004   2
   7   2  -5 23.7754 3.64377   3
  -7  -2  -5 23.2732 3.13162   1
  -7   2  -5 20.8864 3.17226   1
  -7  -2   5 27.2140 3.78811   1
   7   2   5 18.2830 3.13896   3
  -8  -2  -5 1.42317 0.97263   1
   8   2  -5 -0.5303 0.93881   3
  -8   2   5 0.00779 1.08130   1
   8   2   5 0.43457 1.19023   3
  -8   2  -5 0.14757 1.01081   1
  -8  -2   5 -2.4143 0.96430   1
   9   2  -5 51.4260 5.52340   3
  -9   2   5 50.8353 5.61403   1
  -9  -2  -5 48.3056 3.84970   1
  -9  -2   5 45.6094 5.34945   1
  -9   2  -5 53.9834 5.71981   1
   9   2   5 48.3735 5.58654   3
   0  -3   5 107.903 3.20640   2
   0   3   5 108.244 3.07125   3
   0  -3   5 107.030 3.12380   3
   0  -3  -5 104.061 3.55693   2
   0  -3   5 106.738 3.50789   1
   1  -3   5 250.448 5.78093   2
  -1   3   5 247.592 4.27351   3
  -1  -3  -5 251.370 5.46095   1
  -1  -3  -5 252.168 5.54467   2
   1  -3   5 249.091 4.67138   3
   1   3  -5 240.755 5.78326   3
  -1   3   5 250.068 5.81749   1
   1   3   5 240.675 5.58514   3
  -1   3  -5 251.435 5.83514   1
  -1  -3   5 248.562 5.86331   1
  -1  -3   5 250.751 4.55926   2
   1  -3  -5 246.283 6.04696   2
   2   3  -5 400.247 8.43592   3
   2  -3   5 388.043 8.16089   2
   2   3  -5 388.859 5.07550   2
  -2  -3  -5 393.027 7.16078   2
  -2   3   5 397.055 8.23264   1
   2  -3   5 394.452 6.17844   3
  -2   3   5 387.898 5.26958   3
  -2  -3  -5 379.332 7.43009   1
   2  -3  -5 379.198 8.23633   2
  -2   3  -5 378.370 7.83990   1
   2   3   5 393.287 8.25167   3
  -2  -3   5 397.139 8.23270   1
  -3  -3  -5 178.337 5.14618   1
   3  -3   5 172.869 3.86160   3
  -3   3   5 168.234 5.64565   1
  -3  -3  -5 174.080 4.42310   2
   3  -3   5 172.744 5.64097   2
   3   3  -5 183.456 5.93382   3
  -3  -3   5 169.154 5.54890   1
  -3   3  -5 179.247 5.47268   1
   3  -3  -5 168.977 5.50389   2
   3   3   5 174.040 5.74956   3
   3  -3  -5 172.734 3.21927   3
   4  -3   5 33.9066 2.74239   2
   4   3  -5 33.4633 3.28737   3
  -4  -3  -5 32.3121 2.45353   1
  -4  -3  -5 34.8243 2.03274   2
  -4   3   5 35.9288 2.87083   1
   4  -3   5 31.8284 1.78859   3
   4   3   5 34.7796 3.41404   3
   4  -3  -5 35.7273 2.77724   2
  -4   3  -5 37.4581 2.74291   1
  -4  -3   5 39.5115 2.93923   1
   5   3  -5 1.36918 1.44795   3
  -5   3   5 2.20143 1.17315   1
  -5  -3  -5 2.08735 0.99033   1
   5  -3   5 1.17238 1.09624   2
  -5  -3   5 1.15761 1.14895   1
   5  -3  -5 0.29695 1.08118   2
   5   3   5 1.74700 1.18272   3
  -5   3  -5 1.56773 1.07475   1
   6  -3   5 11.7425 2.30048   2
   6   3  -5 15.6304 2.90274   3
  -6  -3  -5 10.3708 2.05704   1
  -6   3   5 10.8202 2.29008   1
  -6  -3   5 13.4841 2.46285   1
   6   3   5 14.4697 2.66192   3
  -6   3  -5 12.0996 2.30536   1
   6  -3  -5 10.5293 2.13585   2
  -7   3   5 38.3379 4.72415   1
   7   3  -5 39.3219 4.74066   3
  -7  -3  -5 46.0793 3.83563   1
   7  -3   5 44.6429 4.63731   2
   7   3   5 39.4156 4.74695   3
  -7  -3   5 39.2977 4.57168   1
   7  -3  -5 38.7209 4.00347   2
  -7   3  -5 38.1042 4.30652   1
  -8   3   5 86.4638 6.01013   1
   8  -3   5 115.123 6.24128   2
  -8  -3  -5 106.586 5.94473   1
   8   3  -5 108.179 6.71124   3
   8   3   5 104.707 6.48029   3
  -8  -3   5 106.136 6.49949   1
  -8   3  -5 113.573 6.48484   1
   9   3  -5 7.13339 2.19914   3
  -9  -3  -5 5.46833 0.76920   1
  -9   3   5 8.65916 1.95001   1
  -9   3  -5 7.49805 1.77158   1
   9   3   5 3.21612 1.79162   3
  -9  -3   5 1.55477 0.93348   1
   0  -4  -5 135.838 4.47259   1
   0   4  -5 145.574 4.22046   3
   0  -4   5 144.582 4.20492   2
   0   4   5 143.123 3.89143   3
   0  -4   5 143.630 4.75746   1
   0  -4  -5 139.080 4.56068   2
   1   4  -5 431.274 8.63272   3
   1  -4   5 418.479 8.52346   2
  -1   4   5 421.662 8.84635   1
  -1  -4  -5 426.839 8.27361   2
  -1   4   5 426.224 6.48641   3
   1  -4   5 433.713 7.00105   3
  -1  -4  -5 418.703 8.43712   1
   1   4   5 435.156 8.39093   3
  -1  -4   5 416.113 7.05879   2
  -1  -4   5 415.235 8.84799   1
   1  -4  -5 423.095 9.03788   2
   2  -4   5 15.6148 1.04410   3
   2   4  -5 13.2696 1.88112   3
  -2   4   5 15.1237 2.10401   1
  -2   4   5 14.0960 0.65923   3
   2  -4   5 15.2919 2.04803   2
  -2  -4  -5 12.1109 1.63918   1
  -2  -4  -5 13.8603 1.61939   2
  -2  -4   5 13.1738 0.93307   2
   2  -4  -5 12.3796 1.88109   2
   2   4   5 12.8369 1.92005   3
  -2  -4   5 13.0847 1.87265   1
  -2   4  -5 13.3115 1.79591   1
   3  -4   5 41.3119 1.60186   3
  -3  -4  -5 41.0235 2.68680   1
   3   4  -5 40.2901 3.09366   3
  -3   4   5 43.4493 3.03255   1
   3  -4   5 44.4946 3.05152   2
  -3  -4  -5 44.4491 2.31507   2
  -3  -4   5 45.2182 3.04925   1
   3  -4  -5 43.3243 3.03683   2
   3   4   5 41.5456 3.07401   3
  -3   4  -5 46.4630 3.02811   1
   4  -4   5 160.678 6.24384   2
  -4   4   5 148.617 6.21255   1
   4   4  -5 153.855 6.32287   3
  -4  -4  -5 153.980 5.66879   1
   4  -4  -5 150.145 6.09407   2
  -4  -4   5 146.236 5.99606   1
  -4   4  -5 153.251 5.93691   1
   4   4   5 158.904 6.37068   3
   5   4  -5 35.9733 3.87301   3
  -5   4   5 32.2811 3.72934   1
  -5  -4  -5 36.6328 3.65704   1
   5  -4   5 44.4384 4.36402   2
  -5   4  -5 39.9478 4.03085   1
   5   4   5 43.8158 4.34806   3
   5  -4  -5 44.1798 4.19473   2
  -5  -4   5 43.4290 3.63023   1
  -6  -4  -5 69.2767 4.50244   1
   6  -4   5 69.0598 4.86542   2
  -6   4   5 67.6951 4.81438   1
   6   4  -5 65.7136 4.84562   3
   6   4   5 72.1803 5.10765   3
  -6   4  -5 69.3413 4.63205   1
  -6  -4   5 72.5898 4.79313   1
   6  -4  -5 60.0078 4.37616   2
   7   4  -5 20.9448 3.68673   3
  -7   4   5 16.9867 3.24373   1
  -7  -4  -5 20.5615 3.22567   1
   7  -4   5 17.3149 3.08429   2
  -7   4  -5 25.6367 3.67134   1
  -7  -4   5 19.8386 3.16007   1
   7   4   5 20.3506 3.55969   3
   7  -4  -5 18.1001 3.05183   2
   8   4  -5 74.9941 5.85715   3
   8  -4   5 71.6318 5.60755   2
  -8   4   5 67.1406 5.48795   1
  -8  -4  -5 73.3852 4.85417   1
  -8  -4   5 73.7349 5.38558   1
   8   4   5 67.5169 6.62090   3
  -8   4  -5 76.3949 5.36408   1
  -9   4  -5 23.5438 2.90113   1
   0   5   5 1.76583 0.70559   3
   0   5  -5 0.29446 0.52944   3
   0  -5   5 0.13711 0.57483   1
   0  -5   5 0.95609 0.52491   2
   0  -5  -5 -0.3946 0.66878   2
  -1  -5  -5 529.547 10.1860   2
  -1  -5  -5 528.687 10.7476   1
  -1   5   5 529.743 7.97777   3
  -1   5   5 546.500 11.2771   1
   1   5  -5 526.775 10.4586   3
   1  -5   5 524.534 10.5127   2
  -1   5  -5 528.298 8.83726   3
   1  -5  -5 538.294 11.1864   2
  -1   5  -5 537.688 11.3571   1
   1   5   5 544.063 10.2071   3
  -1  -5   5 528.956 11.1703   1
  -1  -5   5 528.065 9.03476   2
   2   5  -5 520.311 11.1466   3
  -2  -5  -5 528.363 10.9097   1
   2  -5   5 515.048 11.0745   2
  -2   5   5 537.319 11.5532   1
  -2  -5  -5 513.333 9.57935   2
   2   5   5 525.544 10.9868   3
   2  -5  -5 512.036 11.3082   2
  -2  -5   5 519.338 11.5000   1
  -2   5  -5 515.469 11.3240   1
  -2  -5   5 525.522 7.93617   2
   3  -5   5 65.5639 3.93766   2
  -3  -5  -5 61.5769 2.89531   2
  -3  -5  -5 52.9868 3.43974   1
   3   5  -5 57.7705 3.84365   3
  -3   5   5 56.4404 3.72971   1
   3   5   5 55.4753 3.85020   3
  -3  -5   5 63.0266 3.98578   1
   3  -5  -5 57.7798 3.83129   2
  -3   5  -5 55.3991 3.74550   1
  -4  -5  -5 158.090 6.14444   1
  -4   5   5 144.111 6.41229   1
   4   5  -5 154.359 6.67793   3
   4  -5   5 154.114 6.52003   2
  -4  -5   5 154.810 6.59306   1
   4   5   5 150.041 6.50795   3
  -4   5  -5 145.536 6.30419   1
   4  -5  -5 150.058 6.38100   2
  -5   5   5 77.0341 4.98287   1
   5  -5   5 67.0253 4.68387   2
   5   5  -5 77.6232 5.28691   3
  -5  -5  -5 75.6894 4.54640   1
  -5   5  -5 79.1413 4.99504   1
  -5  -5   5 75.6879 4.87437   1
   5   5   5 67.8195 4.82497   3
   5  -5  -5 85.2190 5.07206   2
  -6   5   5 8.77873 2.28372   1
   6   5  -5 4.68552 1.99260   3
  -6  -5  -5 5.17737 1.88273   1
   6  -5   5 1.45201 1.60881   2
   6  -5  -5 3.11729 1.68618   2
  -6  -5   5 6.02846 1.93435   1
   6   5   5 6.43315 2.22606   3
  -6   5  -5 5.55878 1.71188   1
   7  -5   5 7.26351 2.31948   2
  -7   5   5 6.86633 2.23622   1
  -7  -5  -5 12.3032 2.45739   1
   7   5  -5 6.77210 2.60945   3
  -7   5  -5 8.44301 2.04987   1
   7  -5  -5 5.14721 1.90140   2
   7   5   5 5.51431 2.25414   3
  -7  -5   5 7.67798 2.10252   1
  -8   5   5 117.076 7.14637   1
  -8  -5  -5 96.2687 5.83497   1
   8  -5   5 107.741 7.06801   2
   8   5  -5 108.103 7.22278   3
  -8   5  -5 114.605 7.04233   1
   8  -5  -5 104.914 6.54921   2
  -8  -5   5 98.4349 6.37999   1
   8   5   5 103.084 7.01833   3
   0  -6   5 45.6321 2.83560   2
   0  -6  -5 44.3556 3.15094   2
   0   6   5 42.8087 3.33121   1
   0   6  -5 43.0080 2.63590   3
   0   6   5 41.5228 2.47399   3
   0  -6   5 44.9997 3.42404   1
  -1   6   5 135.821 5.77166   1
  -1  -6  -5 143.645 5.22959   2
   1   6  -5 144.845 5.35276   3
   1  -6   5 145.114 5.51940   2
  -1  -6  -5 135.051 5.57602   1
  -1  -6   5 147.662 6.02295   1
   1   6   5 142.284 5.07903   3
  -1   6  -5 139.655 5.98153   1
   1  -6  -5 139.129 5.70548   2
  -1  -6   5 142.082 4.55376   2
  -2  -6  -5 194.275 5.88960   2
  -2   6   5 199.949 7.27028   1
  -2  -6  -5 202.517 6.98346   1
   2  -6   5 203.111 7.04995   2
   2   6  -5 194.414 6.86180   3
   2   6   5 203.431 6.83030   3
  -2   6  -5 206.522 7.37645   1
   2  -6  -5 190.118 7.07768   2
  -2  -6   5 206.736 7.40244   1
  -3  -6  -5 147.625 6.18358   1
   3   6  -5 145.226 6.47702   3
  -3   6   5 159.106 6.76484   1
   3  -6  -5 162.787 6.80312   2
  -3  -6   5 146.242 6.49585   1
  -3   6  -5 153.884 6.55498   1
   3   6   5 154.724 6.48963   3
   4   6  -5 82.5508 5.30375   3
  -4   6   5 83.3023 5.03593   1
  -4  -6  -5 72.8816 4.50883   1
   4  -6   5 79.1170 4.95079   2
  -4   6  -5 84.7145 5.05382   1
  -4  -6   5 77.4700 4.87300   1
   4  -6  -5 78.8404 4.97947   2
   4   6   5 77.5194 5.07581   3
   5  -6   5 -1.5567 0.96844   2
  -5  -6  -5 -1.8836 0.78069   1
  -5   6   5 0.40575 1.10213   1
   5   6  -5 -0.2990 1.24720   3
  -5   6  -5 0.19302 0.95239   1
  -5  -6   5 0.19846 1.21166   1
   5  -6  -5 -0.2275 1.10489   2
   5   6   5 0.33624 1.31014   3
  -6  -6  -5 9.12094 2.20757   1
   6   6  -5 15.2545 3.31153   3
   6  -6   5 14.4687 2.92878   2
  -6   6   5 13.5120 2.77527   1
  -6   6  -5 18.5693 3.19428   1
   6  -6  -5 21.4616 3.74901   2
   6   6   5 16.8129 3.28012   3
  -6  -6   5 11.4620 2.75200   1
  -7   6   5 4.98786 1.64081   1
   7   6  -5 16.7165 3.64512   3
   7  -6   5 10.4725 2.66922   2
  -7  -6  -5 6.18338 1.88669   1
  -7   6  -5 11.1470 2.49077   1
   7  -6  -5 9.54897 2.74920   2
  -7  -6   5 7.32696 2.09705   1
   7   6   5 7.31108 2.53871   3
  -8  -6  -5 46.6695 3.51304   1
   8  -6   5 59.0075 8.85643   2
  -8   6  -5 57.6254 4.43493   1
   8  -6  -5 52.5933 5.48665   2
   0  -7   5 4.54777 1.49037   1
   0   7   5 6.70714 1.87330   1
   0  -7  -5 7.49490 1.79555   2
   0  -7   5 9.24816 1.78013   2
  -1  -7  -5 48.3827 3.33281   2
  -1  -7  -5 44.9827 3.55835   1
  -1   7   5 49.2314 3.73173   1
   1   7  -5 44.5346 3.21821   3
   1  -7   5 43.6283 3.37904   2
   1   7   5 46.8781 3.21936   3
   1  -7  -5 49.8428 3.66259   2
  -1  -7   5 46.5471 3.85072   1
  -1   7  -5 47.6711 3.97809   1
   2  -7   5 102.733 5.35597   2
  -2  -7  -5 101.453 5.33261   1
   2   7  -5 110.086 5.37989   3
  -2  -7  -5 107.736 5.28893   2
  -2   7   5 108.459 5.71526   1
  -2  -7   5 110.681 5.82927   1
   2   7   5 116.980 5.46838   3
  -2   7  -5 106.489 5.77481   1
   2  -7  -5 104.122 5.57767   2
  -3  -7  -5 24.4904 3.27623   1
   3   7  -5 24.7283 3.50319   3
  -3   7   5 26.9935 3.55428   1
   3  -7   5 24.8715 3.36661   2
   3   7   5 21.7830 3.27432   3
  -3  -7   5 27.2018 3.76723   1
   3  -7  -5 23.1199 3.26281   2
  -3   7  -5 30.7363 3.76356   1
  -4  -7  -5 0.21977 0.95142   1
   4   7  -5 0.57948 1.42798   3
   4  -7   5 0.18219 1.07743   2
  -4   7   5 1.12130 1.14927   1
   4   7   5 0.69142 1.54935   3
  -4  -7   5 1.20323 1.37732   1
  -4   7  -5 -0.1933 0.87206   1
   4  -7  -5 0.08490 1.30089   2
  -5   7   5 10.1141 2.62815   1
  -5  -7  -5 11.3718 2.46921   1
   5   7  -5 10.0273 2.73554   3
   5  -7   5 9.58264 2.37582   2
  -5  -7   5 9.59967 2.36052   1
   5   7   5 14.0447 3.13361   3
  -5   7  -5 5.85102 1.96914   1
   5  -7  -5 10.9288 2.67222   2
  -6   7   5 8.22728 2.29419   1
   6  -7   5 6.20141 2.32122   2
   6   7  -5 5.75105 2.30885   3
  -6  -7  -5 8.99244 1.83543   1
   6   7   5 7.01740 2.52009   3
  -6  -7   5 4.25898 1.90464   1
   6  -7  -5 8.15288 2.67438   2
  -6   7  -5 8.86777 2.38989   1
   7   7  -5 88.5435 6.90162   3
  -7   7   5 87.9968 6.33392   1
   7  -7   5 90.6082 6.63162   2
  -7  -7  -5 88.8050 5.68045   1
   7   7   5 88.7352 6.86856   3
  -7  -7   5 80.4828 5.74118   1
   7  -7  -5 83.4312 6.35552   2
  -7   7  -5 85.2059 5.88028   1
   0  -8   5 1.59559 0.85521   2
   0  -8  -5 3.84703 1.43498   2
   0  -8   5 0.99242 1.42113   1
   0   8   5 4.54713 1.76826   1
  -1  -8  -5 160.770 6.27492   2
   1  -8   5 164.935 6.80062   2
  -1  -8  -5 169.769 7.46970   1
  -1   8   5 161.031 7.40538   1
  -1  -8   5 166.240 7.61828   1
  -1   8  -5 155.014 7.33376   1
   1  -8  -5 158.281 6.91128   2
  -2  -8  -5 88.2299 5.46094   1
  -2   8   5 83.5684 5.33295   1
   2   8  -5 79.1886 4.97094   3
   2  -8   5 79.9092 5.04802   2
  -2   8  -5 86.0234 5.61222   1
  -2  -8   5 72.9833 5.18387   1
   2  -8  -5 80.0318 5.06725   2
   2   8   5 84.3663 5.03964   3
  -3   8   5 113.837 6.41653   1
   3   8  -5 120.498 6.52530   3
   3  -8   5 112.142 6.32765   2
  -3  -8  -5 126.799 6.55924   1
  -3   8  -5 114.030 6.52015   1
   3  -8  -5 118.113 6.55110   2
   3   8   5 112.108 6.18172   3
  -3  -8   5 117.491 6.60158   1
  -4  -8  -5 18.0069 2.98320   1
   4  -8   5 15.8864 2.93104   2
   4   8  -5 14.7672 3.22969   3
  -4   8   5 14.8740 3.08663   1
  -4   8  -5 16.3039 3.12215   1
  -4  -8   5 16.7487 2.97131   1
   4   8   5 13.8593 2.96642   3
   4  -8  -5 13.2577 2.75477   2
   5  -8   5 131.877 7.49801   2
  -5   8   5 144.370 7.79660   1
   5   8  -5 134.785 7.59834   3
  -5  -8  -5 125.870 6.81319   1
   5   8   5 135.428 7.51780   3
  -5  -8   5 136.273 7.50889   1
   5  -8  -5 129.965 7.57272   2
  -5   8  -5 134.245 7.35349   1
  -6   8   5 43.6294 5.21737   1
   6  -8   5 46.3042 5.82524   2
  -6  -8  -5 32.8511 4.24489   1
   6   8  -5 41.2291 5.52921   3
   6  -8  -5 39.6083 5.43859   2
   6   8   5 59.0488 6.48835   3
  -6   8  -5 55.3983 5.98985   1
  -6  -8   5 41.0198 5.26884   1
   0   9   5 27.4525 3.91564   1
   0   9  -5 24.5785 3.91078   1
   0  -9  -5 34.2584 4.05874   2
   1  -9   5 65.7541 4.48984   2
  -1   9   5 61.7542 4.76091   1
  -1  -9   5 63.9414 5.15950   1
   1  -9  -5 60.3793 4.53134   2
   1   9   5 58.6532 4.81023   1
  -1   9  -5 58.7092 5.93092   1
  -2  -9  -5 60.2546 4.81835   1
  -2   9   5 54.5057 4.45142   1
   2  -9   5 61.3784 4.53846   2
  -2   9  -5 59.8026 4.92749   1
  -2  -9   5 62.5754 5.18530   1
   2  -9  -5 54.5796 5.57579   2
   3  -9   5 25.2256 3.79298   2
  -3   9   5 24.2031 3.63312   1
  -3  -9  -5 27.8681 3.75935   1
   3   9  -5 29.3107 4.15770   3
  -3   9  -5 20.6733 3.59701   1
  -3  -9   5 19.1517 3.26305   1
   3  -9  -5 18.9044 3.29711   2
  -4   9   5 20.9844 3.29151   1
   4  -9   5 33.3054 4.66926   2
   4   9  -5 23.0276 3.88390   3
  -4  -9  -5 27.0617 3.81088   1
  -4  -9   5 24.4076 3.79206   1
   4  -9  -5 25.4409 4.08558   2
   4   9   5 25.3848 4.01224   3
  -4   9  -5 21.1581 3.56333   1
  -5  -9  -5 44.1885 5.00182   1
   5   9  -5 42.4638 5.28441   3
   5  -9   5 38.9446 5.07324   2
  -5   9   5 35.5749 4.53229   1
   5  -9  -5 36.1718 5.02654   2
   5   9   5 46.9124 5.63751   3
  -5  -9   5 44.1762 5.26144   1
  -5   9  -5 35.2258 4.64410   1
   0  10   5 2.94849 1.40007   1
   0  10  -5 2.67348 1.66101   1
  -1  10   5 9.53620 2.34489   1
   1 -10  -5 7.19074 1.84253   2
   1  10   5 6.96343 2.23572   1
  -1 -10   5 9.23741 2.75087   1
  -1  10  -5 5.02658 1.81635   1
   2 -10   5 29.0689 4.08234   2
  -2  10   5 29.6202 4.14150   1
  -2  10  -5 24.5808 3.88024   1
  -2 -10   5 21.6758 4.00129   1
   2 -10  -5 26.4645 3.88880   2
   3 -10   5 5.76885 2.01632   2
  -3  10   5 5.90153 1.31008   1
  -3 -10  -5 3.02504 1.24931   1
  -3 -10   5 1.94958 1.33165   1
  -3  10  -5 0.96117 1.38049   1
   3 -10  -5 5.14752 1.88960   2
  -4 -10  -5 16.9759 2.65232   1
   0   0   6 1368.08 13.9863   1
   0   0   6 1356.45 16.0720   3
   0   0  -6 1356.87 16.1421   2
   1   0  -6 16.9740 1.15090   2
  -1   0   6 18.8444 1.08131   1
  -1   0   6 18.3222 1.22457   3
  -1   0  -6 19.8278 1.36534   2
  -1   0  -6 20.6759 0.65550   1
   1   0   6 18.9452 1.34961   3
   2   0  -6 44.1313 1.83170   2
   2   0   6 44.4861 2.14765   3
  -2   0   6 45.7394 2.11652   1
  -2   0  -6 41.7111 1.57583   1
  -2   0   6 42.4334 1.98122   3
  -3   0   6 83.8766 3.44767   1
  -3   0  -6 87.0847 2.97026   1
   3   0  -6 86.0896 2.79012   2
   3   0   6 84.8461 3.30883   3
   3   0  -6 88.2719 3.32519   3
   3   0   6 81.2998 3.21872   2
  -4   0  -6 23.0089 1.78335   1
   4   0   6 21.9034 2.30296   3
   4   0   6 23.6876 1.93367   2
   4   0  -6 21.1398 1.52272   2
  -4   0   6 22.2085 2.50151   1
   4   0  -6 21.4674 2.25599   3
   5   0   6 16.6378 2.16752   2
   5   0   6 19.6328 2.44660   3
  -5   0   6 16.9459 2.49162   1
   5   0  -6 14.3541 1.70382   2
  -5   0  -6 20.8868 2.50061   1
   5   0  -6 17.4611 2.23570   3
  -6   0  -6 178.446 6.61032   1
   6   0   6 175.453 6.52963   3
  -6   0   6 172.192 7.12167   1
   6   0   6 177.888 6.13574   2
   6   0  -6 178.072 6.56775   3
   7   0  -6 440.626 11.4792   3
  -7   0   6 464.230 13.1205   1
  -7   0  -6 455.982 11.9721   1
   7   0   6 436.864 11.5422   3
  -8   0  -6 86.9948 5.25286   1
   8   0   6 82.1499 5.41759   3
  -8   0   6 87.2033 5.83758   1
  -9   0  -6 7.81670 1.35656   1
  -9   0   6 7.79558 2.00445   1
   0   1   6 1135.32 14.0481   3
   0   1  -6 1168.83 14.1677   2
   0  -1   6 1147.24 13.0040   1
   0   1   6 1162.07 12.6399   1
   0  -1  -6 1143.47 14.5145   2
   0  -1   6 1142.71 14.1341   3
  -1   1   6 2342.16 25.4995   3
   1   1  -6 2352.83 25.1638   2
  -1   1   6 2374.45 25.6383   1
   1  -1   6 2366.10 26.5731   2
  -1  -1  -6 2245.84 26.2825   2
   1  -1   6 2364.52 25.9922   3
  -1  -1  -6 2328.93 24.0545   1
  -1  -1   6 2396.05 25.8142   1
  -1  -1   6 2316.40 26.3011   3
   1   1   6 2346.57 26.5489   3
   1  -1  -6 2362.67 26.4748   2
  -1   1  -6 2351.33 24.7214   1
  -2  -1  -6 866.615 10.8738   1
  -2  -1  -6 853.050 12.1301   2
   2   1  -6 845.759 10.3884   2
   2  -1   6 864.009 12.5910   2
  -2   1   6 846.593 11.2511   3
   2  -1   6 869.123 11.8548   3
  -2   1   6 850.389 12.3187   1
  -2  -1   6 869.470 12.4031   1
   2  -1  -6 860.221 12.1246   2
   2   1   6 860.634 12.6904   3
  -2   1  -6 842.801 11.1955   1
   3  -1   6 375.706 7.22466   3
   3  -1   6 366.743 7.74541   2
  -3   1   6 385.737 8.14789   1
  -3  -1  -6 368.310 7.29759   2
   3   1  -6 374.611 5.68651   2
   3   1  -6 368.488 7.97957   3
  -3  -1  -6 376.711 6.95098   1
   3  -1  -6 370.496 7.27074   2
   3   1   6 379.874 8.08409   3
   3  -1  -6 369.297 6.98048   3
  -3  -1   6 376.455 8.02550   1
  -3   1  -6 371.990 7.15755   1
   4  -1   6 45.3863 2.82860   2
  -4  -1  -6 44.2820 2.49031   2
   4   1  -6 43.0893 2.78436   3
  -4  -1  -6 47.4219 2.55225   1
  -4   1   6 50.0586 3.13064   1
   4  -1   6 48.8725 2.59904   3
   4   1  -6 47.2842 1.80611   2
   4  -1  -6 43.8513 2.42843   3
  -4   1  -6 44.9380 2.64091   1
   4   1   6 46.0226 2.97560   3
   4  -1  -6 45.8711 2.53551   2
  -4  -1   6 44.7972 2.89617   1
   5  -1   6 204.468 6.46569   2
  -5  -1  -6 198.102 6.22134   1
  -5   1   6 201.339 7.06298   1
   5  -1   6 192.424 5.90994   3
   5   1  -6 199.478 6.74452   3
  -5  -1  -6 196.385 5.82411   2
   5   1   6 198.352 6.66845   3
   5  -1  -6 207.960 5.95575   3
  -5  -1   6 188.417 6.83752   1
  -5   1  -6 200.695 6.39326   1
   5  -1  -6 199.536 5.75516   2
   6  -1   6 35.3624 2.77008   3
  -6  -1  -6 39.3930 3.16392   1
  -6   1   6 34.4844 3.85356   1
  -6  -1  -6 35.2776 2.68775   2
   6   1  -6 38.5090 3.93735   3
   6  -1   6 35.5323 3.53045   2
  -6  -1   6 32.4658 3.81732   1
   6   1   6 27.0744 3.27135   3
  -6   1  -6 37.8622 3.84028   1
   6  -1  -6 37.5035 2.78506   3
   6  -1  -6 33.6876 2.69206   2
   7   1  -6 23.7256 3.41479   3
  -7  -1  -6 27.5341 3.43000   1
   7  -1   6 33.5915 3.56588   3
   7  -1   6 28.2482 3.37218   2
  -7   1   6 27.9258 3.74870   1
   7   1   6 26.5258 3.61987   3
  -7  -1   6 28.0959 3.80600   1
  -7   1  -6 24.1005 3.36371   1
   8   1  -6 24.1161 3.50189   3
  -8  -1  -6 29.9831 3.76325   1
  -8   1   6 24.5696 3.74934   1
  -8  -1   6 22.1778 3.45573   1
  -8   1  -6 24.4218 3.40588   1
   8   1   6 21.6079 3.47501   3
  -9   1   6 8.45722 2.27869   1
  -9  -1  -6 9.49021 1.98246   1
  -9  -1   6 19.6447 3.42065   1
  -9   1  -6 14.1993 2.29415   1
   0  -2  -6 57.3784 2.46876   2
   0   2   6 50.5521 2.01793   3
   0  -2   6 56.3224 2.19698   3
   0   2   6 55.5084 1.96740   1
   0  -2   6 53.0936 2.10612   2
   0  -2   6 50.0499 2.01809   1
  -1  -2  -6 1360.15 17.3308   2
   1  -2   6 1386.86 17.6480   2
  -1  -2  -6 1433.63 16.2321   1
  -1   2   6 1375.24 16.0277   3
  -1   2   6 1391.67 17.1211   1
   1  -2   6 1352.72 16.5032   3
   1   2  -6 1388.99 15.9484   2
   1   2   6 1386.92 17.5798   3
  -1  -2   6 1387.79 17.4973   3
   1  -2  -6 1387.36 17.9542   2
  -1  -2   6 1380.66 17.2639   1
  -1   2  -6 1386.52 16.7903   1
   2  -2   6 322.349 6.94207   2
  -2   2   6 320.560 5.22852   3
  -2  -2  -6 299.638 5.68800   1
   2   2  -6 329.403 7.15903   3
  -2  -2  -6 309.448 6.19977   2
   2   2  -6 308.400 4.46992   2
   2  -2   6 304.178 5.70247   3
  -2   2   6 326.871 6.83424   1
  -2   2  -6 308.731 6.14514   1
   2   2   6 303.616 6.88454   3
   2  -2  -6 316.609 6.86142   2
  -2  -2   6 305.364 6.63924   1
  -3  -2  -6 128.479 3.90137   1
   3  -2   6 130.598 3.70168   3
   3  -2   6 125.818 4.51427   2
   3   2  -6 130.035 1.93014   2
  -3  -2  -6 132.942 4.00158   2
  -3   2   6 130.654 4.67434   1
   3   2   6 133.077 4.74558   3
  -3  -2   6 133.894 4.65684   1
   3  -2  -6 133.385 4.50558   2
   3  -2  -6 127.547 3.39781   3
  -3   2  -6 134.395 4.27466   1
  -4   2   6 2.12548 0.94737   1
   4  -2   6 1.37485 0.61830   3
  -4  -2  -6 2.36346 0.86694   1
   4  -2   6 2.30473 1.07930   2
   4   2  -6 -0.2815 0.72745   3
  -4  -2  -6 0.96835 0.60024   2
   4   2   6 1.35958 0.86580   3
   4  -2  -6 4.06073 1.03311   2
  -4   2  -6 0.98795 0.64631   1
   4  -2  -6 1.22193 0.58173   3
  -4  -2   6 2.06109 0.90403   1
   5  -2   6 131.978 4.53021   3
   5  -2   6 137.791 5.60756   2
   5   2  -6 140.156 5.94063   3
  -5  -2  -6 133.878 5.16474   1
  -5  -2  -6 138.159 4.60059   2
  -5  -2   6 149.631 6.09134   1
  -5   2  -6 127.719 5.27333   1
   5  -2  -6 142.899 5.31282   2
   5  -2  -6 135.859 4.34854   3
   5   2   6 135.266 5.78808   3
   6  -2   6 277.661 8.60417   2
   6   2  -6 273.555 9.00481   3
  -6   2   6 265.569 9.21193   1
  -6  -2  -6 279.184 8.43068   1
  -6   2  -6 278.405 8.70311   1
   6   2   6 270.261 9.00798   3
  -6  -2   6 266.574 9.12877   1
   6  -2  -6 272.523 8.00196   2
   7  -2   6 58.3800 4.33175   2
  -7   2   6 58.4333 4.83294   1
  -7  -2  -6 61.5923 4.27503   1
   7   2  -6 53.5079 5.26857   3
  -7   2  -6 59.9871 4.32856   1
  -7  -2   6 60.5543 4.66681   1
   7   2   6 63.1656 4.71908   3
  -8   2   6 6.49751 1.99553   1
   8   2  -6 5.91687 1.94635   3
  -8  -2  -6 7.99282 1.99732   1
   8   2   6 9.56486 2.43445   3
  -8   2  -6 6.25748 1.57692   1
  -8  -2   6 8.63829 2.10526   1
  -9   2   6 35.4377 4.56330   1
   9   2  -6 35.2231 4.66776   3
  -9   2  -6 47.1745 5.12835   1
   9   2   6 31.0764 4.68800   3
  -9  -2   6 40.0217 4.90734   1
   0   3   6 156.539 3.96008   3
   0  -3   6 161.467 4.39856   1
   0  -3   6 158.052 4.06201   3
   0  -3   6 158.670 4.09292   2
   0   3   6 154.527 4.19381   1
  -1   3   6 50.5687 2.44385   1
   1   3  -6 46.7786 2.55906   3
  -1  -3  -6 44.4700 2.34548   2
  -1   3   6 49.3998 1.87187   3
   1  -3   6 49.0372 2.50799   2
  -1  -3  -6 46.8977 2.18839   1
   1  -3   6 45.6554 1.95776   3
   1   3   6 44.3391 2.35138   3
  -1  -3   6 47.1290 1.87385   2
  -1  -3   6 47.7026 2.48430   1
   1  -3  -6 52.3578 2.75397   2
   2   3  -6 34.8263 2.43991   3
  -2   3   6 35.9675 1.42404   3
   2  -3   6 33.6593 1.64424   3
  -2  -3  -6 34.6632 1.97485   1
   2   3  -6 34.3031 1.28610   2
  -2  -3  -6 32.8718 2.01421   2
  -2   3   6 36.7988 2.31336   1
   2  -3   6 33.7213 2.29139   2
   2  -3  -6 34.0124 2.38985   2
  -2   3  -6 34.6502 2.17233   1
  -2  -3   6 36.6362 2.37128   1
   2   3   6 33.2584 2.34418   3
   3  -3   6 48.6233 3.02771   2
   3   3  -6 51.1082 3.20678   3
   3  -3   6 51.3887 2.11032   3
  -3  -3  -6 50.8417 2.47666   2
  -3  -3  -6 51.0241 2.64661   1
  -3   3   6 48.4282 3.05037   1
  -3  -3   6 48.6691 2.94909   1
   3  -3  -6 50.2543 3.06959   2
   3  -3  -6 51.0420 1.79738   3
  -3   3  -6 48.8376 2.80820   1
   3   3   6 52.1369 3.18060   3
  -4   3   6 346.728 9.33662   1
  -4  -3  -6 348.437 7.20773   2
   4  -3   6 348.883 6.73115   3
   4   3  -6 353.292 9.39180   3
   4  -3   6 347.247 9.05593   2
  -4  -3  -6 366.590 8.37405   1
  -4   3  -6 351.074 8.73637   1
  -4  -3   6 345.249 9.06684   1
   4  -3  -6 353.790 8.83925   2
   4   3   6 362.135 9.44187   3
  -5  -3  -6 450.680 10.3198   1
   5   3  -6 455.339 11.5988   3
   5  -3   6 454.274 11.0881   2
  -5   3   6 430.267 11.4191   1
   5  -3  -6 423.638 10.4079   2
  -5   3  -6 443.386 10.7498   1
  -5  -3   6 420.283 11.1204   1
   5   3   6 440.451 11.4124   3
  -6   3   6 29.8861 3.96724   1
  -6  -3  -6 28.8352 3.32568   1
   6   3  -6 33.0288 3.96363   3
   6  -3   6 27.0960 3.42682   2
  -6   3  -6 29.7114 3.49330   1
   6  -3  -6 27.4683 3.26108   2
   6   3   6 30.0567 3.72966   3
  -6  -3   6 28.1947 3.58143   1
   7  -3   6 154.225 7.12550   2
   7   3  -6 152.673 7.45711   3
  -7  -3  -6 147.096 6.68477   1
  -7   3   6 133.480 7.12972   1
  -7   3  -6 150.062 7.06925   1
   7  -3  -6 149.392 6.51211   2
  -7  -3   6 151.730 7.41661   1
   7   3   6 153.708 7.48644   3
   8  -3   6 40.2244 4.87029   2
  -8  -3  -6 42.5399 4.46103   1
  -8   3   6 32.3168 4.52709   1
   8   3  -6 39.4511 5.07243   3
  -8   3  -6 40.6480 4.54964   1
   8   3   6 39.2421 4.88709   3
  -8  -3   6 37.8837 4.83631   1
   9   3  -6 35.2713 4.70826   3
   9   3   6 37.7866 4.87778   3
  -9   3  -6 39.7214 4.75154   1
   0   4   6 34.5130 1.96551   3
   0  -4   6 37.1495 2.12253   2
   0  -4   6 34.4765 2.40159   1
   0  -4  -6 36.6592 2.39196   2
   0   4  -6 32.4867 2.05265   3
   0   4   6 34.4011 2.22762   1
  -1  -4  -6 194.335 5.38976   1
   1  -4   6 201.091 4.55579   3
   1   4  -6 201.609 5.73494   3
  -1  -4  -6 208.177 5.58072   2
  -1   4   6 208.795 5.89269   1
  -1   4   6 200.434 4.17590   3
   1  -4   6 203.074 5.69154   2
  -1  -4   6 195.935 5.80241   1
   1   4   6 202.021 5.50214   3
  -1  -4   6 208.750 4.64026   2
   1  -4  -6 198.532 5.96406   2
   2  -4   6 85.4641 2.63336   3
  -2   4   6 84.7997 3.88831   1
   2   4  -6 83.5723 3.94838   3
   2  -4   6 95.1918 4.09556   2
  -2   4   6 83.0780 2.05824   3
  -2  -4  -6 89.9134 3.64576   1
  -2  -4  -6 91.4423 3.47533   2
  -2  -4   6 86.7877 3.99835   1
   2  -4  -6 81.6301 3.95866   2
  -2  -4   6 87.9443 2.33576   2
  -2   4  -6 86.2931 3.83654   1
   2   4   6 85.0114 3.87675   3
   3  -4   6 17.4512 1.21652   3
  -3   4   6 14.6269 2.17215   1
  -3  -4  -6 20.2177 2.01928   2
   3  -4   6 18.1543 2.37156   2
   3   4  -6 20.3544 2.67334   3
  -3  -4  -6 19.8173 2.24217   1
   3   4   6 16.6032 2.32652   3
  -3   4  -6 18.5530 2.34504   1
   3  -4  -6 17.9775 2.37997   2
  -3  -4   6 22.2782 2.71609   1
   4  -4   6 442.192 10.8659   2
  -4  -4  -6 465.062 10.3344   1
   4   4  -6 452.728 11.3729   3
  -4  -4  -6 450.679 8.63594   2
  -4   4   6 440.980 11.1653   1
   4  -4  -6 439.117 10.8021   2
  -4   4  -6 467.879 10.8203   1
   4   4   6 446.004 11.1822   3
  -4  -4   6 449.457 11.0394   1
  -5  -4  -6 40.7854 3.18663   1
   5  -4   6 36.6513 3.89946   2
   5   4  -6 44.1427 4.50519   3
  -5   4   6 37.0072 3.96521   1
  -5  -4   6 37.8533 4.13082   1
   5  -4  -6 35.3032 3.65566   2
  -5   4  -6 44.7773 4.29438   1
   5   4   6 36.7952 4.15638   3
  -6  -4  -6 84.6394 4.82192   1
   6   4  -6 87.9799 5.62387   3
   6  -4   6 93.7001 5.55483   2
  -6   4   6 83.3544 5.42810   1
  -6  -4   6 87.3657 5.31131   1
  -6   4  -6 83.8271 5.15537   1
   6  -4  -6 90.5680 5.23672   2
   6   4   6 86.3749 5.52870   3
   7  -4   6 12.0870 2.58304   2
   7   4  -6 13.0411 3.03756   3
  -7   4   6 12.5710 2.80785   1
  -7  -4  -6 6.75671 1.84906   1
  -7   4  -6 13.6978 2.67165   1
   7  -4  -6 13.9655 2.78472   2
   7   4   6 9.99102 2.79666   3
  -7  -4   6 11.5836 2.42126   1
   8   4  -6 115.412 7.32553   3
   8  -4   6 114.881 6.92891   2
  -8  -4  -6 124.597 6.18205   1
  -8   4   6 116.512 7.14691   1
   8   4   6 130.771 7.63568   3
  -8   4  -6 128.443 7.05752   1
  -8  -4   6 105.314 6.50928   1
  -9   4  -6 3.90823 0.98337   1
   0  -5   6 48.6723 2.69622   2
   0   5  -6 44.2771 2.58254   3
   0   5   6 46.1279 2.99713   1
   0   5   6 41.7971 2.32156   3
   0  -5  -6 45.3342 2.92508   2
   0  -5   6 47.8795 3.06594   1
   1  -5   6 284.133 7.38392   2
  -1   5   6 287.907 7.79199   1
   1   5  -6 280.119 7.31720   3
  -1  -5  -6 281.686 7.19709   2
  -1   5   6 281.793 5.45735   3
  -1  -5  -6 281.265 7.45143   1
  -1   5  -6 281.394 6.16646   3
   1   5   6 294.999 7.20262   3
   1  -5  -6 288.626 7.91066   2
  -1  -5   6 283.643 6.18740   2
  -1  -5   6 286.754 7.89292   1
   2  -5   6 163.828 5.87804   2
  -2  -5  -6 161.767 5.58614   1
   2   5  -6 155.732 5.77639   3
  -2  -5  -6 161.725 5.11259   2
  -2   5   6 154.593 5.89715   1
  -2   5  -6 161.615 5.92973   1
  -2  -5   6 168.814 5.57107   2
  -2  -5   6 155.652 5.94985   1
   2  -5  -6 156.377 6.01702   2
   2   5   6 163.567 5.76629   3
  -3  -5  -6 48.5121 3.20489   1
  -3  -5  -6 45.4180 2.63289   2
  -3   5   6 45.1115 3.42774   1
   3   5  -6 45.0005 3.56481   3
   3  -5   6 41.1183 3.22962   2
  -3   5  -6 45.9782 3.34828   1
   3   5   6 48.8781 3.63786   3
  -3  -5   6 44.4519 3.33590   1
  -4   5   6 10.2743 2.10972   1
  -4  -5  -6 15.3628 2.38829   1
   4  -5   6 11.1311 2.32367   2
   4   5  -6 11.2127 2.30081   3
  -4   5  -6 13.7410 2.44916   1
   4  -5  -6 10.8453 2.10161   2
  -4  -5   6 14.4388 2.57340   1
   4   5   6 12.6186 2.36518   3
   5   5  -6 24.6153 3.51730   3
  -5  -5  -6 25.6299 3.16715   1
  -5   5   6 23.5124 3.33211   1
   5  -5   6 28.5355 3.68108   2
   5   5   6 25.9477 3.56500   3
   5  -5  -6 32.0431 3.74707   2
  -5   5  -6 35.7049 4.10133   1
  -5  -5   6 24.7877 3.36377   1
   6   5  -6 23.9242 3.65588   3
  -6   5   6 22.4322 3.46554   1
  -6  -5  -6 30.4841 3.87649   1
   6  -5   6 28.0100 4.05740   2
   6  -5  -6 27.0871 3.68558   2
  -6   5  -6 23.5192 3.45023   1
   6   5   6 26.2236 3.98860   3
  -6  -5   6 27.1351 3.77999   1
  -7  -5  -6 10.7351 2.23133   1
   7  -5   6 14.5695 3.24491   2
  -7   5   6 7.41271 2.25191   1
   7   5  -6 15.1191 3.35957   3
   7  -5  -6 16.7403 3.01076   2
  -7   5  -6 18.4640 3.17243   1
  -7  -5   6 11.3860 2.56830   1
   7   5   6 16.8907 3.56729   3
   8   5  -6 24.5842 4.32601   3
  -8   5   6 24.9023 4.08725   1
   8  -5   6 33.2617 4.63860   2
  -8  -5   6 27.5128 4.21993   1
   8   5   6 21.1286 3.86797   3
   8  -5  -6 34.6152 4.57434   2
  -8   5  -6 21.5214 3.64405   1
   0  -6  -6 5.40304 1.51061   2
   0   6   6 7.83655 1.34041   3
   0  -6   6 7.38462 1.68219   1
   0   6  -6 4.90612 1.20631   3
   0   6   6 8.33008 1.91017   1
   0  -6   6 8.41888 1.49825   2
  -1  -6  -6 100.736 4.79612   1
  -1  -6  -6 97.7915 4.43272   2
   1   6  -6 100.412 4.50727   3
  -1   6   6 99.3729 4.88896   1
   1  -6   6 104.938 4.70140   2
  -1  -6   6 95.6364 4.86593   1
  -1  -6   6 109.506 3.93870   2
  -1   6  -6 90.9211 4.94072   1
   1   6   6 97.8824 4.33956   3
   1  -6  -6 95.6980 4.78539   2
   2  -6   6 684.956 14.2433   2
  -2  -6  -6 724.745 12.9670   2
  -2   6   6 716.609 14.9264   1
  -2  -6  -6 734.125 14.4221   1
   2   6  -6 744.635 14.6100   3
   2  -6  -6 735.048 15.0166   2
  -2   6  -6 734.703 15.0540   1
   2   6   6 739.501 14.2022   3
  -2  -6   6 706.776 14.8387   1
  -3   6   6 70.8643 4.44134   1
  -3  -6  -6 64.4107 4.04668   1
   3   6  -6 72.5995 4.58923   3
   3  -6   6 66.3026 4.28544   2
  -3   6  -6 75.2799 4.62099   1
   3  -6  -6 68.9605 4.56601   2
   3   6   6 68.5606 4.53074   3
  -3  -6   6 76.5752 4.80992   1
   4   6  -6 90.8020 5.39798   3
  -4   6   6 83.3160 5.09165   1
   4  -6   6 82.5745 5.10051   2
  -4  -6  -6 87.4585 4.85944   1
   4   6   6 84.1080 5.19973   3
   4  -6  -6 95.9651 5.54197   2
  -4   6  -6 83.5054 5.03709   1
  -4  -6   6 80.3151 5.06065   1
   5   6  -6 16.4300 3.14058   3
   5  -6   6 9.90750 2.51100   2
  -5   6   6 10.4710 2.51954   1
  -5  -6  -6 14.4910 2.62426   1
  -5   6  -6 14.7385 2.75593   1
   5  -6  -6 13.1719 2.70730   2
  -5  -6   6 11.5597 2.70902   1
   5   6   6 18.5882 3.40409   3
  -6  -6  -6 1.93070 1.12284   1
   6  -6   6 0.04521 1.64922   2
   6   6  -6 1.35688 1.42983   3
  -6   6   6 0.90858 1.38591   1
  -6   6  -6 1.44896 1.13660   1
   6   6   6 -2.4903 0.99365   3
  -6  -6   6 -0.9571 1.12143   1
   6  -6  -6 -0.2236 1.16556   2
  -7   6   6 198.805 9.41339   1
   7  -6   6 168.122 8.57307   2
   7   6  -6 187.648 9.39697   3
  -7  -6  -6 194.589 8.32630   1
   7  -6  -6 187.640 8.71629   2
  -7   6  -6 188.206 8.76149   1
   7   6   6 188.812 9.47770   3
  -7  -6   6 179.345 8.81133   1
   8  -6  -6 37.5266 4.64526   2
  -8   6  -6 32.2769 3.99336   1
   0  -7   6 95.6754 5.32022   1
   0  -7  -6 96.1922 4.90209   2
   0  -7   6 92.0405 4.41579   2
   0   7   6 98.6119 5.24341   1
  -1  -7  -6 13.7821 2.25802   2
  -1   7   6 10.9656 2.13332   1
  -1  -7  -6 10.9164 2.23710   1
   1  -7   6 12.8471 2.29590   2
   1   7  -6 10.0115 1.95716   3
  -1   7  -6 10.1157 2.25601   1
   1   7   6 14.2997 2.27764   3
   1  -7  -6 13.2295 2.34220   2
  -1  -7   6 12.3103 2.64095   1
  -2   7   6 87.8213 5.16094   1
  -2  -7  -6 81.0692 4.76713   1
   2   7  -6 76.5824 4.63794   3
   2  -7   6 89.4486 5.01733   2
  -2  -7  -6 81.2891 4.16034   2
   2  -7  -6 85.4669 5.09893   2
   2   7   6 83.4048 4.66350   3
  -2   7  -6 81.7232 5.04604   1
  -2  -7   6 79.3809 5.02239   1
   3   7  -6 30.0751 3.68205   3
   3  -7   6 32.2544 4.03739   2
  -3  -7  -6 27.5046 3.50393   1
  -3   7   6 29.9385 3.76385   1
  -3   7  -6 26.5106 3.48209   1
  -3  -7   6 30.6635 3.89722   1
   3  -7  -6 26.4021 3.59240   2
   3   7   6 33.4325 4.03904   3
  -4   7   6 33.6051 4.32497   1
   4  -7   6 33.3793 4.16886   2
   4   7  -6 41.5548 4.73603   3
  -4  -7  -6 41.5288 4.39757   1
   4   7   6 33.9287 4.17265   3
  -4  -7   6 38.7437 4.59288   1
  -4   7  -6 40.8277 4.53797   1
   4  -7  -6 30.6115 4.14515   2
  -5  -7  -6 49.2357 5.00068   1
   5   7  -6 39.2419 4.92255   3
   5  -7   6 41.2232 4.84571   2
  -5   7   6 44.9387 5.01034   1
  -5  -7   6 48.2502 5.24782   1
   5   7   6 39.8050 4.90045   3
  -5   7  -6 47.7830 5.10458   1
   5  -7  -6 43.6287 4.90603   2
  -6   7   6 89.0614 6.21859   1
   6  -7   6 101.766 6.81654   2
  -6  -7  -6 103.993 6.06803   1
   6   7  -6 104.820 6.98362   3
  -6  -7   6 91.2517 6.19604   1
  -6   7  -6 107.870 6.45449   1
   6  -7  -6 104.799 6.84375   2
   6   7   6 88.5118 6.46893   3
  -7  -7  -6 21.6682 2.51731   1
   7   7  -6 26.2026 4.64034   3
  -7   7   6 14.9710 2.41201   1
   7  -7   6 29.0072 4.58675   2
   7   7   6 26.5482 4.41085   3
  -7   7  -6 30.5941 4.17300   1
  -7  -7   6 23.7786 3.37292   1
   7  -7  -6 25.8202 4.13315   2
   0  -8   6 99.2509 4.92135   2
   0  -8   6 99.7101 5.82511   1
   0   8   6 98.7930 5.74153   1
   0  -8  -6 97.9573 5.30703   2
  -1  -8  -6 30.0819 3.40761   2
  -1   8   6 29.4508 3.71319   1
   1  -8   6 34.4624 3.81408   2
  -1   8  -6 29.1615 3.92729   1
  -1  -8   6 29.2681 3.78265   1
   1  -8  -6 36.5697 4.25662   2
  -2  -8  -6 11.8201 2.59232   1
   2   8  -6 9.67942 2.46811   3
  -2   8   6 8.90124 2.07106   1
   2  -8   6 8.46317 2.19133   2
   2   8   6 13.3863 3.09993   3
  -2   8  -6 6.73767 2.09127   1
   2  -8  -6 8.45701 2.35630   2
  -2  -8   6 10.8782 2.75432   1
   3   8  -6 2.81602 2.00922   3
  -3   8   6 1.27267 0.82269   1
  -3  -8  -6 -0.2401 0.83514   1
   3  -8   6 2.59580 1.39693   2
   3   8   6 0.57340 1.25597   3
   3  -8  -6 1.30686 1.38772   2
  -3   8  -6 1.29289 0.97242   1
  -3  -8   6 -0.3327 1.05668   1
   4   8  -6 3.35647 2.14981   3
  -4  -8  -6 5.44522 1.98382   1
  -4   8   6 7.58948 2.06400   1
   4  -8   6 3.54508 1.89225   2
  -4  -8   6 9.25997 2.27712   1
   4   8   6 5.28839 2.06710   3
   4  -8  -6 7.04398 2.21245   2
  -4   8  -6 8.33143 2.11158   1
   5   8  -6 7.37953 2.53664   3
  -5   8   6 3.21746 1.21472   1
  -5  -8  -6 0.92314 1.02784   1
   5  -8   6 4.77856 1.92413   2
  -5  -8   6 2.46343 1.53570   1
   5  -8  -6 5.46971 2.41226   2
  -5   8  -6 8.43185 2.10601   1
   5   8   6 7.15843 2.21816   3
   6   8  -6 28.7315 4.58109   3
  -6   8   6 28.5111 4.13203   1
   6  -8   6 25.6745 4.27745   2
  -6  -8  -6 29.4308 4.03613   1
   6  -8  -6 30.5799 4.75752   2
   6   8   6 21.9946 4.00187   3
  -6  -8   6 28.3072 4.48549   1
  -6   8  -6 24.8224 4.00059   1
   0   9  -6 46.9105 5.28427   1
   0   9   6 44.2191 4.84613   1
   0  -9  -6 52.4172 4.00447   2
   1  -9   6 31.6041 3.77382   2
  -1   9   6 31.4878 4.11758   1
  -1   9  -6 33.4545 4.45498   1
   1  -9  -6 28.3192 3.79430   2
   1   9   6 28.1400 3.95741   1
  -1  -9   6 22.4863 3.62689   1
  -2   9   6 96.8434 6.03040   1
  -2  -9  -6 104.732 6.17901   1
   2  -9   6 92.9535 5.57581   2
  -2  -9   6 96.5050 6.30644   1
   2  -9  -6 98.5329 6.11098   2
  -2   9  -6 102.152 6.47541   1
  -3   9   6 18.4008 3.06002   1
  -3  -9  -6 31.3793 4.19811   1
   3  -9   6 17.7148 3.13536   2
   3   9  -6 24.2172 3.83347   3
  -3  -9   6 18.5216 3.67969   1
   3  -9  -6 17.6019 3.40312   2
  -3   9  -6 17.2329 3.35278   1
   4  -9   6 133.393 7.33550   2
   4   9  -6 111.697 7.13831   3
  -4  -9  -6 128.938 7.16392   1
  -4   9   6 124.699 7.25387   1
  -4   9  -6 127.510 7.24150   1
  -4  -9   6 110.583 6.79785   1
   4   9   6 144.059 7.59524   3
   4  -9  -6 126.820 7.42253   2
  -5   9   6 30.7887 3.79722   1
   5   9  -6 43.6212 5.62713   3
   5  -9   6 44.8192 5.45356   2
  -5  -9  -6 40.3461 4.69411   1
  -5   9  -6 33.2238 4.32084   1
   5   9   6 46.8066 5.55219   3
   5  -9  -6 41.1920 6.05909   2
  -5  -9   6 37.9036 5.31676   1
   0  10  -6 1.65478 1.36605   1
   0  10   6 1.52422 0.91059   1
  -1  10   6 77.7695 5.72575   1
   1 -10  -6 81.7296 5.57867   2
  -1  10  -6 89.0409 6.13760   1
  -1 -10   6 86.2990 6.21655   1
   1  10   6 77.8842 5.53873   1
   2 -10   6 22.6424 3.40549   2
  -2  10   6 27.1510 4.13019   1
  -2 -10   6 29.2282 4.48404   1
  -2  10  -6 28.4721 4.30818   1
   2 -10  -6 36.0521 4.64461   2
  -3  10   6 1.58901 1.00076   1
   3 -10   6 -1.1742 0.88411   2
  -3 -10  -6 2.02827 1.32280   1
  -3 -10   6 0.34279 1.44111   1
   3 -10  -6 1.23230 1.28346   2
  -3  10  -6 0.52801 1.37648   1
  -4 -10  -6 9.39795 1.80036   1
   0   0  -7 3.90851 0.78206   2
   0   0   7 0.46675 0.45179   3
  -1   0   7 1855.46 21.2440   3
  -1   0  -7 1858.73 18.2433   1
   1   0   7 1790.58 21.4252   3
   1   0  -7 1790.63 20.9595   2
  -1   0   7 1823.95 20.3426   1
  -1   0  -7 1835.61 21.7903   2
  -2   0  -7 1042.23 14.7251   2
   2   0  -7 1054.92 13.6323   2
  -2   0  -7 1058.43 12.5420   1
   2   0   7 1088.42 14.7032   3
  -2   0   7 1067.83 14.3503   1
  -2   0   7 1043.28 14.0887   3
   3   0   7 304.057 6.82662   3
   3   0  -7 286.713 6.60005   3
  -3   0  -7 290.168 5.79400   1
   3   0   7 303.969 6.80489   2
   3   0  -7 293.182 5.81171   2
   4   0   7 6.61023 1.26301   3
   4   0  -7 8.08698 1.17542   2
  -4   0   7 11.5162 1.82993   1
   4   0  -7 8.38908 1.47236   3
  -4   0  -7 8.86168 1.33337   1
   4   0   7 8.33068 1.46159   2
  -5   0  -7 1073.05 16.9583   1
  -5   0   7 1052.64 18.5267   1
   5   0   7 1057.58 16.9789   2
   5   0   7 1045.98 17.3330   3
   5   0  -7 1070.98 17.3471   3
   5   0  -7 1049.02 15.0038   2
  -6   0  -7 24.4952 2.89659   1
   6   0   7 20.8033 2.80995   3
   6   0  -7 29.2407 3.26567   3
  -6   0   7 35.6922 3.98818   1
   6   0   7 31.8928 3.26797   2
  -7   0  -7 78.8242 4.84410   1
   7   0   7 95.2084 5.27018   3
  -7   0   7 84.0906 5.38641   1
   7   0  -7 90.9495 5.01813   3
   8   0   7 8.46848 2.07806   3
  -8   0   7 7.40480 2.02791   1
  -9   0   7 17.5070 3.07474   1
   0  -1   7 248.725 5.06835   3
   0   1   7 255.600 3.76847   1
   0   1  -7 246.889 5.00240   2
   0  -1   7 251.965 4.08236   1
   0  -1  -7 253.884 5.33346   2
   0   1   7 251.823 5.03235   3
  -1   1   7 28.0273 1.40728   1
   1   1  -7 28.7104 1.46220   2
  -1  -1  -7 26.7514 0.93098   1
  -1  -1  -7 29.8970 1.78061   2
   1  -1   7 29.4253 1.74651   2
  -1   1   7 29.6929 1.57618   3
   1  -1   7 23.9737 1.52168   3
   1  -1  -7 26.2937 1.70291   2
  -1   1  -7 29.7151 1.18379   1
  -1  -1   7 30.1553 1.48271   1
   1   1   7 28.8847 1.77199   3
  -1  -1   7 25.5307 1.63919   3
  -2  -1  -7 683.752 10.7669   2
   2  -1   7 716.495 10.5507   3
  -2   1   7 680.729 10.6404   1
   2   1  -7 672.219 9.14288   2
  -2   1   7 673.595 9.86452   3
   2  -1   7 678.220 11.0393   2
  -2  -1  -7 704.906 9.10706   1
   2  -1  -7 690.184 10.6834   2
  -2  -1   7 701.209 10.7868   1
  -2  -1   7 675.551 10.7614   3
   2   1   7 750.976 11.4009   3
  -2   1  -7 689.147 9.47415   1
   3  -1   7 154.127 4.46354   3
  -3   1   7 151.953 4.89295   1
   3   1  -7 144.906 3.29751   2
   3   1  -7 141.775 4.75072   3
  -3  -1  -7 150.937 3.95276   1
   3  -1   7 143.646 4.73179   2
  -3  -1  -7 152.123 4.55138   2
   3  -1  -7 148.256 4.22601   3
   3  -1  -7 150.864 4.41605   2
   3   1   7 147.925 4.89170   3
  -3  -1   7 154.525 4.90025   1
  -3   1  -7 145.563 4.06741   1
   4  -1   7 164.789 5.52308   2
   4  -1   7 183.137 5.36087   3
   4   1  -7 170.392 3.85815   2
  -4   1   7 188.240 6.14834   1
  -4  -1  -7 184.104 5.16274   1
  -4  -1  -7 179.924 5.30729   2
   4   1  -7 175.532 5.81746   3
  -4   1  -7 174.553 5.20325   1
   4  -1  -7 175.877 5.07756   2
   4   1   7 169.959 5.78076   3
   4  -1  -7 178.292 5.10536   3
  -4  -1   7 177.207 5.93622   1
   5   1  -7 61.2771 3.81320   3
  -5   1   7 58.3089 3.80335   1
   5  -1   7 57.0864 3.25013   3
  -5  -1  -7 60.2757 3.26002   2
  -5  -1  -7 60.3602 3.35737   1
   5  -1   7 57.6308 3.52240   2
   5  -1  -7 54.6214 3.06969   3
  -5   1  -7 59.3847 3.38602   1
   5   1   7 56.8782 3.73891   3
  -5  -1   7 54.1956 3.67636   1
   5  -1  -7 55.1198 2.98344   2
   6   1  -7 9.29923 2.11365   3
   6  -1   7 11.7884 2.19433   2
  -6  -1  -7 11.0490 1.97363   2
  -6   1   7 9.12449 2.14441   1
  -6  -1  -7 14.3849 2.29399   1
   6  -1   7 12.5984 2.21873   3
  -6   1  -7 12.2095 2.15930   1
   6  -1  -7 12.2714 1.99666   3
  -6  -1   7 14.6717 2.64648   1
   6   1   7 11.6756 2.25242   3
   6  -1  -7 11.6111 2.28180   2
  -7   1   7 70.9737 4.97744   1
   7  -1   7 65.6188 4.27528   2
   7   1  -7 65.2657 4.54645   3
  -7  -1  -7 61.9435 4.25864   1
   7  -1   7 63.1640 4.00315   3
   7   1   7 68.8118 4.64829   3
  -7   1  -7 65.8828 4.44778   1
  -7  -1   7 70.6616 5.01084   1
  -8   1   7 99.6308 6.43996   1
   8   1  -7 107.644 6.05766   3
  -8  -1  -7 112.878 5.89702   1
  -8   1  -7 113.764 6.14271   1
  -8  -1   7 104.573 6.57555   1
   8   1   7 100.496 5.97914   3
  -9   1   7 25.9837 4.08245   1
  -9  -1   7 19.1542 3.18374   1
   0  -2  -7 204.895 5.05116   2
   0   2   7 194.272 4.47894   3
   0  -2   7 200.950 4.30784   1
   0  -2   7 197.720 4.55840   3
   0   2   7 198.132 4.02342   1
   0  -2   7 207.025 4.56124   2
   1  -2   7 1033.81 13.3774   3
  -1  -2  -7 1015.19 14.0720   2
   1  -2   7 1017.25 14.2014   2
   1   2  -7 999.454 12.6497   2
  -1   2   7 1010.30 13.4588   1
  -1  -2  -7 1010.51 12.3775   1
  -1   2   7 1024.22 12.8643   3
  -1  -2   7 1015.27 13.6715   1
  -1  -2   7 1034.09 14.1342   3
  -1   2  -7 986.771 13.0204   1
   1  -2  -7 1015.08 14.4935   2
   2  -2   7 878.334 12.2092   3
  -2   2   7 885.522 11.5062   3
   2  -2   7 915.390 13.8487   2
  -2  -2  -7 899.534 12.9817   2
   2   2  -7 877.921 10.6611   2
   2   2  -7 891.840 13.9864   3
  -2   2   7 850.777 13.1586   1
  -2  -2  -7 881.200 11.7757   1
   2   2   7 879.640 13.7621   3
  -2   2  -7 892.092 12.4365   1
   2  -2  -7 901.035 13.6568   2
  -2  -2   7 888.355 13.3221   1
   3  -2   7 63.6984 3.29462   2
   3   2  -7 69.5075 3.53957   3
  -3  -2  -7 64.4018 2.89749   2
   3   2  -7 65.4759 1.63384   2
   3  -2   7 70.2823 2.76658   3
  -3  -2  -7 63.8836 2.64244   1
  -3   2   7 67.5895 3.30870   1
   3   2   7 65.4881 3.39401   3
  -3  -2   7 62.6516 3.18997   1
  -3   2  -7 60.9476 2.81664   1
   3  -2  -7 64.8401 2.49412   3
   3  -2  -7 68.9495 3.30287   2
   4  -2   7 171.991 5.94577   2
   4   2  -7 184.449 6.36166   3
  -4  -2  -7 178.474 5.15309   2
   4  -2   7 182.415 5.03069   3
  -4   2   7 187.386 6.32613   1
  -4  -2  -7 178.580 5.31067   1
  -4  -2   7 183.854 6.19547   1
   4   2   7 179.597 6.19822   3
   4  -2  -7 182.566 5.70829   2
  -4   2  -7 174.782 5.47720   1
   4  -2  -7 188.885 4.80148   3
  -5  -2  -7 208.505 5.92210   2
   5  -2   7 217.846 6.00369   3
   5  -2   7 204.323 6.96301   2
   5   2  -7 205.440 7.27242   3
  -5   2   7 197.916 7.27835   1
  -5  -2  -7 208.314 6.42362   1
  -5   2  -7 199.150 6.54968   1
   5   2   7 196.015 7.08903   3
   5  -2  -7 208.485 5.59901   3
  -5  -2   7 203.094 7.25438   1
   5  -2  -7 204.814 6.44844   2
   6  -2   7 44.0318 3.60958   2
  -6   2   7 37.8623 4.21433   1
  -6  -2  -7 38.0107 3.11670   1
   6   2  -7 39.0208 4.08397   3
  -6  -2   7 44.8957 3.72639   1
  -6   2  -7 33.6822 3.62145   1
   6   2   7 37.7737 4.04347   3
   6  -2  -7 39.7683 3.13623   2
  -7  -2  -7 115.245 5.67106   1
   7  -2   7 108.106 5.84375   2
  -7   2   7 108.492 6.32623   1
   7   2  -7 104.891 5.96118   3
  -7   2  -7 113.008 5.93936   1
  -7  -2   7 108.037 6.26311   1
   7   2   7 108.533 6.17680   3
  -8   2   7 6.32226 1.92879   1
  -8  -2  -7 6.68769 1.56200   1
   8   2  -7 4.55924 1.83462   3
  -8   2  -7 4.17505 1.46059   1
   8   2   7 8.83840 2.31492   3
  -8  -2   7 4.88846 1.78353   1
   9   2  -7 13.0344 2.84070   3
  -9   2   7 10.0811 2.41025   1
   9   2   7 17.4690 3.54364   3
  -9  -2   7 14.1504 2.79942   1
   0  -3   7 952.467 13.5686   1
   0   3   7 953.377 13.2092   1
   0  -3   7 957.942 13.2818   2
   0   3   7 933.817 13.0265   3
   0  -3   7 944.544 13.2630   3
   0  -3  -7 930.772 14.1944   2
  -1  -3  -7 242.144 5.26881   1
  -1  -3  -7 245.209 5.93100   2
   1  -3   7 251.666 5.23530   3
  -1   3   7 241.691 4.77677   3
  -1   3   7 235.545 5.64147   1
   1  -3   7 251.326 6.02408   2
   1   3   7 247.686 5.91238   3
   1  -3  -7 240.766 6.23942   2
  -1  -3   7 248.174 5.89519   3
  -1  -3   7 245.561 4.84145   2
  -1  -3   7 247.942 5.96728   1
  -2  -3  -7 440.665 7.97829   1
  -2   3   7 435.333 8.88462   1
   2  -3   7 424.972 7.28282   3
   2   3  -7 455.860 9.42636   3
   2   3  -7 436.572 6.24181   2
   2  -3   7 430.351 8.98000   2
  -2  -3  -7 451.259 8.43357   2
  -2   3   7 418.142 6.49771   3
  -2  -3   7 434.585 8.90423   1
   2  -3  -7 443.443 9.26860   2
   2   3   7 427.804 9.04278   3
  -2   3  -7 423.942 8.37289   1
   3  -3   7 7.29454 1.05250   3
   3  -3   7 6.37221 1.43416   2
   3   3  -7 6.07719 1.50959   3
  -3  -3  -7 7.27652 1.26417   2
  -3  -3  -7 7.04373 1.23066   1
  -3   3   7 8.77230 1.66673   1
  -3  -3   7 8.51075 1.57467   1
   3   3   7 8.36006 1.59043   3
   3  -3  -7 8.79838 1.77188   2
  -3   3  -7 7.12451 1.32773   1
   3  -3  -7 7.83269 0.93902   3
  -4  -3  -7 147.769 5.03826   1
   4  -3   7 151.050 4.31990   3
  -4   3   7 155.628 5.99542   1
  -4  -3  -7 149.546 4.66663   2
   4   3  -7 151.270 6.03066   3
   4  -3  -7 151.286 5.65235   2
  -4   3  -7 155.616 5.55437   1
   4   3   7 148.114 5.96472   3
  -4  -3   7 159.476 5.99568   1
  -5  -3  -7 50.5611 3.26783   1
   5  -3   7 51.9851 3.87096   2
  -5   3   7 46.7513 3.72920   1
   5   3  -7 49.8569 4.63519   3
  -5  -3   7 44.3195 3.50603   1
   5   3   7 41.7488 4.24230   3
  -5   3  -7 46.8796 3.42647   1
   5  -3  -7 41.3036 3.27039   2
   6  -3   7 2.60366 1.57076   2
  -6   3   7 2.21359 1.30819   1
  -6  -3  -7 2.09278 1.16982   1
   6   3  -7 2.84609 1.50334   3
   6   3   7 2.93618 1.35429   3
   6  -3  -7 3.03256 1.32552   2
  -6  -3   7 3.38292 1.48269   1
  -6   3  -7 3.39072 1.49249   1
  -7   3   7 21.1052 3.36197   1
   7  -3   7 14.9132 2.85925   2
   7   3  -7 15.0350 2.97281   3
  -7  -3  -7 18.4623 2.83071   1
   7  -3  -7 26.7708 3.41387   2
  -7  -3   7 32.0167 4.30244   1
   7   3   7 24.0684 3.65564   3
  -7   3  -7 21.6765 3.31790   1
   8   3  -7 5.50346 2.04568   3
  -8   3   7 5.94068 2.06083   1
   8  -3   7 13.8945 3.04686   2
  -8  -3   7 5.36184 1.77270   1
  -8   3  -7 11.3707 2.40307   1
   8   3   7 7.47279 2.62970   3
   9   3  -7 42.7795 5.30609   3
   9   3   7 49.3288 5.57356   3
   0   4   7 423.528 8.49526   1
   0  -4  -7 407.753 8.81433   2
   0  -4   7 401.635 7.78909   3
   0   4   7 418.299 7.72059   3
   0  -4   7 419.056 8.05098   2
   0  -4   7 412.064 8.66929   1
   1  -4   7 127.235 4.47447   2
  -1   4   7 123.688 4.47758   1
  -1  -4  -7 120.382 4.13201   1
   1  -4   7 121.914 3.60715   3
  -1  -4  -7 124.562 4.41194   2
  -1   4   7 123.834 3.34313   3
   1   4  -7 122.158 4.54077   3
  -1  -4   7 123.880 4.56699   1
   1  -4  -7 116.676 4.61310   2
  -1  -4   7 122.975 3.52706   2
   1   4   7 121.482 4.30758   3
   2  -4   7 608.803 11.7850   2
  -2  -4  -7 602.020 10.7187   2
  -2   4   7 604.534 11.7274   1
   2   4  -7 616.673 12.0304   3
  -2  -4  -7 607.967 10.8456   1
   2  -4   7 607.794 9.25341   3
  -2   4   7 602.286 8.20971   3
   2   4   7 602.574 11.6288   3
   2  -4  -7 617.931 12.2264   2
  -2   4  -7 603.063 11.4192   1
  -2  -4   7 638.465 11.9878   1
  -3  -4  -7 66.3623 3.30567   1
   3   4  -7 58.4001 3.74266   3
   3  -4   7 65.2871 3.75669   2
   3  -4   7 62.2158 2.45236   3
  -3  -4  -7 61.6448 2.97467   2
  -3   4   7 66.3612 3.75849   1
   3   4   7 72.3423 4.07181   3
   3  -4  -7 60.8984 3.68865   2
  -3   4  -7 60.4302 3.40286   1
  -3  -4   7 62.8760 3.65495   1
  -4  -4  -7 831.183 14.6529   1
   4  -4   7 822.459 15.9951   2
  -4   4   7 803.094 16.0165   1
   4   4  -7 821.056 16.3339   3
  -4  -4  -7 833.898 13.1233   2
   4   4   7 828.837 16.1816   3
  -4   4  -7 828.051 15.2749   1
  -4  -4   7 807.525 15.8337   1
   4  -4  -7 780.557 15.4104   2
  -5   4   7 1.46215 1.01495   1
  -5  -4  -7 -0.3812 0.73519   1
   5   4  -7 0.83876 0.95944   3
   5  -4   7 1.28980 1.26723   2
   5   4   7 -2.4135 1.09594   3
  -5  -4   7 0.98829 0.97964   1
  -5   4  -7 0.62292 1.09345   1
   5  -4  -7 0.42879 0.82629   2
   6  -4   7 17.5342 3.03971   2
   6   4  -7 22.1206 3.37996   3
  -6   4   7 17.4227 2.85170   1
  -6  -4  -7 19.5051 2.87045   1
  -6   4  -7 25.3469 3.50963   1
   6  -4  -7 14.2726 2.64460   2
  -6  -4   7 17.5488 3.04234   1
   6   4   7 22.3489 3.50730   3
  -7   4   7 2.12763 1.29266   1
  -7  -4  -7 -0.3123 0.66015   1
   7   4  -7 1.72340 1.44874   3
   7  -4   7 -0.7282 1.22797   2
   7  -4  -7 0.30990 1.13079   2
  -7  -4   7 -1.0214 0.78397   1
   7   4   7 -1.6279 0.97123   3
  -7   4  -7 2.04864 1.47428   1
   8   4  -7 37.7417 5.01143   3
   8  -4   7 43.8789 5.27129   2
  -8   4   7 42.5537 5.14072   1
  -8  -4   7 41.1325 4.84160   1
   8   4   7 44.0973 5.49940   3
  -8   4  -7 43.9933 4.98485   1
   0   5   7 68.0611 3.59641   1
   0  -5  -7 72.4041 3.78468   2
   0   5  -7 61.4669 3.11380   3
   0  -5   7 65.6180 3.16473   2
   0   5   7 62.8787 2.89316   3
   0  -5   7 59.3305 3.48083   1
  -1   5   7 162.529 4.07034   3
   1  -5   7 163.290 5.50293   2
   1   5  -7 166.990 5.58557   3
  -1  -5  -7 162.388 5.49084   1
  -1  -5  -7 153.994 5.31840   2
  -1   5   7 157.357 5.61606   1
   1   5   7 168.696 5.40854   3
  -1  -5   7 166.637 4.60067   2
  -1  -5   7 168.413 5.94400   1
  -1   5  -7 157.302 4.64552   3
   1  -5  -7 158.090 5.85096   2
   2  -5   7 120.225 5.08103   2
   2   5  -7 118.592 5.10534   3
   2  -5   7 110.781 3.35746   3
  -2   5   7 118.315 5.11128   1
  -2  -5  -7 116.830 4.47578   2
  -2  -5  -7 120.958 4.73794   1
  -2   5  -7 117.382 5.06553   1
   2  -5  -7 121.125 5.32836   2
   2   5   7 121.757 5.03570   3
  -2  -5   7 112.516 5.10475   1
  -3  -5  -7 14.9769 2.08491   1
  -3  -5  -7 16.8129 2.01743   2
  -3   5   7 21.4998 2.80940   1
   3  -5   7 16.3580 2.47259   2
   3   5  -7 14.8509 2.58057   3
   3   5   7 11.4539 2.20450   3
  -3   5  -7 18.5366 2.55185   1
   3  -5  -7 19.3642 2.80626   2
  -3  -5   7 15.0603 2.36065   1
   4   5  -7 56.4451 4.26602   3
   4  -5   7 56.9156 4.08078   2
  -4   5   7 65.9164 4.37237   1
  -4  -5  -7 58.7567 3.77015   1
   4   5   7 52.0840 4.00774   3
   4  -5  -7 61.9023 4.26152   2
  -4  -5   7 56.9321 4.07132   1
  -4   5  -7 60.4804 4.14910   1
  -5   5   7 29.6137 3.84420   1
  -5  -5  -7 35.4496 3.74025   1
   5   5  -7 34.0360 4.20163   3
   5  -5   7 29.7936 3.88048   2
  -5  -5   7 30.8557 3.90019   1
   5   5   7 34.2379 4.35128   3
   5  -5  -7 32.3309 3.90605   2
  -5   5  -7 36.6254 4.15575   1
   6  -5   7 37.6779 4.38111   2
   6   5  -7 44.7758 5.26577   3
  -6   5   7 47.8188 5.21845   1
  -6  -5  -7 48.7534 3.80750   1
   6   5   7 55.5280 5.79573   3
  -6   5  -7 50.8039 5.10767   1
  -6  -5   7 40.9602 4.64964   1
   6  -5  -7 47.4029 4.85043   2
  -7  -5  -7 15.0020 2.41485   1
   7  -5   7 14.1592 3.07077   2
  -7   5   7 14.7414 2.77178   1
   7   5  -7 12.3163 2.92018   3
   7  -5  -7 13.7450 2.97069   2
  -7   5  -7 14.5841 2.69620   1
   7   5   7 15.1994 3.18945   3
  -7  -5   7 12.3279 2.75183   1
   8  -5   7 73.5494 5.71290   2
   8   5  -7 62.0380 6.51798   3
  -8   5   7 54.2479 6.10967   1
  -8  -5   7 65.8971 5.11607   1
   8   5   7 62.4267 6.64596   3
   8  -5  -7 71.1225 5.15568   2
  -8   5  -7 74.7514 5.41512   1
   0   6   7 314.314 8.78238   1
   0   6   7 312.546 7.20371   3
   0  -6  -7 318.283 8.77806   2
   0   6  -7 322.878 7.85278   3
   0  -6   7 324.113 7.94239   2
   0  -6   7 319.940 9.12893   1
   1   6  -7 159.485 5.84188   3
  -1  -6  -7 176.748 6.30928   1
  -1   6   7 158.736 6.22870   1
  -1  -6  -7 156.966 5.78411   2
   1  -6   7 163.441 5.94315   2
  -1   6  -7 153.574 6.29957   1
  -1   6  -7 156.208 5.57948   3
   1  -6  -7 150.667 6.13258   2
  -1  -6   7 155.123 4.84384   2
   1   6   7 158.272 5.61248   3
  -1  -6   7 160.237 6.37077   1
  -2  -6  -7 27.5999 3.00128   1
  -2  -6  -7 34.5519 2.68667   2
   2  -6   7 37.3572 3.71728   2
  -2   6   7 29.4263 3.31317   1
   2   6  -7 30.8154 3.38693   3
  -2   6  -7 33.6268 3.56006   1
   2   6   7 33.0346 3.46650   3
  -2  -6   7 31.5853 3.52390   1
   2  -6  -7 29.2791 3.32885   2
  -3   6   7 335.691 10.0072   1
   3   6  -7 326.494 9.84434   3
   3  -6   7 303.578 9.39876   2
  -3  -6  -7 309.761 8.97317   1
   3  -6  -7 301.701 9.57258   2
  -3  -6   7 288.090 9.40126   1
   3   6   7 318.333 9.48980   3
  -3   6  -7 307.522 9.41998   1
  -4  -6  -7 11.3587 2.17042   1
   4   6  -7 16.9975 3.05430   3
  -4   6   7 10.2849 2.12424   1
   4  -6   7 8.43129 2.15879   2
   4  -6  -7 17.0911 3.00366   2
  -4   6  -7 10.3519 2.21484   1
   4   6   7 14.1886 2.94432   3
  -4  -6   7 11.7933 2.48542   1
   5   6  -7 35.2154 4.51688   3
  -5   6   7 27.9954 3.99615   1
  -5  -6  -7 26.2586 3.38195   1
   5  -6   7 36.7165 4.56932   2
  -5  -6   7 36.8151 4.51500   1
  -5   6  -7 36.7585 4.06375   1
   5  -6  -7 35.6101 4.49207   2
   5   6   7 29.0578 4.17246   3
   6   6  -7 29.0670 4.32019   3
   6  -6   7 34.4483 4.63274   2
  -6  -6  -7 35.4464 4.15742   1
  -6   6   7 32.4801 4.32098   1
   6  -6  -7 36.1940 4.69825   2
  -6  -6   7 26.9177 4.06982   1
  -6   6  -7 32.5523 4.31139   1
   6   6   7 38.6383 4.92054   3
   7  -6   7 59.0220 6.23910   2
  -7   6   7 55.8811 6.03261   1
   7   6  -7 56.1199 6.43934   3
   7   6   7 64.4092 6.82500   3
   7  -6  -7 64.4407 6.46036   2
  -7  -6   7 65.2721 5.24893   1
  -7   6  -7 63.2418 4.84119   1
   8  -6  -7 0.82934 2.09241   2
   0  -7   7 -0.1025 0.95132   1
   0  -7   7 -0.2336 0.66181   2
   0   7   7 0.16118 0.93514   1
   0  -7  -7 -0.9252 0.86153   2
   1  -7   7 140.649 5.94777   2
  -1  -7  -7 143.276 5.82141   2
  -1  -7  -7 147.781 6.31909   1
  -1   7   7 143.942 6.42044   1
   1   7  -7 130.674 5.62855   3
  -1   7  -7 147.100 6.76622   1
   1  -7  -7 148.778 6.47027   2
   1   7   7 151.251 5.70954   3
  -1  -7   7 139.057 6.47262   1
   2   7  -7 49.1916 3.88324   3
   2  -7   7 56.7872 4.13803   2
  -2   7   7 50.3462 3.89094   1
  -2  -7  -7 49.5085 3.36479   2
  -2  -7  -7 54.7255 3.93691   1
   2   7   7 55.3444 3.99376   3
  -2   7  -7 51.6515 4.13740   1
   2  -7  -7 54.3754 4.12081   2
  -2  -7   7 52.4592 4.11271   1
  -3   7   7 99.2341 5.69367   1
   3  -7   7 107.183 5.80028   2
   3   7  -7 109.333 5.95002   3
  -3  -7  -7 90.1890 5.18425   1
   3  -7  -7 97.1512 5.72063   2
  -3  -7   7 100.232 5.84894   1
  -3   7  -7 108.374 5.97055   1
   3   7   7 94.5447 5.50721   3
  -4  -7  -7 58.4325 4.27673   1
  -4   7   7 57.9159 4.49851   1
   4  -7   7 60.0870 4.63666   2
   4   7  -7 54.4098 5.40392   3
   4  -7  -7 62.2182 4.78914   2
   4   7   7 57.2893 4.63064   3
  -4  -7   7 53.4150 5.43297   1
  -4   7  -7 63.6051 4.73928   1
   5   7  -7 7.29041 2.70884   3
  -5  -7  -7 11.5491 2.15468   1
   5  -7   7 12.4255 2.69988   2
   5  -7  -7 11.2338 2.80095   2
   5   7   7 6.60743 2.48012   3
  -5  -7   7 11.1199 2.63650   1
  -5   7  -7 9.36684 2.15969   1
  -6   7   7 15.3055 2.93109   1
  -6  -7  -7 24.0286 3.38343   1
   6   7  -7 26.2551 4.52135   3
   6  -7   7 23.3433 3.79267   2
  -6   7  -7 16.4953 2.87624   1
   6   7   7 16.1948 3.44234   3
  -6  -7   7 13.1832 2.90352   1
   6  -7  -7 25.6817 4.22035   2
   7  -7   7 33.4926 7.23838   2
   7   7   7 42.3015 8.12491   3
   7  -7  -7 46.1997 5.45027   2
  -7   7  -7 40.9233 4.83428   1
   0  -8  -7 72.4392 4.60732   2
   0  -8   7 69.1806 4.67414   2
   0  -8   7 73.0957 5.07096   1
   0   8   7 68.9494 4.74469   1
  -1   8   7 91.3430 5.48666   1
   1  -8   7 87.3516 4.94744   2
  -1  -8  -7 79.0902 4.58262   2
  -1   8  -7 84.5837 5.51915   1
   1  -8  -7 86.1593 5.27905   2
  -1  -8   7 81.5726 5.42629   1
   1   8   7 74.9826 4.99666   1
   2  -8   7 16.5796 2.77576   2
  -2   8   7 10.3958 2.29442   1
  -2  -8  -7 10.8107 2.28702   1
   2   8  -7 12.9895 2.70872   3
  -2  -8   7 9.62676 2.52735   1
  -2   8  -7 14.1575 2.92090   1
   2  -8  -7 19.8316 3.41404   2
  -3  -8  -7 7.08394 2.07466   1
   3  -8   7 5.05811 1.78382   2
  -3   8   7 5.12977 1.45141   1
   3   8  -7 5.51673 2.11733   3
   3  -8  -7 3.48768 1.61877   2
  -3  -8   7 7.20028 2.23674   1
  -3   8  -7 4.37066 1.70832   1
   3   8   7 4.09738 1.86839   3
   4  -8   7 13.4791 2.69289   2
   4   8  -7 12.8492 2.97378   3
  -4   8   7 17.7733 3.16361   1
  -4  -8  -7 16.7418 2.86265   1
  -4   8  -7 17.2067 3.33913   1
   4  -8  -7 11.5868 2.66769   2
   4   8   7 13.4879 3.13568   3
  -4  -8   7 17.4619 3.39451   1
   5  -8   7 77.9458 5.80275   2
  -5  -8  -7 82.3954 5.32457   1
   5   8  -7 91.6315 6.42188   3
  -5   8   7 80.4344 5.74912   1
  -5  -8   7 85.8703 6.00907   1
   5  -8  -7 87.3342 6.31632   2
  -5   8  -7 82.0168 5.66695   1
   5   8   7 78.0104 5.93137   3
   6   8  -7 31.1649 5.08241   3
  -6   8   7 37.9274 4.60727   1
   6  -8   7 29.9858 4.62217   2
   6   8   7 44.9559 5.79861   3
  -6  -8   7 28.5266 4.29726   1
   6  -8  -7 36.8378 5.03724   2
  -6   8  -7 31.7101 4.52073   1
   0  -9  -7 56.3183 4.25532   2
   0   9   7 49.0290 5.08770   1
   0   9  -7 56.5976 5.78515   1
   1  -9   7 34.9607 3.74152   2
  -1   9   7 28.3196 3.94641   1
   1   9   7 35.0717 4.36781   1
  -1   9  -7 33.4684 4.59590   1
   1  -9  -7 38.5472 4.43093   2
  -1  -9   7 28.8740 4.20179   1
   2  -9   7 20.9578 3.25281   2
  -2  -9  -7 16.5191 3.01436   1
  -2   9   7 16.5756 2.97206   1
  -2  -9   7 16.5798 3.42565   1
  -2   9  -7 24.2315 3.73664   1
   2  -9  -7 21.0895 3.45350   2
   3   9  -7 4.70459 2.00414   3
   3  -9   7 2.02024 1.24457   2
  -3  -9  -7 5.01357 1.64315   1
   3  -9  -7 4.14431 1.99580   2
  -3   9  -7 3.76185 1.65236   1
  -3  -9   7 3.62667 1.90708   1
  -4  -9  -7 94.5572 6.01640   1
   4   9  -7 96.5471 6.51474   3
   4  -9   7 94.3523 6.27254   2
  -4   9   7 86.3238 5.82903   1
   4   9   7 83.7248 5.91823   3
  -4   9  -7 90.5793 6.14864   1
  -4  -9   7 86.7814 6.29889   1
   4  -9  -7 82.9325 6.02820   2
  -5   9   7 81.1088 6.54216   1
  -5  -9  -7 92.8064 5.62676   1
   5   9  -7 81.5743 6.24612   3
  -5   9  -7 85.2905 5.64554   1
   5   9   7 84.5816 6.42759   3
   0  10  -7 22.8013 3.99777   1
   0  10   7 21.4966 3.30860   1
  -1  10   7 58.1827 4.68577   1
   1 -10  -7 65.0652 5.04665   2
  -1 -10   7 62.3724 6.60795   1
   1  10   7 59.3562 4.67286   1
  -1  10  -7 62.7715 6.38973   1
   2 -10   7 3.86016 1.21835   2
  -2  10   7 6.48775 1.66453   1
   2  10   7 6.34964 1.89387   1
  -2 -10   7 4.40547 2.28140   1
   2 -10  -7 5.76423 2.02379   2
  -2  10  -7 8.01806 2.10545   1
  -3 -10  -7 15.9448 2.85238   1
   3 -10   7 21.9033 3.46971   2
  -3  10   7 12.9107 2.58307   1
  -3 -10   7 11.3207 2.63766   1
  -3  10  -7 22.1493 3.53228   1
   3 -10  -7 24.0808 4.07113   2
  -4 -10  -7 61.8059 4.67973   1
   0   0   8 1814.43 21.5594   3
   0   0   8 1835.66 18.7427   1
   0   0  -8 1828.95 21.7706   2
   1   0  -8 397.958 7.03036   2
   1   0   8 427.130 7.55836   3
  -1   0   8 420.467 7.30004   3
  -1   0  -8 409.344 7.58049   2
  -1   0   8 420.237 6.42504   1
   2   0   8 36.6208 2.17003   3
  -2   0   8 40.2407 2.14768   3
  -2   0   8 40.9771 2.08088   1
  -2   0  -8 38.5878 1.39633   1
   2   0  -8 35.5902 1.88641   2
   3   0  -8 708.437 11.7535   3
  -3   0   8 689.286 11.8541   1
   3   0  -8 706.406 10.5579   2
   3   0   8 686.692 11.7598   3
  -3   0  -8 680.837 10.0807   1
  -3   0  -8 682.055 11.8747   2
  -4   0  -8 295.370 6.68296   1
   4   0  -8 295.709 7.40800   3
  -4   0   8 299.535 7.94313   1
   4   0  -8 293.904 6.26287   2
   4   0   8 293.210 7.48466   3
  -5   0   8 358.173 9.82664   1
  -5   0  -8 372.385 8.68081   1
   5   0  -8 370.899 7.58106   2
   5   0  -8 374.686 9.16127   3
   5   0   8 370.245 9.25994   3
  -6   0   8 402.838 11.3921   1
  -6   0  -8 392.701 9.97732   1
   6   0   8 402.723 10.4085   3
   6   0  -8 401.147 10.2490   3
   7   0   8 37.2702 3.90017   3
  -7   0  -8 38.1143 4.43623   2
  -7   0   8 33.3659 4.28460   1
   7   0  -8 31.4028 3.60817   3
  -7   0  -8 38.6803 3.99539   1
   8   0   8 35.9833 4.12262   3
  -8   0   8 38.8701 4.88256   1
  -8   0  -8 38.4169 5.81310   1
  -9   0   8 2.88647 1.14474   1
   0   1   8 31.2036 1.06102   1
   0  -1   8 27.6658 1.69095   3
   0  -1   8 31.4606 1.25327   1
   0   1   8 31.2550 1.78815   3
   0  -1  -8 30.7826 1.87038   2
   0   1  -8 30.1821 1.76197   2
  -1   1   8 647.219 9.60536   3
  -1   1   8 660.211 9.12256   1
  -1  -1  -8 634.915 10.2787   2
  -1  -1  -8 644.332 7.31213   1
   1   1  -8 662.142 9.44573   2
   1  -1   8 650.423 9.92669   3
   1  -1  -8 652.008 10.2618   2
  -1  -1   8 659.888 10.1959   3
  -1  -1   8 645.946 9.22046   1
  -1   1  -8 635.915 8.07944   1
   1   1   8 661.487 10.3356   3
  -2   1   8 919.354 12.4816   3
  -2   1   8 905.816 12.9827   1
  -2  -1  -8 893.931 13.3625   2
   2  -1   8 912.390 13.0089   3
  -2  -1  -8 870.666 10.8361   1
   2   1  -8 872.729 11.6243   2
   2  -1   8 910.316 13.7037   2
   2   1   8 913.517 13.7363   3
  -2   1  -8 899.973 11.4895   1
   2  -1  -8 890.880 13.1252   2
  -2  -1   8 902.233 13.3316   3
  -2  -1   8 924.116 13.1476   1
   3  -1   8 75.4584 3.51543   2
  -3  -1  -8 77.6660 2.69023   1
   3  -1   8 76.6543 3.20485   3
  -3  -1  -8 77.9226 3.34217   2
  -3   1   8 70.8027 3.29749   1
   3   1  -8 78.1472 2.49748   2
   3   1  -8 81.8655 3.67485   3
  -3   1  -8 75.4855 2.81487   1
   3  -1  -8 74.9573 3.16991   2
  -3  -1   8 80.9839 3.54163   1
   3   1   8 76.8303 3.55749   3
  -4  -1  -8 291.950 6.62073   1
   4  -1   8 279.195 6.97667   3
   4  -1   8 286.095 7.62105   2
  -4  -1  -8 278.937 7.08108   2
  -4   1   8 272.958 7.70048   1
   4   1  -8 284.838 7.69930   3
   4   1  -8 275.815 5.28225   2
   4   1   8 276.790 7.64733   3
  -4  -1   8 285.959 7.80927   1
   4  -1  -8 288.292 6.87886   3
   4  -1  -8 278.639 6.72614   2
  -4   1  -8 273.649 6.63117   1
   5   1  -8 107.853 5.00015   3
  -5   1   8 111.878 5.31654   1
   5  -1   8 114.953 4.65364   3
  -5  -1  -8 111.053 4.45878   1
  -5  -1  -8 105.920 4.48009   2
   5  -1   8 112.531 4.99206   2
  -5  -1   8 112.592 5.26767   1
   5  -1  -8 118.414 4.59025   3
  -5   1  -8 116.545 4.68296   1
   5  -1  -8 110.867 4.32503   2
   5   1   8 108.707 5.10336   3
  -6  -1  -8 162.410 5.90550   2
  -6   1   8 156.013 6.90825   1
  -6  -1  -8 154.490 6.02368   1
   6   1  -8 173.022 6.92547   3
   6  -1   8 158.852 6.35705   2
   6  -1   8 152.039 5.94520   3
  -6  -1   8 163.273 7.04237   1
   6   1   8 166.695 6.84261   3
  -6   1  -8 157.300 6.16723   1
   6  -1  -8 170.974 6.05123   3
  -7  -1  -8 45.9998 3.54851   1
   7   1  -8 39.1947 4.32740   3
   7  -1   8 42.2496 3.16609   3
  -7   1   8 44.6006 4.93132   1
   7  -1   8 40.9470 4.25830   2
  -7   1  -8 44.0998 4.37969   1
   7   1   8 35.2854 3.99554   3
  -7  -1   8 32.8135 4.02967   1
   8   1  -8 132.224 6.78208   3
  -8   1   8 129.526 7.28062   1
  -8  -1   8 134.696 7.46919   1
  -8   1  -8 124.872 6.06365   1
   8   1   8 137.004 6.97184   3
  -9   1   8 5.48274 1.86836   1
  -9  -1   8 11.7302 2.18279   1
   0   2   8 26.8242 1.71467   3
   0  -2   8 28.1804 1.68440   2
   0  -2   8 28.2457 1.74969   3
   0   2   8 28.2157 1.38004   1
   0  -2   8 28.4889 1.54974   1
   0  -2  -8 28.6401 2.00458   2
  -1  -2  -8 230.500 5.59680   2
  -1   2   8 220.609 4.86467   1
   1   2  -8 220.240 4.66164   2
  -1   2   8 223.005 4.77822   3
   1  -2   8 222.382 5.04651   3
   1  -2   8 234.497 5.61007   2
  -1  -2  -8 225.428 4.17944   1
  -1   2  -8 235.169 4.76652   1
  -1  -2   8 229.297 5.54584   3
   1   2   8 241.113 5.69019   3
   1  -2  -8 222.487 5.70142   2
  -1  -2   8 224.276 5.07739   1
   2   2  -8 2432.05 26.5591   2
  -2  -2  -8 2442.00 29.2161   2
  -2   2   8 2507.45 27.5795   3
  -2   2   8 2404.96 29.1568   1
   2  -2   8 2517.58 28.4551   3
   2  -2   8 2495.57 30.1059   2
  -2  -2  -8 2440.07 27.1203   1
  -2  -2   8 2463.48 29.3095   1
  -2   2  -8 2465.18 28.0681   1
   2  -2  -8 2497.19 29.9454   2
   2   2   8 2473.23 30.0812   3
   3  -2   8 183.423 4.88681   3
  -3  -2  -8 181.127 4.59571   1
   3   2  -8 184.962 3.40718   2
   3  -2   8 176.761 5.65315   2
  -3   2   8 181.921 4.38491   3
  -3  -2  -8 178.181 5.15472   2
   3   2  -8 184.664 5.95777   3
  -3   2   8 188.026 5.77598   1
  -3   2  -8 180.395 4.93918   1
   3   2   8 185.931 5.91909   3
   3  -2  -8 182.718 5.55096   2
  -3  -2   8 178.286 5.57414   1
  -4  -2  -8 85.3770 3.64981   2
  -4   2   8 81.3738 4.21585   1
   4  -2   8 88.3610 4.30845   2
  -4  -2  -8 85.2980 3.47783   1
   4   2  -8 82.0057 4.24014   3
   4  -2   8 79.9176 3.40549   3
   4  -2  -8 82.2305 3.83388   2
  -4   2  -8 79.0058 3.55079   1
   4  -2  -8 81.0858 3.16131   3
   4   2   8 77.9913 4.15949   3
  -4  -2   8 75.1729 3.95664   1
   5   2  -8 41.7525 3.94781   3
  -5  -2  -8 32.5059 2.53778   1
  -5   2   8 35.6280 3.66225   1
   5  -2   8 35.3475 2.44655   3
  -5  -2  -8 33.3316 2.48376   2
   5  -2   8 34.1179 3.53665   2
   5   2   8 35.2419 3.78809   3
  -5  -2   8 36.5134 3.72102   1
  -5   2  -8 32.3773 2.59609   1
   5  -2  -8 33.2398 2.33801   3
   5  -2  -8 34.7716 2.75844   2
  -6   2   8 29.6369 3.58079   1
   6  -2   8 37.7086 3.96677   2
   6  -2   8 38.9005 3.94930   3
   6   2  -8 28.7970 3.58981   3
  -6  -2  -8 40.4553 3.06102   1
   6  -2  -8 27.7945 3.02484   2
   6   2   8 38.5704 4.24355   3
  -6  -2   8 38.1311 4.14604   1
  -6   2  -8 37.0158 3.79608   1
   7   2  -8 5.57454 1.82556   3
  -7   2   8 7.29468 2.11632   1
   7  -2   8 7.72087 2.18958   2
  -7  -2  -8 10.1108 1.87105   1
   7   2   8 9.77942 2.61362   3
  -7   2  -8 9.74160 2.13857   1
  -7  -2   8 8.41272 2.01780   1
   8   2  -8 49.4123 5.17373   3
  -8   2   8 40.1965 4.90328   1
  -8   2  -8 52.7870 3.83320   1
   8   2   8 57.5146 5.86612   3
  -8  -2   8 47.7334 5.19521   1
   9   2  -8 41.3730 4.86267   3
  -9   2   8 41.4317 5.81992   1
  -9  -2   8 34.4432 4.75521   1
   9   2   8 50.0791 5.53834   3
   0  -3   8 52.3046 2.47391   1
   0  -3   8 48.6788 2.40875   3
   0   3   8 50.9714 2.42785   3
   0  -3  -8 51.9395 2.76340   2
   0  -3   8 45.4377 2.30260   2
   0   3   8 49.4376 2.26345   1
  -1  -3  -8 442.072 7.58939   1
  -1   3   8 434.388 8.20882   1
  -1   3   8 427.921 7.26884   3
  -1  -3  -8 443.053 8.70665   2
   1  -3   8 439.749 8.66143   2
   1  -3   8 433.248 7.70775   3
  -1  -3   8 429.112 8.38426   1
   1   3   8 433.159 8.51669   3
  -1  -3   8 438.993 8.51363   3
   1  -3  -8 426.095 8.99678   2
  -2   3   8 115.797 4.21514   1
   2  -3   8 112.204 3.46965   3
  -2   3   8 113.485 3.08579   3
  -2  -3  -8 113.766 4.07492   2
   2  -3   8 111.531 4.34531   2
   2   3  -8 110.896 4.47530   3
  -2  -3  -8 111.493 3.54061   1
   2   3  -8 115.046 2.85686   2
   2   3   8 111.956 4.43619   3
  -2  -3   8 113.756 4.22204   1
  -2   3  -8 112.418 3.90442   1
   2  -3  -8 120.655 4.63940   2
  -3   3   8 13.2024 1.29794   3
  -3  -3  -8 10.9292 1.57489   2
  -3   3   8 12.7771 1.86403   1
   3  -3   8 12.1400 1.38073   3
   3   3  -8 12.7812 2.00994   3
  -3  -3  -8 9.55438 1.33025   1
   3  -3   8 12.2572 1.91947   2
   3  -3  -8 9.37163 1.72447   2
   3   3   8 10.5246 1.91561   3
  -3  -3   8 11.4740 1.83538   1
  -3   3  -8 12.3958 1.73863   1
  -4  -3  -8 24.7487 2.41410   2
  -4  -3  -8 26.6893 2.12976   1
  -4   3   8 26.2947 3.09897   1
   4   3  -8 24.9108 3.14133   3
   4  -3   8 24.5163 1.80176   3
   4  -3   8 25.2373 3.08026   2
   4   3   8 18.7502 2.63886   3
  -4   3  -8 27.5737 2.79357   1
  -4  -3   8 23.7603 2.86894   1
   4  -3  -8 27.9985 2.99060   2
   5  -3   8 386.074 10.5312   2
  -5  -3  -8 388.912 9.75752   2
   5   3  -8 369.372 10.6382   3
  -5  -3  -8 391.449 9.41674   1
  -5   3   8 379.613 10.7359   1
  -5  -3   8 387.664 10.6285   1
  -5   3  -8 379.680 9.81117   1
   5   3   8 389.555 10.7986   3
   5  -3  -8 394.823 10.1070   2
  -6  -3  -8 45.7384 3.31920   1
   6   3  -8 49.7254 5.02168   3
  -6   3   8 41.5398 4.38344   1
   6  -3   8 47.0198 3.81047   2
  -6   3  -8 44.7256 3.53137   1
  -6  -3   8 42.3527 4.41415   1
   6   3   8 51.9521 5.05413   3
   6  -3  -8 39.0934 3.88055   2
  -7  -3  -8 62.7326 3.96335   1
   7  -3   8 62.1991 4.92251   2
   7   3  -8 52.3516 5.27136   3
  -7   3   8 56.9174 4.64446   1
   7  -3  -8 61.2357 4.23951   2
   7   3   8 67.9564 5.13197   3
  -7  -3   8 58.2083 4.60118   1
  -7   3  -8 66.1742 4.58686   1
   8   3  -8 119.061 7.19899   3
  -8   3   8 116.228 7.07001   1
   8  -3   8 133.637 7.13024   2
  -8   3  -8 115.276 6.14816   1
  -8  -3   8 128.514 7.24388   1
   8   3   8 121.348 7.23643   3
   9   3  -8 3.18613 1.85471   3
   9   3   8 -0.5925 2.13641   3
   0  -4   8 73.0268 3.43190   1
   0   4   8 72.5236 3.19415   1
   0  -4   8 82.0946 3.25380   3
   0  -4  -8 74.2709 3.63317   2
   0  -4   8 75.1296 3.20061   2
   0   4   8 74.7719 3.05412   3
   1  -4   8 79.3678 3.00631   3
   1  -4   8 82.5653 3.64568   2
  -1   4   8 76.9496 2.76210   3
  -1   4   8 82.2067 3.56783   1
   1   4  -8 79.2552 3.73282   3
  -1  -4  -8 79.8853 3.66633   2
  -1  -4  -8 81.1881 3.32432   1
  -1  -4   8 80.2771 3.67830   1
   1   4   8 81.1356 3.58351   3
   1  -4  -8 79.5251 3.91594   2
  -1  -4   8 75.3168 2.82041   2
  -2  -4  -8 17.4512 2.10054   2
   2  -4   8 19.3480 1.44396   3
  -2   4   8 16.1538 1.24258   3
  -2   4   8 17.9696 2.15438   1
   2   4  -8 18.4179 1.32971   2
   2   4  -8 11.1198 1.87895   3
  -2  -4  -8 16.7497 1.86736   1
   2  -4   8 19.6739 2.37777   2
  -2   4  -8 16.8089 2.04121   1
   2  -4  -8 17.8931 2.36276   2
  -2  -4   8 20.3744 2.38652   1
   2   4   8 16.2628 2.20410   3
   3   4  -8 48.3853 3.59372   3
  -3   4   8 54.4596 3.44751   1
   3  -4   8 51.6805 2.31539   3
   3  -4   8 54.1049 3.51878   2
  -3  -4  -8 51.5383 2.90434   2
  -3  -4  -8 48.9232 2.81922   1
   3  -4  -8 50.2329 3.43188   2
  -3   4  -8 49.1511 3.04205   1
  -3  -4   8 53.4985 3.42423   1
   3   4   8 42.3518 3.31437   3
  -4   4   8 48.6218 3.55926   1
  -4  -4  -8 47.8308 3.05449   1
  -4  -4  -8 49.4010 2.89638   2
   4  -4   8 49.0381 3.67488   2
   4   4  -8 49.6498 3.83663   3
   4  -4  -8 41.8730 3.96284   2
  -4  -4   8 50.5395 3.64156   1
  -4   4  -8 45.2329 3.19039   1
   4   4   8 40.3270 4.15714   3
  -5   4   8 351.792 10.6571   1
   5  -4   8 364.687 10.6630   2
   5   4  -8 359.841 10.8927   3
  -5  -4  -8 358.063 9.40147   1
  -5   4  -8 345.939 9.86359   1
   5  -4  -8 338.535 9.99606   2
  -5  -4   8 337.971 10.3377   1
   5   4   8 361.778 10.7733   3
  -6   4   8 109.646 6.16233   1
   6   4  -8 105.583 6.15139   3
  -6  -4  -8 94.5289 5.05628   1
   6  -4   8 108.465 5.98341   2
   6  -4  -8 102.206 5.62159   2
  -6  -4   8 100.329 5.77081   1
   6   4   8 98.5003 5.91606   3
  -6   4  -8 99.0453 5.53208   1
   7   4  -8 7.74246 2.56281   3
  -7  -4  -8 6.15212 2.17870   1
  -7   4   8 8.68610 2.29001   1
   7  -4   8 9.69649 2.45538   2
   7  -4  -8 4.09773 1.68752   2
  -7  -4   8 3.01603 1.38944   1
   7   4   8 3.99732 1.86293   3
  -7   4  -8 6.89036 1.87415   1
   8   4  -8 41.4628 5.43452   3
   8  -4   8 42.8469 5.07590   2
  -8   4   8 47.7503 5.48807   1
  -8   4  -8 56.7475 4.03587   1
   8   4   8 48.0102 5.69160   3
  -8  -4   8 55.4397 4.65133   1
   0  -5   8 52.7031 2.86416   2
   0  -5  -8 52.6880 3.32158   2
   0   5   8 56.0886 3.26534   1
   0  -5   8 54.5031 3.28241   1
   0   5   8 49.9070 2.68859   3
   0   5  -8 51.7886 3.00244   3
  -1  -5  -8 60.8904 3.43720   2
   1  -5   8 68.4286 3.62572   2
  -1   5   8 68.5489 3.67110   1
  -1   5   8 65.3291 2.66523   3
   1  -5   8 67.9757 2.88025   3
  -1  -5  -8 67.7084 3.46382   1
   1   5  -8 60.6480 3.46834   3
  -1  -5   8 65.7002 3.72905   1
   1  -5  -8 60.1217 3.69834   2
   1   5   8 61.9971 3.31870   3
  -1  -5   8 64.1503 2.82799   2
   2  -5   8 215.276 5.10018   3
   2  -5   8 213.315 7.01448   2
  -2  -5  -8 217.682 6.47427   1
   2   5  -8 219.458 7.18519   3
  -2  -5  -8 225.024 6.49412   2
  -2   5   8 209.976 6.93416   1
   2   5   8 213.723 6.87332   3
  -2  -5   8 213.934 7.14392   1
  -2   5  -8 221.755 7.04125   1
   2  -5  -8 216.113 7.33085   2
  -3  -5  -8 205.590 6.12353   2
  -3  -5  -8 206.049 6.54523   1
  -3   5   8 206.227 7.30006   1
   3   5  -8 208.975 7.53149   3
   3  -5   8 208.855 7.38207   2
  -3  -5   8 204.177 7.27211   1
  -3   5  -8 206.752 7.11101   1
   3  -5  -8 211.685 7.49269   2
   3   5   8 211.682 7.33398   3
   4  -5   8 15.7416 2.77190   2
  -4   5   8 16.8213 2.71507   1
  -4  -5  -8 17.2669 2.53498   1
   4   5  -8 13.8072 2.69871   3
  -4  -5   8 16.6829 2.84115   1
   4  -5  -8 19.3584 2.97456   2
  -4   5  -8 18.2348 2.76364   1
   4   5   8 14.5564 2.60363   3
  -5  -5  -8 63.7211 4.08063   1
  -5   5   8 58.6684 4.48350   1
   5   5  -8 57.5823 4.64732   3
   5  -5   8 63.1204 4.70403   2
  -5   5  -8 58.3316 4.25273   1
  -5  -5   8 59.5362 4.51631   1
   5  -5  -8 58.8215 4.36930   2
   5   5   8 64.5367 4.79126   3
  -6   5   8 28.9116 4.09420   1
   6   5  -8 18.3875 3.39372   3
   6  -5   8 26.3489 4.01404   2
  -6  -5  -8 17.3432 2.71695   1
   6  -5  -8 22.0779 3.55237   2
  -6  -5   8 21.7413 3.40380   1
  -6   5  -8 28.4205 3.74118   1
   6   5   8 30.3041 4.30696   3
  -7   5   8 21.4309 3.60284   1
   7   5  -8 15.2584 3.47178   3
   7  -5   8 25.2586 3.89053   2
  -7  -5   8 17.6646 3.28412   1
  -7   5  -8 25.9017 3.71938   1
   7   5   8 13.4482 3.17361   3
   7  -5  -8 17.6389 3.39765   2
  -8   5   8 19.5719 3.01046   1
   8   5  -8 16.7585 3.73125   3
   8  -5   8 18.6871 3.69658   2
  -8   5  -8 14.0556 2.21045   1
   8  -5  -8 24.7792 3.90861   2
  -8  -5   8 13.6823 2.60628   1
   8   5   8 20.9333 3.99989   3
   0  -6  -8 106.853 5.00683   2
   0   6   8 105.765 4.06689   3
   0   6   8 106.630 4.92006   1
   0  -6   8 100.233 5.00919   1
   0   6  -8 105.722 4.42589   3
   0  -6   8 106.312 4.44593   2
   1  -6   8 377.589 9.53558   2
  -1   6   8 384.202 10.0671   1
  -1  -6  -8 384.713 9.58767   2
  -1  -6  -8 397.747 9.85350   1
   1   6  -8 397.291 9.68594   3
  -1  -6   8 386.701 10.2405   1
   1  -6  -8 376.861 10.1610   2
   1   6   8 388.609 9.09362   3
  -1  -6   8 379.434 8.16963   2
  -1   6  -8 377.612 8.38335   3
  -1   6  -8 374.420 10.2016   1
   2  -6   8 216.105 7.45825   2
  -2   6   8 224.475 7.77894   1
  -2  -6  -8 209.631 7.08113   1
  -2  -6  -8 228.238 6.89759   2
   2   6  -8 208.363 7.34183   3
  -2   6  -8 224.973 7.78933   1
  -2  -6   8 221.433 7.83725   1
   2  -6  -8 218.543 7.86767   2
   2   6   8 206.325 7.20187   3
  -3  -6  -8 71.7145 4.16206   1
  -3  -6  -8 68.3814 4.85659   2
   3   6  -8 72.6131 4.81573   3
   3  -6   8 71.2271 4.55016   2
  -3   6   8 66.9901 4.39202   1
   3  -6  -8 68.5227 4.57148   2
  -3  -6   8 76.5292 4.78971   1
  -3   6  -8 63.5061 4.19849   1
   3   6   8 77.4627 4.78276   3
   4  -6   8 102.863 5.88224   2
  -4   6   8 112.947 6.02647   1
   4   6  -8 115.102 6.35439   3
  -4  -6  -8 122.349 5.64815   1
   4  -6  -8 107.011 5.99906   2
  -4  -6   8 111.337 6.03040   1
  -4   6  -8 112.140 5.78585   1
   4   6   8 112.156 6.05440   3
   5  -6   8 73.3756 5.17115   2
  -5  -6  -8 72.9597 4.66659   1
   5   6  -8 73.4806 5.35153   3
  -5   6   8 69.6389 5.01192   1
   5  -6  -8 68.3400 4.99802   2
  -5  -6   8 76.8409 5.30202   1
   5   6   8 74.1423 5.38501   3
  -5   6  -8 71.4503 4.88429   1
  -6   6   8 43.9252 4.99108   1
   6  -6   8 41.0532 4.96408   2
  -6  -6  -8 46.1442 3.66621   1
   6   6  -8 46.1969 5.47760   3
   6  -6  -8 48.4507 5.03015   2
  -6  -6   8 42.1040 5.14233   1
   6   6   8 42.5425 5.04023   3
  -6   6  -8 50.8965 4.20306   1
  -7   6   8 4.55774 1.26078   1
   7  -6   8 9.83863 3.16374   2
   7   6  -8 9.17058 2.87911   3
  -7   6  -8 12.4312 2.28982   1
   7  -6  -8 9.69648 2.89397   2
   7   6   8 3.49354 2.33808   3
  -7  -6   8 4.67858 1.67233   1
   8  -6  -8 130.403 13.3549   2
  -8   6  -8 142.871 6.94476   1
   0   7   8 12.2858 2.35927   1
   0  -7   8 11.0750 1.91220   2
   0  -7  -8 11.4006 2.23536   2
   0  -7   8 9.17379 2.18403   1
  -1  -7  -8 221.593 7.57460   2
   1  -7   8 219.420 7.54619   2
   1   7  -8 224.139 7.49821   3
  -1   7   8 237.602 8.31023   1
  -1  -7   8 224.896 8.30921   1
   1  -7  -8 235.542 8.29582   2
  -1   7  -8 228.485 8.47714   1
   1   7   8 218.918 7.04618   3
  -2  -7  -8 35.6701 3.46171   2
   2  -7   8 29.5769 3.60650   2
  -2   7   8 32.0830 3.72095   1
  -2  -7  -8 33.2639 3.67394   1
   2   7  -8 33.3142 3.78478   3
  -2   7  -8 33.9109 4.00634   1
  -2  -7   8 37.0662 4.06304   1
   2  -7  -8 32.6384 3.91788   2
   2   7   8 35.3556 3.71973   3
   3  -7   8 18.1640 3.03739   2
  -3  -7  -8 13.9137 2.47553   1
  -3   7   8 17.1144 2.81067   1
   3   7  -8 19.4252 3.15307   3
   3   7   8 21.8563 3.42738   3
   3  -7  -8 22.2522 3.29409   2
  -3  -7   8 24.0409 3.60256   1
  -3   7  -8 22.1845 3.43322   1
  -4  -7  -8 -0.8348 0.95091   1
  -4   7   8 -0.1865 0.76756   1
   4   7  -8 -0.5802 1.44240   3
   4  -7   8 1.38133 1.47226   2
  -4  -7   8 0.51797 1.24275   1
  -4   7  -8 1.93823 1.26070   1
   4  -7  -8 0.40367 1.18874   2
   4   7   8 0.53864 1.72810   3
   5   7  -8 23.9384 4.06765   3
   5  -7   8 31.5201 4.39045   2
  -5  -7  -8 28.9520 3.62140   1
  -5   7   8 17.6293 3.14757   1
  -5   7  -8 23.5472 3.50897   1
  -5  -7   8 31.5838 4.37368   1
   5  -7  -8 27.1010 4.20439   2
   5   7   8 30.2109 4.26886   3
   6  -7   8 8.07704 2.71569   2
   6   7  -8 3.33943 2.23941   3
  -6   7   8 4.32944 1.48084   1
   6   7   8 1.90572 1.84332   3
   6  -7  -8 4.58986 2.23914   2
  -6  -7   8 9.55061 2.19024   1
  -6   7  -8 5.39390 1.97990   1
  -7   7  -8 111.668 6.45861   1
   7  -7  -8 103.745 6.97307   2
   0  -8  -8 7.40315 1.92764   2
   0   8   8 7.06591 1.90584   1
   0  -8   8 8.90106 2.29869   1
   1  -8   8 21.8405 3.09271   2
  -1   8   8 26.6574 3.59741   1
  -1  -8  -8 24.1297 3.29758   2
   1  -8  -8 23.3393 3.35384   2
  -1   8  -8 23.2200 3.54251   1
   1   8   8 20.6916 3.19038   1
  -1  -8   8 28.9282 3.93517   1
  -2   8   8 1.84266 1.06847   1
  -2  -8  -8 5.30393 1.67938   1
   2   8  -8 1.92591 1.69022   3
   2  -8   8 0.90772 0.94796   2
  -2  -8   8 3.10928 1.68925   1
  -2   8  -8 4.70635 2.16722   1
   2  -8  -8 2.35063 1.49524   2
  -3   8   8 13.0315 2.79190   1
   3   8  -8 17.2863 3.23188   3
   3  -8   8 16.6460 3.05145   2
  -3  -8  -8 19.7275 3.17729   1
   3   8   8 19.5472 3.14005   3
  -3   8  -8 19.4709 3.19247   1
  -3  -8   8 17.7776 3.38929   1
   3  -8  -8 18.8407 3.33861   2
   4   8  -8 69.2754 5.33064   3
   4  -8   8 43.7799 5.10255   2
  -4   8   8 57.8993 4.56240   1
  -4  -8  -8 61.1099 4.48263   1
   4  -8  -8 57.1447 6.04400   2
  -4   8  -8 53.2723 4.45033   1
  -4  -8   8 59.8078 6.07539   1
   4   8   8 49.9140 5.29596   3
   5  -8   8 42.6038 4.98264   2
   5   8  -8 26.8029 4.12780   3
  -5   8   8 34.2085 4.61801   1
  -5  -8  -8 36.8290 4.22452   1
   5  -8  -8 36.1399 4.87333   2
  -5   8  -8 32.7303 4.46991   1
   5   8   8 33.9587 4.82713   3
  -5  -8   8 40.9582 5.06094   1
   6   8  -8 51.2851 6.25070   3
  -6   8   8 38.0636 4.92176   1
   6  -8   8 55.0222 9.27257   2
  -6   8  -8 42.4821 4.89283   1
   6   8   8 42.4435 5.47445   3
   6  -8  -8 48.5150 6.58288   2
   0   9  -8 -2.3941 1.26156   1
   0  -9  -8 2.04507 1.13747   2
   0   9   8 0.85879 0.91432   1
  -1   9   8 130.497 6.90303   1
   1  -9   8 127.307 6.24475   2
  -1  -9   8 122.851 7.04322   1
   1   9   8 127.384 6.68088   1
   1  -9  -8 129.272 6.75116   2
  -1   9  -8 112.847 6.85592   1
  -2   9   8 51.3640 4.24734   1
   2  -9   8 50.2080 5.08514   2
  -2  -9   8 58.8287 6.08223   1
   2  -9  -8 50.7388 5.38499   2
  -2   9  -8 53.9892 5.65309   1
   3  -9   8 58.7834 4.83256   2
  -3   9   8 53.4147 5.65348   1
   3   9  -8 59.7943 4.61635   3
  -3  -9  -8 58.4865 4.45676   1
  -3   9  -8 60.1804 4.86548   1
   3  -9  -8 47.4159 5.42885   2
  -3  -9   8 51.8425 5.71909   1
  -4  -9  -8 32.5109 4.06877   1
   4  -9   8 33.5791 4.67248   2
  -4   9   8 22.7147 3.42705   1
   4   9  -8 29.3135 4.30327   3
  -4  -9   8 36.3584 5.09418   1
  -4   9  -8 38.0029 4.79308   1
   4   9   8 34.4616 4.39117   3
   4  -9  -8 32.6000 4.41931   2
   5   9  -8 33.0240 4.71786   3
  -5   9  -8 34.4234 3.92782   1
   5   9   8 41.0246 5.35772   3
   0  10  -8 25.4404 4.24096   1
   0  10   8 31.5712 4.07248   1
  -1  10   8 102.167 6.32281   1
  -1 -10   8 118.921 7.47627   1
   1 -10  -8 105.524 6.27793   2
   1  10   8 118.992 6.71800   1
  -1  10  -8 105.919 7.00494   1
  -2  10   8 53.2799 4.29687   1
   2 -10   8 51.5147 5.27063   2
   2 -10  -8 45.7064 5.25060   2
   2  10   8 67.1992 4.95801   1
  -2  10  -8 62.3727 5.14266   1
  -2 -10   8 62.2282 6.61192   1
  -3  10   8 63.4871 4.61451   1
  -3 -10  -8 66.0141 4.87743   1
   3 -10   8 69.9055 5.06846   2
  -3  10  -8 64.8461 4.78281   1
   3 -10  -8 70.3319 6.85844   2
   0   0   9 1.01892 0.55200   3
   0   0   9 0.62516 0.16723   1
   0   0  -9 0.37037 0.53019   2
  -1   0  -9 77.1894 3.15039   2
   1   0  -9 72.7160 2.80640   2
   1   0   9 73.4049 2.91613   3
  -1   0   9 77.1498 2.33010   1
  -1   0   9 75.2449 2.90507   3
  -2   0  -9 10.0417 0.67699   1
   2   0   9 10.7810 1.50565   3
  -2   0  -9 9.29579 1.47908   2
   2   0  -9 9.31304 1.24757   2
  -2   0   9 9.38142 1.20408   1
  -2   0   9 8.81365 1.30819   3
   3   0   9 10.4705 1.57315   3
  -3   0   9 8.45502 1.47041   1
   3   0  -9 9.17169 1.29854   2
  -3   0   9 8.73698 1.35573   3
  -3   0  -9 10.1630 1.62462   2
  -3   0  -9 9.70587 1.09459   1
   4   0   9 60.2268 3.40640   3
  -4   0  -9 64.4580 2.86082   1
  -4   0   9 65.9035 3.59739   1
   4   0  -9 70.4810 3.58067   3
  -4   0  -9 60.1353 3.42113   2
   4   0  -9 65.8232 2.88137   2
  -5   0  -9 208.653 6.87265   2
   5   0  -9 212.239 6.87344   3
  -5   0   9 218.791 7.48579   1
   5   0   9 211.493 6.88700   3
   5   0  -9 203.084 5.51968   2
  -5   0  -9 215.551 6.25976   1
  -6   0  -9 6.10231 1.65151   2
   6   0  -9 8.64642 1.96626   3
  -6   0  -9 9.39559 1.80564   1
   6   0   9 5.21560 1.58972   3
  -6   0   9 6.29585 1.66837   1
   7   0   9 1.74866 1.27094   3
  -7   0   9 1.33096 1.14800   1
   7   0  -9 0.83351 1.14820   3
  -7   0  -9 1.40167 0.74486   1
  -7   0  -9 0.43322 0.95008   2
   8   0   9 6.82894 1.65374   3
  -8   0   9 7.42344 2.04648   1
  -9   0   9 56.5361 4.41925   1
   0  -1   9 -0.1295 0.39838   3
   0  -1  -9 -0.1422 0.44834   2
   0   1   9 -0.0979 0.38150   3
   0  -1   9 0.46553 0.26341   1
   0   1   9 0.23743 0.14986   1
   0   1  -9 0.46162 0.51235   2
   1  -1   9 41.0764 2.18891   3
  -1   1   9 40.9114 2.08990   3
  -1  -1  -9 35.1545 2.14381   2
   1   1  -9 43.7479 2.06148   2
  -1   1   9 39.6742 1.70089   1
  -1  -1   9 36.8808 2.11414   3
  -1   1  -9 40.0158 2.29386   2
   1   1   9 40.5628 0.91465   1
  -1   1  -9 39.3609 1.33331   1
   1  -1  -9 38.1421 2.19476   2
   1   1   9 38.9140 2.24192   3
  -1  -1   9 38.9240 1.74064   1
   2  -1   9 350.587 7.17767   3
  -2  -1  -9 341.902 5.12470   1
   2   1  -9 355.326 6.33914   2
   2  -1   9 358.787 7.72127   2
  -2  -1  -9 345.402 7.42740   2
  -2   1   9 343.660 6.73679   3
  -2   1   9 353.389 7.01908   1
   2  -1  -9 342.493 7.21773   2
   2   1   9 354.670 7.70010   3
  -2   1  -9 347.645 5.67059   1
  -2  -1   9 346.905 7.36486   3
  -2  -1   9 336.664 6.89842   1
   3  -1   9 194.660 5.45931   3
   3   1  -9 190.408 5.87581   3
   3  -1   9 196.710 5.94585   2
  -3  -1  -9 196.938 5.71182   2
  -3   1   9 193.235 5.07154   3
  -3  -1  -9 193.550 4.37537   1
  -3   1   9 193.492 5.69163   1
   3   1  -9 192.699 4.36098   2
   3   1   9 200.694 5.97133   3
  -3  -1   9 196.368 5.71704   1
  -3   1  -9 195.348 4.63289   1
   3  -1  -9 192.107 5.37328   2
  -4   1   9 35.4294 2.67624   1
  -4  -1  -9 32.6158 2.04278   1
   4  -1   9 36.5853 2.79479   2
   4   1  -9 33.4034 1.78725   2
  -4  -1  -9 34.6571 2.53414   2
   4   1  -9 28.1881 2.86954   3
   4  -1   9 41.4991 2.65521   3
  -4   1  -9 34.9485 2.14740   1
   4  -1  -9 34.5542 2.37806   3
  -4  -1   9 31.8705 2.60818   1
   4   1   9 34.3685 2.71025   3
   4  -1  -9 30.5408 2.26295   2
  -5  -1  -9 128.830 5.11393   2
   5  -1   9 132.268 5.15302   3
   5  -1   9 132.925 5.59779   2
  -5  -1  -9 132.537 4.79589   1
  -5   1   9 124.529 5.67532   1
   5   1  -9 131.006 5.67442   3
   5  -1  -9 135.489 4.84558   2
   5   1   9 124.720 5.53800   3
  -5   1  -9 133.953 4.93485   1
   5  -1  -9 132.738 5.02417   3
  -5  -1   9 124.386 5.65290   1
   6  -1   9 63.5055 3.90418   3
   6  -1   9 60.2995 4.17638   2
  -6  -1  -9 58.9813 3.58562   1
   6   1  -9 59.1430 4.22619   3
  -6   1   9 57.3894 4.26604   1
  -6  -1  -9 64.1373 3.87032   2
  -6  -1   9 61.1707 4.38172   1
   6   1   9 63.7015 4.28801   3
  -6   1  -9 58.3048 3.67654   1
   6  -1  -9 65.6144 3.82420   3
   7   1  -9 80.4294 5.09932   3
   7  -1   9 76.4143 4.42852   3
  -7  -1  -9 69.6067 4.73829   1
   7  -1   9 79.0405 4.93552   2
  -7   1   9 75.4318 5.30118   1
   7   1   9 70.4230 4.84014   3
  -7  -1   9 77.1186 5.20488   1
  -7   1  -9 73.3195 4.41261   1
  -8   1   9 8.47588 2.26897   1
   8   1  -9 12.1650 2.37562   3
   8   1   9 6.73653 2.22261   3
  -8  -1   9 9.58552 2.46062   1
  -9   1   9 72.9318 5.50828   1
  -9  -1   9 82.0821 5.79777   1
   0   2   9 420.046 7.81959   3
   0   2   9 438.189 6.65841   1
   0  -2  -9 433.011 8.48983   2
   0  -2   9 430.481 7.97354   3
   0  -2   9 434.397 7.12904   1
   0   2  -9 444.212 8.11469   2
  -1   2   9 1595.38 19.5624   3
  -1  -2  -9 1609.37 20.9707   2
   1  -2   9 1621.10 20.8703   2
  -1   2   9 1574.73 19.3221   1
   1   2  -9 1589.78 19.4015   2
  -1  -2  -9 1594.75 17.9411   1
   1  -2   9 1583.94 20.0393   3
   1   2   9 1629.15 20.9152   3
  -1   2  -9 1599.15 18.9355   1
   1  -2  -9 1609.70 21.1826   2
  -1  -2   9 1594.31 20.6958   3
  -1  -2   9 1600.70 19.7713   1
   2  -2   9 2534.91 29.5678   3
   2   2  -9 2528.00 27.7453   2
  -2  -2  -9 2489.91 27.5739   1
  -2   2   9 2445.05 28.4835   3
   2  -2   9 2529.87 31.0081   2
  -2  -2  -9 2552.51 30.4424   2
  -2   2   9 2477.94 29.9743   1
  -2  -2   9 2551.49 30.7598   3
   2  -2  -9 2534.60 30.9124   2
  -2  -2   9 2586.11 30.1569   1
  -2   2  -9 2563.48 28.6558   1
   2   2   9 2558.50 31.1592   3
   3  -2   9 13.2385 1.94828   2
  -3  -2  -9 11.9049 1.34482   1
  -3   2   9 11.4249 1.67164   1
   3  -2   9 11.8552 1.53372   3
   3   2  -9 12.9897 1.07208   2
   3   2  -9 9.11863 1.62205   3
  -3  -2  -9 12.7634 1.79639   2
  -3   2   9 12.0415 1.40555   3
  -3  -2   9 12.3690 1.86273   1
   3   2   9 12.1323 1.84033   3
   3  -2  -9 9.96344 1.70727   2
  -3   2  -9 11.4431 1.40603   1
   4   2  -9 93.2734 4.59449   3
  -4  -2  -9 95.8857 3.62224   1
   4  -2   9 97.5960 4.67191   2
  -4   2   9 98.3947 4.61480   1
   4  -2   9 102.959 3.97030   3
  -4  -2  -9 90.9884 3.94568   2
   4  -2  -9 91.1207 3.50560   3
   4  -2  -9 92.7428 4.19457   2
   4   2   9 93.0874 4.66787   3
  -4   2  -9 92.6033 3.83240   1
  -4  -2   9 95.1663 4.50572   1
   5  -2   9 48.4487 2.96827   3
  -5   2   9 45.5568 3.61063   1
   5  -2   9 54.9128 3.85683   2
   5   2  -9 54.1362 3.87557   3
  -5  -2  -9 52.7059 3.16309   2
  -5  -2  -9 50.6807 2.98515   1
  -5  -2   9 52.9220 3.75439   1
   5  -2  -9 52.3810 2.86150   3
   5   2   9 50.8469 3.81072   3
   5  -2  -9 49.3250 3.24266   2
  -5   2  -9 53.9248 3.24533   1
  -6   2   9 23.6254 3.28646   1
  -6  -2  -9 32.2916 3.23878   1
   6  -2   9 31.2056 3.76554   2
   6   2  -9 29.4409 3.66530   3
   6  -2   9 30.2553 3.14000   3
  -6  -2   9 33.5359 3.93091   1
   6  -2  -9 35.4724 3.48751   2
  -6   2  -9 36.5603 3.72364   1
   6   2   9 31.4861 3.81530   3
   7   2  -9 32.3442 4.02363   3
  -7   2   9 33.7120 4.23477   1
   7  -2   9 34.5650 4.00895   2
   7   2   9 31.1278 4.09893   3
  -7   2  -9 32.0793 3.69502   1
  -7  -2   9 29.8284 3.89341   1
  -8   2   9 48.8760 5.63627   1
   8   2  -9 42.5660 5.04820   3
   8  -2   9 41.1678 4.74161   2
  -8  -2   9 40.5433 4.85151   1
   8   2   9 39.9546 4.85050   3
   9   2  -9 34.5672 4.74939   3
   9   2   9 46.1022 5.43373   3
   0   3   9 466.154 8.48473   3
   0   3   9 455.941 7.94845   1
   0  -3   9 458.821 8.50239   2
   0  -3   9 449.289 8.29745   1
   0  -3   9 461.301 8.61223   3
   0  -3  -9 463.500 9.38648   2
   1  -3   9 65.3596 3.12123   2
   1   3  -9 61.9520 2.58314   2
  -1   3   9 62.9118 2.53803   3
  -1  -3  -9 58.9324 2.40897   1
   1  -3   9 62.8641 2.72484   3
  -1   3   9 59.6652 2.67168   1
  -1  -3  -9 60.6539 3.08841   2
  -1  -3   9 66.1022 3.11420   3
   1   3   9 65.0465 3.11732   3
   1  -3  -9 59.2271 3.20458   2
  -1  -3   9 62.9833 2.93274   1
  -2  -3  -9 100.229 3.99435   2
  -2   3   9 109.910 4.09119   1
   2   3  -9 102.265 4.44744   3
   2  -3   9 108.589 3.58260   3
   2  -3   9 103.696 4.29901   2
  -2   3   9 104.369 3.17238   3
  -2  -3  -9 106.843 3.39256   1
   2   3  -9 102.097 2.90263   2
  -2  -3   9 105.117 4.12956   1
  -2   3  -9 101.535 3.69631   1
   2   3   9 113.945 4.51759   3
   2  -3  -9 103.170 4.37841   2
   3  -3   9 137.258 5.40052   2
   3  -3   9 133.842 4.14484   3
  -3   3   9 133.280 3.63607   3
  -3   3   9 139.087 5.22765   1
  -3  -3  -9 134.999 4.21388   1
   3   3  -9 136.769 5.52014   3
  -3  -3  -9 141.216 4.83389   2
   3   3   9 129.760 5.32632   3
  -3   3  -9 138.075 4.67768   1
   3  -3  -9 140.500 5.39054   2
  -3  -3   9 136.069 5.13119   1
   4  -3   9 238.341 6.02660   3
  -4  -3  -9 244.209 6.64053   2
  -4   3   9 230.637 7.60871   1
  -4  -3  -9 234.149 6.32742   1
   4  -3   9 243.534 7.78080   2
   4   3  -9 231.375 7.76433   3
   4  -3  -9 234.963 7.35959   2
   4   3   9 238.432 7.92070   3
  -4  -3   9 223.661 7.34824   1
  -4   3  -9 241.176 6.95691   1
   5   3  -9 19.3898 3.00699   3
   5  -3   9 20.8183 3.04315   2
  -5   3   9 21.2327 2.96315   1
  -5  -3  -9 20.6363 2.36446   1
  -5  -3  -9 21.6242 2.46445   2
  -5   3  -9 22.2036 2.74952   1
   5   3   9 14.5024 2.60228   3
  -5  -3   9 19.8265 2.78655   1
   5  -3  -9 19.3328 2.67462   2
  -6  -3  -9 52.9121 3.51366   1
   6   3  -9 56.7519 5.36223   3
  -6   3   9 50.6390 4.10697   1
   6  -3   9 57.4109 4.38471   2
  -6   3  -9 56.9818 3.92905   1
  -6  -3   9 51.6292 4.14057   1
   6   3   9 52.4720 5.14677   3
   6  -3  -9 51.0753 3.87961   2
   7   3  -9 56.2358 5.77652   3
  -7   3   9 45.0645 5.01412   1
   7  -3   9 46.6452 5.09083   2
   7   3   9 53.9130 5.51155   3
  -7   3  -9 52.7249 3.97958   1
   7  -3  -9 45.6939 6.29117   2
  -7  -3   9 45.4109 5.00434   1
   8  -3   9 -2.9960 1.16146   2
  -8   3   9 0.04732 0.94105   1
   8   3  -9 -0.3121 1.46774   3
  -8  -3   9 0.74737 1.25950   1
   8   3   9 1.10098 2.15769   3
   9   3  -9 94.3359 9.40670   3
   0  -4   9 26.1614 1.91628   2
   0  -4   9 20.0388 2.01453   3
   0  -4   9 22.5390 2.33454   1
   0  -4  -9 23.4766 2.50990   2
   0   4   9 25.3743 1.89131   1
   0   4   9 25.3939 1.89986   3
  -1  -4  -9 246.654 5.98399   1
   1   4  -9 231.524 6.73569   3
   1  -4   9 235.967 5.73435   3
   1  -4   9 231.176 6.48897   2
  -1   4   9 235.644 6.30906   1
  -1  -4  -9 237.869 6.61699   2
  -1   4   9 240.968 5.40714   3
  -1  -4   9 233.411 6.51962   1
   1  -4  -9 236.690 6.97782   2
   1   4   9 241.803 6.51152   3
  -1  -4   9 233.951 5.45465   2
  -2  -4  -9 206.414 6.10786   2
   2  -4   9 219.570 5.29501   3
  -2  -4  -9 220.312 5.74203   1
  -2   4   9 210.370 4.56913   3
  -2   4   9 214.984 6.46496   1
   2   4  -9 213.798 6.81428   3
   2  -4   9 218.883 6.72313   2
   2   4  -9 200.362 4.52213   2
  -2  -4   9 203.168 6.38027   1
   2   4   9 217.856 6.62620   3
  -2   4  -9 211.706 6.14728   1
   2  -4  -9 205.997 6.77452   2
   3   4  -9 187.220 6.84200   3
   3  -4   9 171.604 6.40238   2
  -3   4   9 199.103 6.73123   1
  -3  -4  -9 205.311 5.87408   1
   3  -4   9 195.259 4.96951   3
  -3  -4  -9 196.248 5.93208   2
   3   4   9 198.385 6.97048   3
  -3  -4   9 199.853 6.77992   1
  -3   4  -9 194.141 6.17169   1
   3  -4  -9 195.019 6.85332   2
  -4  -4  -9 95.2984 4.17625   2
  -4   4   9 86.8240 4.79536   1
  -4  -4  -9 83.8450 3.97833   1
   4   4  -9 79.4065 4.91393   3
   4  -4   9 89.3642 4.98493   2
   4   4   9 95.1144 5.18390   3
  -4   4  -9 86.7801 4.30415   1
  -4  -4   9 92.3255 4.89250   1
   4  -4  -9 90.3758 4.83990   2
   5   4  -9 107.239 5.97885   3
  -5   4   9 105.027 5.74465   1
  -5  -4  -9 114.044 5.09703   1
   5  -4   9 109.884 5.81890   2
   5  -4  -9 108.074 5.66404   2
  -5  -4   9 105.991 5.62997   1
   5   4   9 111.829 5.97595   3
  -5   4  -9 105.117 5.26384   1
  -6  -4  -9 53.4194 3.50996   1
   6  -4   9 57.0477 5.49414   2
  -6   4   9 49.2696 5.07843   1
   6   4  -9 63.5725 4.90242   3
  -6   4  -9 59.9790 4.28384   1
   6  -4  -9 43.6732 4.50983   2
  -6  -4   9 58.1043 4.49016   1
   6   4   9 54.8417 5.44506   3
   7   4  -9 14.8203 3.16265   3
  -7   4   9 10.1526 2.23738   1
   7  -4   9 15.2203 3.20003   2
   7  -4  -9 13.2291 2.89187   2
  -7   4  -9 17.7181 2.91637   1
   7   4   9 6.24975 2.40922   3
  -7  -4   9 14.8030 2.85850   1
   8  -4   9 127.042 7.35923   2
  -8   4   9 115.989 7.03058   1
   8   4  -9 124.941 7.66150   3
  -8  -4   9 129.453 7.33280   1
   8   4   9 130.067 7.74755   3
   0   5  -9 21.8485 2.40630   3
   0  -5  -9 17.2949 2.50979   2
   0   5   9 19.8627 2.36860   1
   0  -5   9 17.5718 2.09568   2
   0   5   9 22.6743 2.25601   3
   0  -5   9 19.1179 2.39430   1
  -1   5   9 230.807 6.90572   1
   1   5  -9 225.089 6.95163   3
  -1  -5  -9 235.514 7.03248   2
  -1   5   9 231.773 5.42444   3
   1  -5   9 233.868 6.88691   2
  -1  -5  -9 230.841 6.57380   1
   1  -5   9 229.350 5.82412   3
  -1  -5   9 227.402 7.08716   1
   1  -5  -9 225.587 7.35403   2
   1   5   9 236.125 6.70740   3
  -1  -5   9 235.375 5.86956   2
  -2   5   9 109.946 4.90632   1
  -2  -5  -9 114.947 4.74122   2
   2  -5   9 102.095 4.86148   2
   2   5  -9 114.959 5.29836   3
  -2  -5  -9 105.164 4.39777   1
   2  -5   9 113.890 3.76813   3
  -2   5  -9 113.032 4.99083   1
  -2  -5   9 115.307 5.22825   1
   2  -5  -9 112.773 5.33611   2
   2   5   9 109.369 4.91517   3
  -3  -5  -9 171.639 5.89794   1
   3  -5   9 155.138 6.36121   2
   3   5  -9 159.574 6.65318   3
  -3  -5  -9 169.084 5.65834   2
  -3   5   9 168.182 6.52160   1
  -3  -5   9 172.220 6.75176   1
   3   5   9 163.815 6.60787   3
   3  -5  -9 170.015 6.85497   2
  -3   5  -9 157.443 6.14585   1
  -4  -5  -9 42.6837 3.18024   1
  -4   5   9 42.9237 3.58858   1
   4  -5   9 36.6240 3.92165   2
   4   5  -9 45.0947 4.62168   3
   4  -5  -9 46.9963 4.54162   2
   4   5   9 45.4223 4.61529   3
  -4  -5   9 39.9861 4.14632   1
  -4   5  -9 36.1474 3.67209   1
  -5   5   9 1.35880 1.18432   1
  -5  -5  -9 2.19881 1.03773   1
   5  -5   9 4.27412 1.78349   2
   5   5  -9 2.82151 1.63340   3
   5   5   9 3.17611 1.70956   3
   5  -5  -9 1.40130 1.43734   2
  -5  -5   9 1.59319 1.12167   1
  -5   5  -9 3.53567 1.71940   1
   6   5  -9 50.3979 5.68497   3
  -6   5   9 56.3458 4.65990   1
   6  -5   9 53.4054 5.40110   2
  -6  -5   9 60.1964 4.72948   1
   6  -5  -9 49.4228 5.09203   2
   6   5   9 53.2075 5.62820   3
  -6   5  -9 57.2589 4.37919   1
   7   5  -9 8.41539 2.88799   3
  -7   5   9 10.8369 2.47614   1
   7  -5   9 9.15452 2.55517   2
  -7   5  -9 13.9858 2.44676   1
  -7  -5   9 9.98617 2.38236   1
   7  -5  -9 12.1227 2.69913   2
   7   5   9 9.52644 3.05922   3
   8   5  -9 10.9607 3.60476   3
  -8   5   9 15.7198 2.77283   1
   8  -5   9 17.1974 3.86355   2
  -8  -5   9 7.30848 2.53091   1
   8   5   9 14.6063 3.86120   3
   0   6  -9 185.595 6.15386   3
   0   6   9 195.938 5.72047   3
   0  -6  -9 192.579 6.92981   2
   0  -6   9 197.395 6.22008   2
   0   6   9 178.215 6.49533   1
   0  -6   9 190.510 6.94091   1
  -1  -6  -9 22.7015 2.80749   2
  -1   6   9 24.7281 2.99090   1
   1  -6   9 28.4834 3.05708   2
   1   6  -9 29.9717 3.12201   3
  -1  -6  -9 26.2128 2.90130   1
  -1   6  -9 29.5572 3.51088   1
  -1   6  -9 29.3295 2.31136   3
   1  -6  -9 29.8059 3.43832   2
  -1  -6   9 30.4628 3.48061   1
   1   6   9 27.3575 2.85066   3
  -1  -6   9 25.5232 1.99396   2
  -2  -6  -9 259.259 7.88706   1
  -2   6   9 257.087 8.40714   1
   2  -6   9 259.417 8.31716   2
  -2  -6  -9 255.328 7.63012   2
   2   6  -9 264.043 8.51732   3
   2   6   9 263.921 8.17657   3
   2  -6  -9 277.522 9.01940   2
  -2   6  -9 260.404 8.45949   1
  -2  -6   9 272.422 8.71869   1
  -3  -6  -9 8.15811 1.76379   1
   3  -6   9 7.25571 1.93848   2
  -3  -6  -9 6.48187 1.74012   2
  -3   6   9 4.18731 1.38336   1
   3   6  -9 8.32666 2.19724   3
   3   6   9 5.20684 1.77444   3
  -3  -6   9 4.29553 1.69878   1
  -3   6  -9 7.14296 1.79183   1
   3  -6  -9 5.06697 1.56426   2
   4  -6   9 34.5036 4.12274   2
  -4  -6  -9 40.9518 3.29466   1
  -4   6   9 31.1642 3.86244   1
   4   6  -9 30.5850 4.09919   3
  -4  -6   9 29.6071 3.76775   1
   4  -6  -9 32.6823 3.94414   2
   4   6   9 30.7915 4.16387   3
  -4   6  -9 33.1140 3.84183   1
  -5   6   9 15.9214 2.89146   1
   5   6  -9 17.6320 3.30305   3
  -5  -6  -9 21.5251 2.83976   1
   5  -6   9 13.4032 2.74402   2
  -5  -6   9 10.6086 2.44261   1
   5   6   9 20.4139 3.49882   3
   5  -6  -9 15.4439 3.08497   2
  -5   6  -9 14.3286 2.69755   1
  -6   6   9 3.63923 1.49680   1
   6   6  -9 4.38705 2.30176   3
   6  -6   9 1.06001 1.70004   2
   6   6   9 3.69519 2.18302   3
  -6   6  -9 2.68892 1.33666   1
  -6  -6   9 3.09863 1.43704   1
   6  -6  -9 5.93338 2.05369   2
   7   6  -9 4.03158 2.36528   3
  -7   6   9 6.75050 1.81111   1
   7  -6   9 2.76589 1.89977   2
  -7  -6   9 5.28374 1.99291   1
   7   6   9 5.26033 2.33560   3
  -7   6  -9 8.74974 1.79468   1
   7  -6  -9 7.76970 3.13923   2
   0  -7   9 31.3107 3.65977   1
   0   7   9 37.7287 3.87974   1
   0  -7   9 35.9817 2.83776   2
   0  -7  -9 43.5645 4.32886   2
   1   7  -9 133.742 5.85272   3
  -1   7   9 124.521 5.97439   1
   1  -7   9 132.515 5.83323   2
  -1  -7  -9 128.859 5.82532   2
   1   7   9 125.146 5.84261   1
  -1   7  -9 125.315 6.35585   1
  -1  -7   9 129.743 6.28000   1
   1   7   9 131.997 5.49109   3
   1  -7  -9 122.190 6.07694   2
   2  -7   9 167.076 7.00267   2
  -2   7   9 150.598 6.81403   1
  -2  -7  -9 168.364 6.75602   1
   2   7  -9 164.694 7.04362   3
  -2  -7  -9 166.842 6.32845   2
   2  -7  -9 155.556 7.13144   2
  -2   7  -9 159.559 7.11538   1
  -2  -7   9 164.227 7.25737   1
   2   7   9 168.569 6.71499   3
   3  -7   9 6.51950 1.83358   2
  -3   7   9 12.4387 2.50533   1
   3   7  -9 12.0746 2.67771   3
  -3  -7  -9 12.2117 2.45008   1
  -3   7  -9 13.1639 2.65430   1
  -3  -7   9 13.7582 2.69755   1
   3   7   9 14.2912 2.74024   3
   3  -7  -9 11.1829 2.68288   2
   4   7  -9 33.3470 4.46336   3
   4  -7   9 33.4736 4.27719   2
  -4  -7  -9 42.1389 4.40452   1
  -4   7   9 36.8380 4.42026   1
   4  -7  -9 31.7745 4.22063   2
  -4  -7   9 35.1537 4.42616   1
  -4   7  -9 28.1627 3.69748   1
   4   7   9 29.7653 4.29334   3
   5   7  -9 6.01197 2.13686   3
  -5   7   9 3.35290 1.65605   1
   5  -7   9 0.81908 1.05788   2
   5  -7  -9 4.54665 1.93880   2
  -5   7  -9 2.93048 1.21646   1
  -5  -7   9 4.67869 1.78567   1
   5   7   9 6.60368 2.47296   3
   6   7  -9 25.3791 4.37734   3
   6  -7   9 26.1731 4.40761   2
  -6   7   9 19.2947 3.18659   1
   6   7   9 26.4648 4.47334   3
  -6  -7   9 21.5822 3.74004   1
  -6   7  -9 20.9683 3.41248   1
   6  -7  -9 18.6183 3.48626   2
  -7   7  -9 21.0848 2.62455   1
   0  -8  -9 5.24155 1.91507   2
   0  -8   9 6.24509 1.98596   1
   0   8   9 1.62104 1.14033   1
  -1  -8  -9 201.364 7.68101   2
   1  -8   9 206.499 7.68141   2
  -1   8   9 212.234 8.39998   1
  -1   8  -9 231.006 9.16121   1
   1  -8  -9 203.415 8.21179   2
   1   8   9 201.858 8.08810   1
  -1  -8   9 204.451 8.63071   1
  -2   8   9 13.7704 2.69658   1
  -2  -8  -9 15.3644 2.89980   1
   2  -8   9 11.5472 2.46038   2
   2   8  -9 8.57754 2.45602   3
  -2   8  -9 8.77942 2.53793   1
   2  -8  -9 14.4936 2.93797   2
  -2  -8   9 13.3983 2.74405   1
  -3   8   9 54.4470 4.29324   1
   3  -8   9 60.6980 4.68362   2
  -3  -8  -9 67.6739 4.68494   1
   3   8  -9 70.6690 5.36054   3
  -3  -8   9 59.8412 4.91338   1
   3   8   9 60.3255 4.75506   3
  -3   8  -9 63.0964 4.68830   1
   3  -8  -9 66.2234 5.15622   2
   4   8  -9 7.33104 2.45282   3
   4  -8   9 10.3628 2.54735   2
  -4   8   9 8.87347 1.92186   1
  -4  -8  -9 14.0559 2.22481   1
  -4  -8   9 15.5382 3.23904   1
   4  -8  -9 11.5312 2.79312   2
   4   8   9 12.4620 2.67216   3
  -4   8  -9 9.09003 2.20136   1
   5  -8   9 0.09351 1.20720   2
  -5   8   9 1.56845 0.93199   1
   5   8  -9 -1.4960 1.56292   3
  -5   8  -9 -0.3541 0.76189   1
   5  -8  -9 3.02203 2.18388   2
  -5  -8   9 1.21814 1.34032   1
   5   8   9 0.66624 1.70282   3
  -6   8  -9 7.52597 1.64866   1
   6   8   9 4.81541 2.25734   3
   0  -9  -9 55.3293 4.39046   2
   0   9  -9 47.6437 5.37692   1
   0   9   9 35.3984 4.17431   1
  -1   9   9 64.0674 4.65730   1
   1   9   9 71.0895 4.89984   1
  -1   9  -9 60.8649 6.11587   1
  -1  -9   9 68.9399 5.35354   1
   1  -9  -9 63.4332 4.86972   2
  -2   9   9 3.17647 1.22400   1
   2  -9   9 4.73365 1.73204   2
  -2  -9   9 6.52977 2.09869   1
  -2   9  -9 4.92802 1.71816   1
   2  -9  -9 3.81177 1.79048   2
   3  -9   9 16.4416 2.96324   2
  -3   9   9 17.6514 3.24616   1
   3   9  -9 16.8720 2.81656   3
  -3  -9  -9 13.0496 2.79240   1
  -3   9  -9 17.0875 3.21049   1
  -3  -9   9 14.3172 3.11579   1
   3  -9  -9 15.1323 3.17770   2
   4  -9   9 46.0155 5.25365   2
  -4   9   9 38.9845 4.48901   1
   4   9  -9 60.4530 6.18110   3
  -4   9  -9 48.8919 5.46628   1
  -4  -9   9 56.5676 6.34187   1
   4   9   9 63.5090 4.97148   3
   4  -9  -9 47.7100 5.53811   2
   5   9  -9 146.563 8.57385   3
   5   9   9 136.296 7.62003   3
  -5   9  -9 134.525 7.07538   1
   0  10   9 45.7370 3.83337   1
   0  10  -9 45.0430 5.75377   1
  -1  10   9 0.98208 0.83014   1
   1  10   9 0.30999 1.14290   1
   1 -10  -9 1.91798 1.67593   2
  -1  10  -9 6.29847 2.11053   1
  -1 -10   9 3.29307 1.79031   1
  -2  10   9 -3.2226 0.79430   1
   2  10   9 2.03227 1.14063   1
   2 -10  -9 -0.6138 0.94265   2
  -2 -10   9 -0.3887 1.58647   1
  -2  10  -9 -2.7289 0.97086   1
   3 -10   9 16.5920 3.15259   2
  -3  10   9 17.6267 2.38119   1
  -3  10  -9 21.5442 2.90174   1
   3 -10  -9 14.1150 5.38126   2
   0   0  10 126.359 3.95432   3
   0   0 -10 135.847 4.16750   2
   0   0  10 127.421 2.20903   1
  -1   0 -10 175.049 5.03517   2
  -1   0  10 173.681 4.77350   3
   1   0  10 170.171 4.83991   3
  -1   0  10 168.751 3.71912   1
   1   0 -10 172.211 4.68204   2
  -2   0  10 430.172 8.35668   3
   2   0  10 441.604 8.76317   3
  -2   0  10 438.095 7.98992   1
  -2   0 -10 433.201 8.94595   2
   2   0 -10 436.869 8.05231   2
  -2   0 -10 437.349 5.78400   1
   3   0  10 41.9448 2.64791   3
  -3   0  10 45.6179 2.62604   3
  -3   0 -10 42.4452 1.84146   1
  -3   0 -10 40.4326 2.74716   2
  -3   0  10 44.2092 2.63352   1
   3   0 -10 45.1038 2.37110   2
   4   0 -10 591.328 10.2763   2
  -4   0 -10 601.335 12.0853   2
  -4   0  10 593.898 12.1484   1
   4   0 -10 605.164 11.8081   3
   4   0  10 605.634 11.9486   3
  -4   0 -10 595.197 10.0867   1
  -5   0  10 73.3319 4.34625   1
   5   0 -10 75.7187 4.11116   3
  -5   0 -10 68.6541 3.36507   1
  -5   0 -10 70.7203 4.08480   2
   5   0  10 69.3034 4.04318   3
   6   0  10 100.232 5.21864   3
  -6   0 -10 93.9131 5.00764   2
  -6   0 -10 107.576 4.70775   1
   6   0 -10 98.0412 5.04905   3
  -6   0  10 101.108 5.57517   1
  -7   0  10 6.96858 2.00088   1
   7   0 -10 13.2275 2.52478   3
   7   0  10 16.7885 2.76984   3
  -7   0 -10 13.9021 2.57256   2
  -8   0  10 1.24233 0.97938   1
   8   0  10 -0.4261 1.08531   3
  -9   0  10 79.3752 6.36631   1
   0   1  10 201.831 5.14135   3
   0   1 -10 216.278 5.35277   2
   0  -1  10 208.877 5.26617   3
   0  -1 -10 203.357 5.42316   2
   0  -1  10 206.876 3.73528   1
   0   1  10 202.650 3.27684   1
   1  -1  10 31.6645 2.00995   3
  -1  -1 -10 31.2958 2.17253   2
  -1   1  10 30.1528 1.49307   1
   1   1 -10 31.8713 1.88794   2
  -1   1  10 31.7841 1.96345   3
   1   1  10 30.2442 2.09733   3
  -1   1 -10 30.1121 1.15159   1
  -1  -1  10 28.7428 2.02414   3
  -1  -1  10 29.4644 1.54445   1
   1  -1 -10 33.9519 2.18746   2
  -1   1 -10 30.0779 2.16255   2
   2   1 -10 3.10202 0.78840   2
   2  -1  10 2.90103 0.84275   3
  -2  -1 -10 4.87418 1.10138   2
  -2   1  10 4.80766 1.03655   3
  -2   1  10 3.40004 0.77414   1
  -2  -1 -10 5.13331 0.59472   1
  -2   1 -10 4.30812 0.62882   1
  -2  -1  10 4.61131 0.89348   1
   2   1  10 4.47449 1.10695   3
  -2  -1  10 5.63213 1.23179   3
   2  -1 -10 3.53915 0.94359   2
  -2   1 -10 5.73851 1.26579   2
  -3  -1 -10 55.2866 2.11096   1
   3  -1  10 54.7831 3.22876   2
  -3   1  10 59.6517 3.07035   1
  -3   1  10 59.2266 2.84458   3
  -3  -1 -10 54.7496 3.03709   2
   3  -1  10 56.3209 2.97338   3
   3   1 -10 56.0896 2.37828   2
   3  -1 -10 60.7567 2.99690   2
  -3  -1  10 52.6577 2.90050   1
  -3   1 -10 51.8345 2.19416   1
   3   1  10 56.8606 3.23024   3
  -4  -1 -10 150.847 5.42980   2
   4  -1  10 158.150 5.38202   3
   4  -1  10 145.651 5.59047   2
  -4  -1 -10 156.094 4.48247   1
   4   1 -10 154.895 4.14036   2
  -4   1  10 153.707 5.66211   1
   4   1 -10 158.892 5.84440   3
   4   1  10 163.169 5.92526   3
  -4   1 -10 153.273 4.62222   1
   4  -1 -10 150.468 5.05761   2
  -4  -1  10 155.876 5.76846   1
   4  -1 -10 151.299 5.10517   3
   5  -1  10 151.834 6.09970   2
  -5   1  10 155.744 6.37653   1
   5  -1  10 137.799 5.40782   3
  -5  -1 -10 146.673 4.96431   1
  -5  -1 -10 149.246 5.69555   2
   5   1 -10 146.770 6.03032   3
  -5  -1  10 154.037 6.30145   1
   5   1  10 137.446 5.90045   3
   5  -1 -10 145.824 5.14817   2
   5  -1 -10 148.180 5.37689   3
  -5   1 -10 145.600 5.12743   1
   6  -1  10 133.825 6.11158   2
  -6  -1 -10 138.086 5.85294   2
  -6  -1 -10 145.853 5.55918   1
  -6   1  10 136.701 6.53919   1
   6   1 -10 140.754 6.35436   3
   6  -1  10 144.369 5.95607   3
   6  -1 -10 139.840 5.60845   3
   6   1  10 138.437 6.38352   3
  -6   1 -10 140.689 5.59864   1
  -6  -1  10 132.516 6.37616   1
  -7   1  10 51.0696 4.25085   1
   7  -1  10 48.6119 3.71272   3
   7   1 -10 42.6670 4.46777   3
  -7  -1  10 49.2368 5.14360   1
   7   1  10 42.1718 4.53928   3
  -8   1  10 118.587 6.94645   1
   8   1 -10 105.594 6.01257   3
  -8  -1  10 109.003 6.59793   1
   8   1  10 114.687 6.49550   3
   0   2  10 707.136 9.55471   1
   0   2  10 736.300 11.4733   3
   0  -2  10 718.054 10.2015   1
   0   2 -10 711.734 11.4843   2
   0  -2  10 704.328 11.4414   3
   0  -2 -10 719.864 12.0951   2
   1   2 -10 399.609 7.34900   2
   1  -2  10 395.609 8.22492   2
  -1  -2 -10 399.215 8.41379   2
  -1   2  10 403.563 7.50324   3
   1  -2  10 405.789 7.85633   3
  -1   2  10 399.392 7.12146   1
   1  -2 -10 404.891 8.53279   2
  -1   2 -10 386.520 6.63809   1
  -1  -2  10 404.360 7.39638   1
   1   2  10 399.426 8.24513   3
  -1  -2  10 390.570 8.14853   3
   1   2  10 397.933 5.93695   1
  -2   2  10 884.286 12.6876   3
   2   2 -10 873.940 11.9769   2
  -2  -2 -10 866.308 14.0229   2
  -2   2  10 875.956 13.4201   1
   2  -2  10 918.256 13.5355   3
  -2  -2 -10 856.272 11.2041   1
   2  -2  10 865.732 14.3848   2
  -2  -2  10 875.912 14.2399   3
  -2   2 -10 899.441 12.2322   1
   2  -2 -10 869.080 14.3008   2
   2   2  10 896.486 14.5596   3
  -2  -2  10 878.459 13.5324   1
   3   2 -10 456.906 10.2972   3
  -3   2  10 439.109 9.51684   1
   3  -2  10 462.847 10.1872   2
   3  -2  10 442.418 8.91731   3
  -3  -2 -10 447.232 7.66441   1
  -3  -2 -10 444.638 9.43726   2
   3   2 -10 430.521 6.96276   2
  -3   2  10 446.473 8.18714   3
   3  -2 -10 454.964 9.70131   2
  -3   2 -10 452.585 8.35297   1
  -3  -2  10 449.415 9.62900   1
   3   2  10 450.366 10.0624   3
  -4  -2 -10 27.4344 2.70739   2
  -4  -2 -10 26.0608 1.79639   1
   4  -2  10 28.6791 2.20223   3
   4  -2  10 22.6603 2.82900   2
  -4   2  10 28.1994 3.00654   1
   4   2 -10 24.5940 2.97564   3
  -4   2 -10 24.9789 2.05272   1
   4  -2 -10 22.4255 2.52002   2
   4  -2 -10 28.8633 2.01001   3
   4   2  10 22.4200 2.78931   3
  -4  -2  10 25.6913 2.84725   1
   5   2 -10 107.638 5.50537   3
  -5   2  10 106.398 5.35360   1
  -5  -2 -10 105.340 4.23544   1
   5  -2  10 109.412 4.53021   3
  -5  -2 -10 111.951 4.71758   2
   5  -2  10 106.164 5.30456   2
  -5  -2  10 108.262 5.33690   1
   5  -2 -10 107.287 4.19621   3
  -5   2 -10 103.040 4.43884   1
   5  -2 -10 103.968 4.70351   2
   5   2  10 104.136 5.38983   3
   6  -2  10 76.1434 4.88568   2
   6  -2  10 64.0212 3.74995   3
  -6   2  10 72.8037 4.78479   1
   6   2 -10 64.0797 4.52414   3
  -6  -2  10 67.9158 4.61800   1
  -6   2 -10 68.5484 4.00315   1
   6  -2 -10 73.4301 4.12532   2
   6   2  10 67.5245 4.61936   3
   7  -2  10 116.516 6.27187   2
   7   2 -10 114.678 6.39473   3
  -7   2  10 102.280 6.20308   1
   7   2  10 107.212 6.30375   3
  -7  -2  10 114.057 6.37244   1
  -8   2  10 2.18187 1.27573   1
   8   2 -10 3.40603 1.63868   3
   8  -2  10 6.84849 1.92647   2
  -8  -2  10 1.22380 0.90259   1
   8   2  10 2.40257 1.63801   3
   9   2 -10 27.2871 4.71094   3
   9   2  10 35.1529 4.74012   3
   0  -3  10 132.453 4.34667   3
   0  -3  10 133.717 4.30522   2
   0   3  10 133.920 4.27857   3
   0  -3  10 131.803 4.06452   1
   0   3  10 134.328 3.80262   1
   0  -3 -10 137.677 4.88232   2
   1   3 -10 209.088 5.13582   2
  -1   3  10 205.795 5.25112   1
   1  -3  10 203.197 5.32915   3
  -1   3  10 207.449 5.12179   3
   1  -3  10 214.529 5.97426   2
  -1  -3 -10 206.342 4.68010   1
  -1  -3 -10 203.872 5.98306   2
   1   3  10 207.055 5.89431   3
  -1  -3  10 207.965 5.52760   1
  -1  -3  10 216.284 5.96725   3
   1  -3 -10 211.652 6.30216   2
  -2  -3 -10 52.7174 2.33544   1
   2   3 -10 57.7514 2.29598   2
   2  -3  10 56.9045 3.27502   2
  -2   3  10 48.7181 2.32814   3
  -2  -3 -10 52.0577 3.02102   2
   2  -3  10 53.2900 2.61936   3
  -2   3  10 50.0991 2.82506   1
   2  -3 -10 55.8376 3.34443   2
  -2  -3  10 51.5560 2.91458   1
  -2   3 -10 61.1674 2.80118   1
   2   3  10 53.2618 3.20297   3
   3   3 -10 68.0639 4.00753   3
  -3  -3 -10 67.0423 3.48398   2
   3  -3  10 69.6531 3.08570   3
  -3   3  10 65.3631 2.66059   3
   3  -3  10 66.3431 3.83475   2
  -3  -3 -10 66.2657 2.85531   1
  -3   3  10 62.8721 3.53825   1
  -3  -3  10 64.5146 3.56912   1
   3  -3 -10 64.5215 3.73382   2
  -3   3 -10 65.0840 3.17304   1
   3   3  10 69.5733 3.96447   3
  -4   3  10 365.104 9.80409   1
  -4  -3 -10 364.020 8.06800   1
   4  -3  10 368.966 8.01999   3
   4   3 -10 365.078 10.1623   3
  -4  -3 -10 347.142 8.48547   2
   4  -3  10 366.160 9.92632   2
  -4   3 -10 363.961 8.69821   1
   4  -3 -10 358.419 9.45581   2
  -4  -3  10 374.461 9.69933   1
   4   3  10 365.222 10.0169   3
   5  -3  10 189.079 7.44958   2
  -5  -3 -10 201.574 6.28565   1
   5   3 -10 198.566 7.80033   3
  -5  -3 -10 205.435 6.50644   2
  -5   3  10 198.926 7.59531   1
   5   3  10 188.838 7.61065   3
  -5   3 -10 203.722 6.83540   1
   5  -3 -10 201.002 7.16040   2
  -5  -3  10 193.144 7.38979   1
   6   3 -10 126.065 6.62139   3
  -6   3  10 123.680 6.45118   1
   6  -3  10 131.326 6.61069   2
  -6   3 -10 128.617 5.83332   1
   6   3  10 138.501 6.88658   3
   6  -3 -10 127.508 5.91727   2
  -6  -3  10 130.865 6.50543   1
   7  -3  10 20.4121 3.47682   2
   7   3 -10 14.0323 2.93202   3
  -7   3  10 18.6649 3.37193   1
   7   3  10 15.9974 3.25655   3
  -7  -3  10 14.7985 3.02192   1
   8  -3  10 28.6837 4.15791   2
  -8   3  10 34.7938 4.62448   1
   8   3 -10 31.4685 4.35597   3
   8   3  10 30.8196 4.53360   3
  -8  -3  10 21.4214 3.36843   1
   0  -4  10 51.7464 2.89811   1
   0  -4  10 49.3043 2.71658   2
   0   4  10 49.7785 2.71297   3
   0  -4 -10 42.8846 2.94904   2
   0   4  10 51.3424 2.61975   1
   0  -4  10 49.9568 2.75617   3
  -1   4  10 414.168 7.86533   3
  -1  -4 -10 389.920 9.20107   2
   1  -4  10 414.842 8.32236   3
  -1   4  10 423.528 8.93165   1
  -1  -4 -10 421.365 8.24597   1
   1  -4  10 423.084 9.30186   2
  -1  -4  10 428.627 9.24410   3
  -1  -4  10 417.526 7.97019   2
   1  -4 -10 429.510 9.95259   2
  -1  -4  10 423.763 9.20427   1
   1   4  10 428.885 9.19900   3
   2   4 -10 275.538 5.61346   2
  -2  -4 -10 282.290 6.59261   1
   2  -4  10 272.899 7.79665   2
  -2   4  10 277.702 5.71865   3
  -2  -4 -10 264.420 7.25592   2
  -2   4  10 281.012 7.53452   1
   2   4 -10 269.630 7.98907   3
   2  -4  10 277.093 6.34203   3
  -2   4 -10 283.321 7.20878   1
   2  -4 -10 269.450 8.00264   2
  -2  -4  10 271.189 7.55074   1
   2   4  10 266.994 7.58934   3
  -3  -4 -10 49.2216 2.75169   1
  -3   4  10 54.6516 3.48246   1
   3   4 -10 47.1155 3.64726   3
  -3  -4 -10 53.3288 3.19795   2
   3  -4  10 44.9257 3.41041   2
   3  -4  10 50.0289 2.53888   3
   3   4  10 48.7095 3.53259   3
  -3  -4  10 46.9049 3.39398   1
  -3   4 -10 54.4760 3.17304   1
   3  -4 -10 42.5915 3.37907   2
   4  -4  10 77.3547 4.70498   2
  -4   4  10 79.3963 4.61231   1
  -4  -4 -10 86.4059 4.07633   2
   4   4 -10 80.3351 4.96873   3
  -4  -4 -10 79.6937 3.82139   1
  -4   4 -10 89.2177 4.33400   1
   4  -4 -10 83.2865 4.72787   2
   4   4  10 85.5039 4.95216   3
  -4  -4  10 84.1310 4.68266   1
   5   4 -10 49.1872 4.87303   3
  -5  -4 -10 53.5565 3.32480   1
  -5   4  10 58.7776 4.24760   1
   5  -4  10 56.6842 4.24825   2
   5  -4 -10 46.4131 4.51048   2
  -5   4 -10 52.2222 3.71641   1
  -5  -4  10 56.9179 4.13311   1
   5   4  10 45.5152 4.63211   3
   6   4 -10 2.41740 2.00964   3
  -6   4  10 4.18145 1.51698   1
   6  -4  10 4.98792 1.97842   2
  -6   4 -10 1.62494 1.36678   1
   6  -4 -10 5.75599 1.85420   2
  -6  -4  10 3.34006 1.42828   1
   6   4  10 4.30305 1.99287   3
   7   4 -10 15.5836 3.22946   3
  -7   4  10 16.7258 3.17261   1
   7  -4  10 21.6757 3.76397   2
  -7  -4  10 18.5508 3.02485   1
   7   4  10 19.5599 3.76270   3
   7  -4 -10 17.5733 3.08841   2
  -7   4 -10 15.8223 3.51196   1
  -8   4  10 9.67673 2.02424   1
   8   4 -10 12.5362 2.78788   3
   8  -4  10 12.2081 3.19868   2
  -8  -4  10 8.16360 2.02737   1
   8   4  10 11.6327 2.90274   3
   0   5  10 235.898 6.30445   3
   0  -5  10 246.991 7.23498   1
   0  -5 -10 229.263 7.30657   2
   0  -5  10 229.364 6.50532   2
   0   5  10 241.403 6.82730   1
  -1  -5 -10 64.2221 3.78739   2
   1   5 -10 64.3944 3.77019   3
  -1   5  10 65.4564 3.50661   1
   1  -5  10 65.6051 3.09187   3
  -1   5  10 62.4843 2.86661   3
   1  -5  10 64.3083 3.64199   2
   1   5  10 68.5903 3.68433   3
  -1  -5  10 69.7918 3.92975   1
   1  -5 -10 62.0391 3.96286   2
  -1  -5  10 60.9931 2.87812   2
  -2   5  10 395.771 9.73931   1
   2   5 -10 367.472 9.95678   3
   2  -5  10 386.791 7.84278   3
  -2  -5 -10 388.375 9.41057   2
   2  -5  10 380.381 9.88244   2
  -2  -5 -10 388.436 8.84810   1
  -2   5 -10 384.206 9.53917   1
  -2  -5  10 390.472 10.0606   1
   2   5  10 370.349 9.56046   3
   2  -5 -10 357.633 9.98025   2
  -3  -5 -10 328.553 8.42056   2
  -3   5  10 312.925 9.11190   1
   3  -5  10 302.330 9.26353   2
  -3  -5 -10 322.824 8.25623   1
   3   5 -10 309.476 9.56166   3
   3   5  10 332.248 9.65351   3
   3  -5 -10 311.466 9.54839   2
  -3  -5  10 299.462 9.12972   1
  -3   5 -10 328.023 9.05006   1
   4  -5  10 170.475 7.23760   2
  -4  -5 -10 187.374 6.42804   1
   4   5 -10 171.905 7.47419   3
  -4   5  10 176.115 7.32412   1
  -4   5 -10 171.075 6.78010   1
   4  -5 -10 182.816 7.47477   2
  -4  -5  10 183.235 7.45907   1
   4   5  10 187.350 7.65423   3
   5  -5  10 22.8032 3.54333   2
  -5   5  10 18.0541 2.90378   1
   5   5 -10 24.5929 3.91320   3
  -5   5 -10 22.9652 3.25116   1
   5  -5 -10 26.5306 3.64868   2
  -5  -5  10 26.2231 3.68676   1
   5   5  10 22.7644 3.53614   3
  -6   5  10 2.66848 1.46025   1
   6  -5  10 4.23979 1.91142   2
   6   5 -10 2.25544 1.60577   3
   6  -5 -10 6.43553 2.04757   2
   6   5  10 4.43560 2.10549   3
  -6   5 -10 8.91786 2.28165   1
  -6  -5  10 2.01741 1.32328   1
   7  -5  10 45.3597 5.37528   2
   7   5 -10 47.3961 5.72104   3
  -7   5  10 34.7470 4.58941   1
   7  -5 -10 43.2485 4.90239   2
  -7  -5  10 33.9993 4.44092   1
   7   5  10 43.3567 5.34042   3
   8  -5  10 19.8758 3.58833   2
   0   6  10 11.7124 1.79105   3
   0   6 -10 18.5700 2.47294   3
   0   6  10 16.1247 2.39673   1
   0  -6 -10 16.5907 2.64288   2
   0  -6  10 18.2014 2.28583   2
   0  -6  10 17.1585 2.64654   1
   1   6 -10 2.19698 1.28723   3
  -1   6  10 3.38354 1.16898   1
  -1  -6 -10 2.37257 1.13893   2
   1  -6  10 2.44912 1.11332   2
  -1   6 -10 1.28562 1.00937   3
  -1   6 -10 2.61860 1.50870   1
  -1  -6  10 0.97832 0.62978   2
   1   6  10 3.15034 1.25930   3
   1   6  10 1.57199 0.88803   1
   1  -6 -10 0.43391 1.16953   2
  -1  -6  10 2.05332 1.37686   1
  -2  -6 -10 119.229 5.18069   1
   2  -6  10 116.847 5.56418   2
   2   6 -10 113.632 5.60566   3
  -2   6  10 123.072 5.61436   1
  -2  -6 -10 115.486 5.21892   2
   2   6  10 111.724 5.34109   3
  -2   6 -10 117.057 5.62094   1
   2  -6 -10 114.614 5.79616   2
  -2  -6  10 107.831 5.45397   1
  -3  -6 -10 -0.1465 0.81588   1
   3  -6  10 -2.1550 0.58425   2
  -3   6  10 -0.9420 0.83523   1
   3   6 -10 -1.2231 1.13895   3
  -3  -6 -10 1.71276 1.00501   2
  -3  -6  10 1.26192 1.21714   1
   3  -6 -10 -0.3596 1.07948   2
  -3   6 -10 1.63580 1.19046   1
   3   6  10 -1.1960 1.15660   3
  -4  -6 -10 38.1359 3.10948   1
  -4   6  10 36.5837 4.24311   1
   4  -6  10 34.5622 4.15970   2
   4   6 -10 37.1228 4.40697   3
  -4   6 -10 33.8557 3.88320   1
   4  -6 -10 38.1791 4.48905   2
   4   6  10 32.5091 4.15422   3
  -4  -6  10 38.0677 4.33897   1
   5  -6  10 50.4411 5.36941   2
   5   6 -10 43.3610 5.10383   3
  -5   6  10 46.4239 5.00548   1
  -5  -6  10 43.6919 4.82341   1
  -5   6 -10 53.7081 4.17394   1
   5  -6 -10 51.6434 5.22161   2
   5   6  10 56.7351 5.76551   3
  -6   6  10 9.88367 2.25918   1
   6   6 -10 12.9981 3.17225   3
   6  -6  10 16.0782 3.23854   2
   6   6  10 13.1492 3.01855   3
   6  -6 -10 15.4299 3.25791   2
  -6  -6  10 17.1531 3.29023   1
  -6   6 -10 18.7667 3.21410   1
   7   6 -10 46.8155 5.89941   3
   7  -6  10 55.8340 6.02607   2
  -7   6  10 43.1291 5.10090   1
  -7  -6  10 59.5136 6.34447   1
   7  -6 -10 57.2481 6.11979   2
   7   6  10 49.7271 5.88626   3
   0   7  10 5.43754 1.44722   1
   0  -7  10 6.07221 1.87986   1
   0  -7  10 9.60392 1.90697   2
   0  -7 -10 7.14935 2.07331   2
   0   7 -10 7.54013 2.01852   3
  -1  -7 -10 30.4335 3.52739   2
  -1   7  10 31.4701 3.61787   1
   1   7 -10 35.5356 3.79445   3
   1  -7  10 29.3694 3.37970   2
   1   7  10 29.8766 3.47352   1
  -1   7 -10 32.4563 4.06048   1
  -1  -7  10 29.7761 3.66808   1
   1   7  10 29.1466 3.19853   3
   1  -7 -10 34.2774 4.05537   2
  -2  -7 -10 75.9708 4.45453   2
   2   7 -10 75.4729 4.93050   3
  -2  -7 -10 74.0848 4.51422   1
  -2   7  10 75.1369 4.67992   1
   2  -7  10 78.5343 4.79265   2
   2  -7 -10 78.3534 5.14731   2
  -2   7 -10 77.5815 4.92692   1
   2   7  10 73.7967 4.56392   3
  -2  -7  10 74.2888 4.94640   1
   3   7 -10 30.9892 4.06638   3
  -3   7  10 30.1638 3.94335   1
  -3  -7 -10 22.7662 3.14786   1
   3  -7  10 31.0106 3.88511   2
   3   7  10 29.6885 3.82597   3
  -3  -7  10 24.3793 3.50173   1
   3  -7 -10 23.7648 3.62368   2
  -3   7 -10 23.0422 3.27621   1
  -4  -7 -10 116.273 6.27568   1
   4   7 -10 104.301 6.36165   3
  -4   7  10 99.3621 5.89353   1
   4  -7  10 104.585 6.24462   2
  -4  -7  10 109.679 6.42163   1
   4   7  10 115.788 6.65360   3
   4  -7 -10 108.364 6.46619   2
  -4   7 -10 112.547 6.17851   1
   5  -7  10 11.7190 2.74343   2
   5   7 -10 14.0919 2.96967   3
  -5   7  10 15.9184 3.08429   1
  -5   7 -10 11.1057 2.13646   1
   5  -7 -10 19.6817 3.51590   2
  -5  -7  10 13.2645 2.71403   1
   5   7  10 15.2850 3.30837   3
  -6   7  10 125.047 7.13014   1
   6  -7  10 105.527 7.12204   2
   6   7 -10 112.926 7.52328   3
   6   7  10 107.802 7.13449   3
   6  -7 -10 111.402 7.10125   2
  -6  -7  10 111.979 6.90871   1
  -6   7 -10 104.884 6.25321   1
   0   8  10 -1.9169 0.62547   1
   0  -8 -10 0.56120 1.20443   2
   0  -8  10 3.19047 1.69185   1
  -1   8  10 9.19517 1.82298   1
   1  -8  10 12.3823 2.30336   2
  -1  -8 -10 11.8934 2.50465   2
  -1   8 -10 13.1856 2.79693   1
   1   8  10 10.1719 2.21736   1
   1  -8 -10 11.5517 2.61862   2
  -1  -8  10 15.0560 3.02050   1
   2   8 -10 9.84096 2.59357   3
  -2  -8 -10 7.71045 2.18562   1
   2  -8  10 5.30588 1.64437   2
  -2   8  10 5.03085 1.70106   1
  -2   8 -10 6.14011 1.99340   1
  -2  -8  10 6.09702 2.29574   1
   2  -8 -10 7.90819 2.06334   2
   3  -8  10 5.41167 1.93901   2
  -3   8  10 2.78580 1.04134   1
   3   8 -10 7.74860 2.27549   3
  -3  -8 -10 7.38527 1.53140   1
   3  -8 -10 10.0395 2.57558   2
  -3   8 -10 4.77508 1.56575   1
   3   8  10 8.22366 2.40697   3
  -3  -8  10 9.11237 2.25770   1
   4  -8  10 19.1745 3.41901   2
   4   8 -10 17.1406 3.31330   3
  -4   8  10 18.7357 3.03616   1
   4  -8 -10 17.2000 3.54200   2
   4   8  10 22.4726 3.64796   3
  -4  -8  10 22.3793 3.73881   1
  -4   8 -10 20.6193 3.33454   1
   5   8 -10 84.2512 6.35780   3
   5  -8  10 76.9557 5.81490   2
  -5   8  10 77.8976 5.65616   1
  -5   8 -10 80.8879 5.22035   1
   5  -8 -10 75.4459 7.25854   2
  -5  -8  10 76.6477 5.73571   1
   5   8  10 81.0712 6.14564   3
  -6   8 -10 47.5865 3.56714   1
   0   9  10 32.7359 4.01243   1
   0  -9 -10 32.7393 3.99148   2
   0   9 -10 39.8149 5.03303   1
  -1   9  10 11.5499 2.22534   1
   1   9  10 6.46691 1.59847   1
  -1   9 -10 15.6621 3.40942   1
   1  -9 -10 8.10661 2.40598   2
  -1  -9  10 12.3798 2.92037   1
  -2   9  10 118.748 6.57160   1
   2  -9  10 122.408 6.57035   2
  -2  -9  10 119.719 7.16268   1
   2   9  10 129.784 6.68134   1
   2  -9 -10 120.540 6.89931   2
  -2   9 -10 120.621 6.90692   1
  -3   9  10 22.8345 3.26364   1
   3  -9  10 26.7127 3.89184   2
   3   9 -10 28.4972 4.11563   3
   3  -9 -10 28.7238 4.26862   2
  -3   9 -10 26.3358 3.94402   1
  -3  -9  10 31.5034 4.54766   1
   4  -9  10 12.2995 2.95299   2
  -4   9  10 13.9458 2.19097   1
   4   9 -10 16.1368 3.78703   3
  -4   9 -10 12.1349 2.60346   1
   4   9  10 13.0790 3.61774   3
  -4  -9  10 17.3451 3.45436   1
   4  -9 -10 15.1710 3.15095   2
   5   9  10 6.28288 2.38582   3
  -5   9 -10 6.48775 1.15606   1
   0  10  10 -1.6874 0.89595   1
   0  10 -10 1.11834 1.57728   1
   0 -10 -10 0.76723 1.64511   2
  -1  10  10 31.1312 4.32025   1
  -1  10 -10 21.0790 3.50171   1
  -1 -10  10 25.5672 4.22927   1
   1  10  10 29.4351 3.49687   1
   1 -10 -10 25.9494 4.14644   2
  -2  10  10 34.3104 4.27011   1
  -2 -10  10 33.4259 4.74915   1
   2  10  10 33.1973 2.70394   1
   2 -10 -10 34.7694 4.65578   2
  -2  10 -10 45.0690 5.47090   1
   3 -10  10 156.363 7.97707   2
  -3  10  10 136.764 10.1731   1
  -3  10 -10 137.248 8.55294   1
   0   0  11 2.06810 0.78960   3
   0   0  11 2.25737 0.31286   1
   0   0 -11 3.68891 1.10039   2
  -1   0  11 968.715 14.3793   3
  -1   0 -11 987.088 14.9306   2
  -1   0  11 978.696 12.4006   1
   1   0  11 964.772 14.5318   3
   1   0 -11 940.787 14.1707   2
  -2   0  11 152.402 4.75204   3
  -2   0 -11 149.538 2.52589   1
  -2   0 -11 152.346 5.11222   2
  -2   0  11 153.644 4.32694   1
   2   0  11 159.664 5.05450   3
   2   0 -11 145.051 4.44173   2
  -3   0 -11 26.1624 2.64065   2
  -3   0  11 29.1773 2.70383   3
  -3   0  11 33.6784 2.29843   1
  -3   0 -11 28.6494 1.45493   1
   3   0  11 23.8782 2.49478   3
   3   0 -11 29.8698 2.04867   2
  -4   0 -11 36.5418 2.97457   2
  -4   0 -11 44.5179 2.27540   1
   4   0  11 43.3543 3.06133   3
  -4   0  11 43.8749 3.06051   1
   4   0 -11 39.9989 2.91600   3
   4   0 -11 45.2496 2.55635   2
  -5   0  11 94.8376 4.97101   1
   5   0 -11 99.6635 4.84936   3
  -5   0 -11 94.6639 4.80850   2
  -5   0 -11 99.2731 3.89125   1
   5   0  11 92.1758 4.70011   3
  -6   0 -11 1.16683 1.06214   2
  -6   0  11 1.80170 0.96895   1
   6   0 -11 0.13481 1.08230   3
   6   0  11 0.76824 1.05208   3
  -7   0 -11 20.4286 3.15809   2
   7   0 -11 10.0283 2.10840   3
   7   0  11 17.7912 2.96359   3
  -7   0  11 22.1068 3.43657   1
   8   0  11 86.2916 5.42514   3
  -8   0  11 86.6371 5.88729   1
   0  -1  11 217.737 5.60456   3
   0  -1 -11 205.000 5.67097   2
   0   1 -11 211.691 5.53897   2
   0   1  11 210.015 3.34293   1
   0  -1  11 210.578 3.84551   1
   0   1  11 210.895 5.48572   3
  -1   1  11 220.448 5.51069   3
  -1  -1 -11 206.646 5.80848   2
   1  -1  11 222.810 5.72625   3
   1   1 -11 217.064 5.34875   2
  -1   1  11 212.531 4.42389   1
  -1   1 -11 218.621 3.57513   1
   1   1  11 219.625 5.87371   3
   1  -1 -11 226.701 5.91374   2
  -1  -1  11 215.430 5.73125   3
  -1   1 -11 214.167 5.90073   2
  -1  -1  11 224.502 4.67251   1
  -2  -1 -11 87.6867 3.81443   2
   2   1 -11 81.9806 3.09310   2
  -2  -1 -11 85.0737 1.84747   1
   2  -1  11 93.6717 3.80058   3
  -2   1  11 85.1884 3.18668   1
  -2   1  11 81.4024 3.28062   3
  -2   1 -11 81.4237 2.24387   1
  -2   1 -11 86.7790 3.90182   2
  -2  -1  11 87.5266 3.71127   3
   2  -1 -11 82.8611 3.51098   2
  -2  -1  11 94.4852 3.36538   1
   2   1  11 79.1735 3.65448   3
  -3   1  11 127.719 4.35439   3
  -3  -1 -11 118.181 4.68720   2
   3  -1  11 113.995 4.39322   3
  -3   1  11 129.207 4.63498   1
   3   1 -11 124.075 3.78940   2
  -3  -1 -11 119.176 3.10226   1
  -3  -1  11 132.256 4.88966   3
   3  -1 -11 119.512 4.41231   2
  -3  -1  11 119.102 4.47266   1
  -3   1 -11 118.145 3.33613   1
   3   1  11 121.796 4.85154   3
   4   1 -11 184.572 4.77708   2
  -4   1  11 193.473 6.53460   1
  -4  -1 -11 184.697 6.27083   2
   4  -1  11 195.035 6.21271   3
   4  -1  11 188.267 6.56206   2
   4   1 -11 199.646 6.74273   3
  -4  -1 -11 188.452 4.87905   1
  -4   1 -11 189.254 5.09912   1
   4  -1 -11 183.051 5.71917   2
  -4  -1  11 197.259 6.53706   1
   4   1  11 187.740 6.56309   3
   4  -1 -11 180.936 5.79299   3
  -5  -1 -11 186.520 6.61355   2
  -5   1  11 203.091 7.36108   1
   5  -1  11 183.288 6.88227   2
   5   1 -11 178.922 6.86167   3
   5  -1  11 183.694 6.42856   3
  -5  -1 -11 182.832 5.56146   1
  -5  -1  11 181.930 6.93788   1
   5   1  11 174.063 6.79447   3
   5  -1 -11 198.431 6.10477   2
   5  -1 -11 194.004 6.36526   3
  -5   1 -11 181.244 5.69152   1
  -6   1  11 72.2591 4.72792   1
   6  -1  11 73.8856 4.41015   3
  -6  -1 -11 76.6407 4.44464   2
   6   1 -11 68.7592 4.62439   3
   6  -1 -11 77.3323 4.22946   3
   6   1  11 76.0682 4.78926   3
  -6  -1  11 71.9964 4.70326   1
   7  -1  11 56.0985 3.94246   3
   7   1 -11 58.3824 4.41121   3
  -7   1  11 59.9193 4.66299   1
  -7  -1  11 59.3417 4.58127   1
   7   1  11 53.8369 4.31339   3
  -7   1 -11 63.0747 4.67791   2
  -8   1  11 4.56425 1.34698   1
   8   1 -11 1.40521 1.42623   3
  -8  -1  11 0.88506 1.10778   1
   8   1  11 6.30624 1.95369   3
   0  -2 -11 396.959 8.56407   2
   0   2  11 390.321 8.01355   3
   0  -2  11 375.219 7.89739   3
   0  -2  11 382.246 6.67135   1
   0   2  11 382.355 6.11359   1
   0   2 -11 388.689 7.98927   2
  -1  -2 -11 564.854 10.8012   2
   1   2 -11 570.281 9.63392   2
  -1   2  11 566.007 9.75286   3
  -1   2  11 573.540 9.02831   1
   1  -2  11 570.971 10.1505   3
  -1   2 -11 560.389 8.50894   1
   1  -2 -11 576.281 10.9026   2
  -1  -2  11 549.838 10.3800   3
   1   2  11 584.040 10.7161   3
   1   2  11 572.455 7.58464   1
  -1  -2  11 576.677 9.44034   1
  -2   2  11 594.883 9.98849   3
  -2   2  11 595.167 10.4179   1
  -2  -2 -11 592.871 8.22355   1
   2   2 -11 609.526 9.51815   2
   2  -2  11 601.663 10.6536   3
   2  -2  11 617.579 11.7303   2
  -2  -2 -11 596.010 11.2706   2
   2   2  11 582.501 11.4674   3
  -2  -2  11 595.619 11.2856   3
   2  -2 -11 595.473 11.4148   2
  -2   2 -11 593.271 9.14264   1
  -2  -2  11 598.885 10.5115   1
  -3  -2 -11 345.099 8.41084   2
   3   2 -11 347.630 6.34172   2
   3   2 -11 350.267 9.10238   3
  -3  -2 -11 348.804 6.45138   1
   3  -2  11 358.305 9.01414   2
  -3   2  11 350.715 7.35823   3
   3  -2  11 366.684 8.09027   3
  -3   2  11 338.129 8.23046   1
   3  -2 -11 356.811 8.61081   2
   3   2  11 369.410 9.17730   3
  -3  -2  11 350.030 8.41683   1
  -3   2 -11 356.421 7.14025   1
   4   2 -11 22.3713 2.88463   3
  -4   2  11 26.9787 2.90615   1
  -4  -2 -11 24.6120 1.78263   1
   4  -2  11 22.0124 2.34427   3
  -4  -2 -11 22.6365 2.57583   2
   4  -2  11 21.8522 2.82860   2
   4  -2 -11 18.6601 2.34802   2
   4  -2 -11 25.3555 2.45187   3
  -4  -2  11 26.9616 3.05715   1
  -4   2 -11 23.1248 1.90753   1
   4   2  11 19.1137 2.64013   3
  -5  -2 -11 35.1337 2.88323   2
   5  -2  11 42.0042 2.88250   3
   5  -2  11 34.4865 3.68024   2
  -5   2  11 33.3212 3.79706   1
   5   2 -11 40.8662 4.18000   3
  -5   2 -11 35.9948 2.54753   1
   5  -2 -11 40.0152 3.12398   2
   5   2  11 34.0226 3.68497   3
   5  -2 -11 39.5487 2.75734   3
  -5  -2  11 34.6631 3.77784   1
  -6  -2 -11 110.786 5.73131   2
   6  -2  11 104.847 5.70451   2
   6  -2  11 103.918 4.74419   3
  -6   2  11 90.6810 5.46101   1
   6   2 -11 90.4667 5.43741   3
   6  -2 -11 105.093 5.04590   2
   6   2  11 100.847 5.82180   3
  -6  -2  11 91.7135 5.37888   1
   7  -2  11 5.53400 1.81212   2
  -7   2  11 4.87925 1.71831   1
   7   2 -11 5.40302 1.93408   3
  -7  -2  11 5.47035 1.80032   1
   7   2  11 4.53068 2.09463   3
  -8   2  11 50.6352 5.64112   1
   8   2 -11 52.8147 5.47941   3
  -8  -2  11 48.0096 5.28572   1
   8   2  11 57.7316 5.92441   3
   9   2  11 8.46122 2.76381   3
   0  -3 -11 263.675 7.18746   2
   0   3  11 265.996 6.51871   3
   0  -3  11 276.242 6.74055   3
   0   3  11 267.561 5.62774   1
   0  -3  11 263.106 6.01713   1
   1   3 -11 286.280 6.38163   2
   1  -3  11 277.409 6.65912   3
  -1   3  11 271.474 6.26076   3
   1  -3  11 278.243 7.13188   2
  -1   3  11 284.570 6.39004   1
  -1  -3 -11 288.318 7.47207   2
   1   3  11 275.322 7.08308   3
   1  -3 -11 277.747 7.58426   2
   1   3  11 287.389 5.63220   1
  -1  -3  11 282.345 7.14723   3
  -1  -3  11 284.862 6.66764   1
   2   3 -11 144.367 3.98040   2
  -2  -3 -11 145.177 3.89347   1
  -2  -3 -11 142.905 5.15613   2
  -2   3  11 146.648 4.90238   1
   2  -3  11 141.842 5.31312   2
   2  -3  11 147.891 4.68374   3
  -2   3  11 142.842 4.22327   3
  -2  -3  11 154.574 5.10370   1
  -2   3 -11 144.386 4.41260   1
   2   3  11 148.296 5.42783   3
   2  -3 -11 143.068 5.44580   2
  -2  -3  11 135.023 5.08956   3
  -3   3  11 183.275 6.15120   1
   3  -3  11 181.254 5.34203   3
  -3  -3 -11 189.190 6.11647   2
  -3   3  11 177.990 4.74855   3
  -3  -3 -11 186.640 4.88978   1
   3  -3  11 185.767 6.62736   2
  -3  -3  11 178.790 6.07625   1
  -3   3 -11 182.178 5.38511   1
   3   3  11 166.181 6.28546   3
   3  -3 -11 180.854 6.42223   2
  -4  -3 -11 639.067 12.4476   2
   4  -3  11 607.862 13.6430   2
  -4   3  11 626.942 13.5213   1
   4  -3  11 626.131 11.4769   3
  -4  -3 -11 651.215 11.3311   1
   4   3 -11 632.615 14.0617   3
   4   3  11 623.770 13.7978   3
  -4   3 -11 634.909 12.0806   1
   4  -3 -11 652.343 13.4185   2
  -4  -3  11 620.550 13.2364   1
   5   3 -11 40.4395 4.25320   3
   5  -3  11 47.4615 3.85033   2
  -5   3  11 46.6069 3.73150   1
  -5  -3 -11 49.4901 3.26670   2
   5   3  11 40.1668 4.32914   3
  -5   3 -11 40.2514 2.98392   1
   5  -3 -11 46.5945 3.66366   2
  -5  -3  11 44.0273 3.52472   1
   6  -3  11 62.9722 4.57492   2
  -6   3  11 55.0440 4.21710   1
   6   3 -11 53.8369 4.32032   3
   6  -3 -11 56.1064 4.18328   2
  -6  -3  11 54.6956 4.20247   1
   6   3  11 57.0046 4.48988   3
  -6   3 -11 60.3764 3.71883   1
   7  -3  11 11.3934 2.60366   2
   7   3 -11 9.18303 2.64387   3
  -7   3  11 10.0068 2.44808   1
   7   3  11 8.95923 2.65350   3
  -7  -3  11 11.1277 2.53760   1
   8   3 -11 31.7095 4.47423   3
  -8   3  11 23.3509 3.63162   1
   8  -3  11 33.0041 4.81503   2
  -8  -3  11 25.0482 3.68422   1
   8   3  11 35.2109 4.73702   3
   0   4  11 94.6515 3.60373   1
   0  -4 -11 91.8938 4.42330   2
   0  -4  11 96.5328 3.90701   2
   0  -4  11 99.0637 4.02823   3
   0  -4  11 96.5318 3.98210   1
   0   4  11 90.1185 3.77035   3
  -1  -4 -11 65.2091 3.66863   2
   1   4 -11 63.3455 2.99879   2
   1  -4  11 67.0392 3.16787   3
   1  -4  11 65.3454 3.58190   2
  -1   4  11 67.6901 2.99181   3
  -1   4  11 64.5240 3.15485   1
   1   4  11 69.6143 3.66971   3
   1   4  11 63.0120 2.87963   1
  -1  -4  11 64.0841 3.45147   3
  -1  -4  11 61.6022 3.31951   1
   1  -4 -11 63.4521 3.78750   2
  -2   4  11 71.4389 2.93910   3
  -2  -4 -11 76.7200 4.01375   2
  -2  -4 -11 74.1678 3.18458   1
   2   4 -11 79.7138 2.94062   2
   2  -4  11 80.8507 4.24273   2
  -2   4  11 84.4028 3.91056   1
   2   4 -11 82.2414 4.44648   3
   2  -4  11 81.6713 3.43590   3
   2   4  11 77.5070 4.14686   3
  -2  -4  11 84.4481 4.17887   1
  -2   4 -11 76.7197 3.59693   1
   2  -4 -11 76.9996 4.30058   2
  -3  -4 -11 90.6148 3.73469   1
   3  -4  11 91.2522 3.62561   3
   3   4 -11 92.7204 5.05987   3
  -3   4  11 93.1777 4.60031   1
  -3  -4 -11 96.9971 4.44741   2
   3  -4  11 90.0498 4.72741   2
  -3  -4  11 83.0920 4.48193   1
   3  -4 -11 88.6296 4.76683   2
   3   4  11 87.6198 4.70530   3
  -3   4 -11 82.2488 3.90794   1
  -4  -4 -11 0.01101 0.64128   1
  -4   4  11 -0.0550 0.84143   1
   4  -4  11 0.06627 0.97170   2
  -4  -4 -11 -0.2007 0.87611   2
   4   4 -11 2.63871 1.39331   3
  -4   4 -11 -0.3728 0.53297   1
   4   4  11 0.39569 1.11595   3
  -4  -4  11 0.17100 0.72784   1
   4  -4 -11 0.87113 1.14037   2
   5   4 -11 -1.7565 0.98391   3
   5  -4  11 3.44682 1.64964   2
  -5   4  11 1.59342 1.08995   1
  -5   4 -11 -0.2751 0.70182   1
   5   4  11 0.98727 1.50397   3
  -5  -4  11 1.82506 1.20066   1
   5  -4 -11 0.49265 1.14623   2
   6  -4  11 157.278 7.67369   2
  -6   4  11 147.042 7.33232   1
   6   4 -11 151.936 7.64203   3
  -6  -4  11 147.577 7.22209   1
   6  -4 -11 158.657 7.07690   2
   6   4  11 156.740 7.74146   3
  -6   4 -11 153.723 6.48431   1
   7  -4  11 31.0858 4.41681   2
  -7   4  11 26.0605 3.90479   1
   7   4 -11 22.0019 3.92354   3
   7  -4 -11 31.6135 3.89220   2
   7   4  11 25.1811 4.10411   3
  -7  -4  11 19.1079 3.24491   1
  -8   4  11 0.84405 1.00606   1
   8   4 -11 0.62214 1.47122   3
   8  -4  11 1.08765 1.73266   2
  -8  -4  11 2.89127 1.27478   1
   8   4  11 2.89856 2.18743   3
   0  -5  11 141.054 5.09287   2
   0   5  11 142.049 5.07761   1
   0   5  11 130.812 4.75147   3
   0  -5 -11 136.408 5.69858   2
   0  -5  11 139.278 5.38404   1
   0  -5  11 133.330 4.89092   3
  -1  -5 -11 197.348 6.78596   2
   1   5 -11 215.373 7.14142   3
   1  -5  11 198.777 5.78116   3
  -1   5  11 196.105 5.36583   3
  -1   5  11 209.326 6.51206   1
   1  -5  11 191.543 6.46705   2
   1   5  11 210.615 6.18955   1
  -1  -5  11 200.959 6.69616   1
   1  -5 -11 205.103 7.23068   2
  -1  -5  11 201.560 5.65267   2
   1   5  11 200.328 6.45330   3
   2   5 -11 401.793 10.6308   3
   2  -5  11 425.876 8.62455   3
  -2  -5 -11 420.556 9.26705   1
  -2  -5 -11 413.067 9.98227   2
   2  -5  11 419.052 10.5654   2
  -2   5  11 424.242 10.2767   1
  -2   5 -11 414.585 9.98449   1
   2  -5 -11 417.223 11.0376   2
  -2  -5  11 402.272 10.3357   1
   2   5  11 414.541 10.3778   3
  -3   5  11 29.9984 3.42901   1
  -3  -5 -11 31.3323 3.18861   2
   3  -5  11 26.8823 3.28864   2
  -3  -5 -11 27.9530 2.32768   1
   3   5 -11 26.3643 3.35053   3
  -3  -5  11 32.0110 3.57571   1
   3  -5 -11 28.5904 3.53506   2
  -3   5 -11 29.5202 3.27557   1
   3   5  11 31.9223 3.71939   3
  -4  -5 -11 17.4840 4.08826   2
   4  -5  11 11.3300 2.36678   2
   4   5 -11 16.7620 3.04198   3
  -4   5  11 9.18901 2.03197   1
  -4  -5 -11 13.8874 2.94716   1
   4   5  11 11.1779 2.43299   3
  -4   5 -11 14.0660 2.48312   1
  -4  -5  11 15.5114 2.80663   1
   4  -5 -11 11.9437 2.38330   2
   5   5 -11 68.7064 5.43266   3
  -5   5  11 63.6159 4.59387   1
   5  -5  11 69.0561 5.09783   2
  -5  -5  11 69.8658 4.87551   1
   5  -5 -11 72.7174 5.03440   2
  -5   5 -11 70.1794 4.59005   1
   5   5  11 62.7371 5.02660   3
   6   5 -11 10.5594 2.88788   3
   6  -5  11 17.4678 3.25757   2
  -6   5  11 11.2663 2.46950   1
   6   5  11 16.5221 3.46585   3
  -6   5 -11 12.3366 2.05348   1
  -6  -5  11 10.2485 2.47035   1
   6  -5 -11 18.4016 3.14573   2
  -7   5  11 26.9910 3.94380   1
   7   5 -11 26.3699 4.46551   3
   7  -5  11 29.9556 4.31682   2
   7  -5 -11 28.0679 3.97861   2
  -7  -5  11 23.8701 3.78228   1
   7   5  11 25.1945 4.25087   3
   0   6  11 157.699 5.95239   1
   0  -6  11 166.656 5.89626   2
   0   6 -11 159.316 5.97282   3
   0   6  11 159.704 5.49594   3
   0  -6  11 163.860 6.45606   1
   0  -6 -11 163.697 6.63869   2
  -1  -6 -11 216.631 7.49719   2
   1   6 -11 203.776 7.26309   3
   1  -6  11 203.272 7.06309   2
  -1   6  11 207.023 7.11152   1
   1   6  11 223.360 7.06204   1
   1   6  11 212.579 6.90960   3
  -1   6 -11 221.876 7.65342   1
  -1   6 -11 215.543 6.62524   3
   1  -6 -11 203.857 7.68212   2
  -1  -6  11 216.567 7.61170   1
  -2  -6 -11 34.9952 3.55345   2
  -2   6  11 39.4488 3.17279   1
  -2  -6 -11 37.3248 2.94423   1
   2   6 -11 32.2828 3.69502   3
   2  -6  11 32.7721 3.60600   2
  -2   6 -11 37.2652 3.85110   1
   2  -6 -11 41.1805 4.34278   2
   2   6  11 30.7894 3.39126   3
  -2  -6  11 38.5935 4.04829   1
  -3   6  11 32.5010 3.71836   1
   3  -6  11 36.5874 4.04463   2
  -3  -6 -11 43.5624 3.21927   1
   3   6 -11 49.9978 4.87563   3
  -3  -6 -11 35.1158 3.52998   2
   3   6  11 41.8814 4.41394   3
  -3   6 -11 41.6661 3.41083   1
  -3  -6  11 35.9344 4.01630   1
   3  -6 -11 42.6143 4.55333   2
   4  -6  11 7.45400 2.17390   2
   4   6 -11 9.90655 2.62251   3
  -4   6  11 9.21461 2.18839   1
  -4  -6  11 5.23527 1.65824   1
   4   6  11 5.30399 2.04794   3
   4  -6 -11 6.48475 2.19300   2
  -4   6 -11 10.9542 2.29978   1
  -5   6  11 11.0980 2.30388   1
   5   6 -11 18.9151 3.58659   3
   5  -6  11 14.0864 2.97213   2
   5   6  11 18.4345 3.49049   3
  -5  -6  11 16.4176 3.00416   1
  -5   6 -11 13.4293 2.55556   1
   5  -6 -11 20.3156 3.34249   2
   6  -6  11 1.10923 1.47014   2
  -6   6  11 3.67392 1.29241   1
   6   6 -11 3.42701 2.30741   3
   6   6  11 1.72281 1.85988   3
  -6  -6  11 2.44787 1.29950   1
  -6   6 -11 3.10897 0.94212   1
   6  -6 -11 0.87983 1.44151   2
   7   6 -11 86.6371 6.61927   3
   7  -6  11 94.2345 6.79330   2
  -7   6  11 89.7570 5.91000   1
   7   6  11 101.174 7.15058   3
  -7  -6  11 86.9638 6.12261   1
   7  -6 -11 88.0126 6.18611   2
   0   7 -11 24.0543 2.89146   3
   0   7  11 30.7699 3.45241   1
   0  -7 -11 29.4629 3.61830   2
   0  -7  11 29.0904 3.21484   2
   0  -7  11 26.4650 3.48006   1
   1  -7  11 110.637 5.45985   2
  -1  -7 -11 113.472 5.72243   2
  -1   7  11 102.911 5.37977   1
   1   7 -11 109.710 5.54723   3
  -1   7 -11 112.699 5.97938   1
   1  -7 -11 109.311 5.93320   2
  -1  -7  11 116.802 6.04810   1
   1   7  11 110.498 5.87459   3
   1   7  11 110.110 5.39240   1
   2  -7  11 64.9133 4.41272   2
  -2   7  11 66.8482 4.37023   1
  -2  -7 -11 64.0128 4.16270   1
   2   7 -11 65.2574 4.65955   3
  -2  -7 -11 65.3823 4.27573   2
   2   7  11 67.0434 4.46255   3
  -2   7 -11 55.4422 4.24202   1
  -2  -7  11 66.3251 4.74448   1
   2  -7 -11 62.9952 4.67539   2
  -3  -7 -11 72.1460 4.47297   1
   3   7 -11 79.5278 5.39813   3
   3  -7  11 77.3163 5.15642   2
  -3   7  11 78.1246 4.94613   1
   3   7  11 79.7967 5.28421   3
   3  -7 -11 78.9710 5.37374   2
  -3  -7  11 76.9414 5.30302   1
  -3   7 -11 76.1714 5.03941   1
   4   7 -11 53.1144 5.70907   3
   4  -7  11 49.4892 5.34107   2
  -4   7  11 49.1296 4.11020   1
   4   7  11 41.4254 4.74468   3
  -4   7 -11 41.8489 4.44957   1
  -4  -7  11 39.8130 4.84174   1
   4  -7 -11 50.7448 5.34927   2
  -5   7  11 1.97943 1.08410   1
   5   7 -11 -0.8360 1.27734   3
   5  -7  11 1.43971 1.35467   2
   5   7  11 1.93288 1.77392   3
   5  -7 -11 2.32658 1.71037   2
  -5  -7  11 3.33132 1.66633   1
  -5   7 -11 3.92195 1.30978   1
   6   7 -11 20.8383 4.09428   3
   6  -7  11 19.8603 3.89842   2
  -6   7  11 23.0917 3.75982   1
  -6   7 -11 13.5917 1.90668   1
  -6  -7  11 20.1596 3.58597   1
   6   7  11 23.4263 3.97293   3
   6  -7 -11 16.9436 3.40715   2
   0  -8 -11 3.35504 1.54070   2
   0   8  11 1.86028 0.97024   1
   0  -8  11 0.09244 1.01033   1
   1  -8  11 38.3189 4.24669   2
  -1   8  11 31.7944 3.86527   1
  -1  -8 -11 36.6622 4.17506   2
  -1  -8  11 33.9783 4.23009   1
  -1   8 -11 29.5135 4.01592   1
   1  -8 -11 29.0075 3.93698   2
   1   8  11 33.3862 3.89082   1
   2   8 -11 36.2498 4.34100   3
  -2   8  11 45.2168 4.74767   1
   2  -8  11 40.0859 4.46169   2
  -2  -8  11 38.3382 4.73778   1
  -2   8 -11 38.1809 4.46809   1
   2  -8 -11 39.0713 4.54675   2
  -3   8  11 26.7010 3.68053   1
   3  -8  11 30.6736 4.14511   2
   3   8 -11 33.5692 4.54716   3
   3  -8 -11 21.0505 3.52585   2
   3   8  11 28.7298 3.89051   3
  -3  -8  11 33.0490 4.41431   1
  -3   8 -11 40.0971 4.70379   1
  -4   8  11 4.72323 1.23517   1
   4   8 -11 2.32831 2.11811   3
   4  -8  11 1.81778 1.35550   2
   4   8  11 6.02112 2.31853   3
   4  -8 -11 6.01899 2.12631   2
  -4   8 -11 4.27416 1.38483   1
  -4  -8  11 5.51175 2.10048   1
  -5   8  11 2.40426 1.46871   1
   5   8 -11 7.96201 2.64798   3
   5  -8  11 3.96182 1.68212   2
  -5  -8  11 10.1908 2.41394   1
   5   8  11 5.26567 2.10257   3
   5  -8 -11 10.9452 2.75584   2
  -5   8 -11 2.58807 1.09104   1
   0  -9 -11 45.3059 4.80007   2
   0   9  11 47.0121 4.78426   1
   0   9 -11 51.6946 5.69105   1
  -1   9  11 60.5329 4.38143   1
  -1  -9 -11 56.4438 5.99382   2
   1  -9 -11 58.4167 4.73943   2
   1   9  11 58.4774 4.32973   1
  -1  -9  11 53.9688 5.59878   1
  -1   9 -11 52.0713 5.57543   1
  -2   9  11 106.802 6.08145   1
   2  -9  11 94.4257 5.80710   2
  -2  -9  11 100.974 6.50683   1
   2   9  11 113.276 5.71547   1
  -2   9 -11 108.548 6.58870   1
   2  -9 -11 88.1885 6.07941   2
   3   9 -11 9.05724 2.13222   3
  -3   9  11 8.64886 1.64478   1
   3  -9  11 5.30933 1.72081   2
  -3   9 -11 3.95226 1.30096   1
   3  -9 -11 9.08890 2.62042   2
  -3  -9  11 11.0966 2.75792   1
   4  -9  11 29.0482 4.33325   2
   4   9 -11 29.7738 4.67522   3
  -4   9  11 34.0523 4.29698   1
   4  -9 -11 33.0826 4.72444   2
  -4   9 -11 31.1212 4.14238   1
  -4  -9  11 37.0890 4.84780   1
  -5   9 -11 7.65123 1.42001   1
   0  10 -11 -0.1961 1.24064   1
   0 -10 -11 -0.3681 2.11993   2
   0  10  11 -0.4890 0.77038   1
  -1  10  11 51.2861 4.04210   1
  -1  10 -11 59.1690 6.09392   1
  -1 -10  11 64.8661 6.65295   1
   1  10  11 47.4279 3.77140   1
   1 -10 -11 65.0520 5.23612   2
  -2  10  11 168.307 7.92424   1
  -2  10 -11 163.589 8.40407   1
  -2 -10  11 165.014 8.73896   1
   2 -10 -11 154.115 8.25770   2
   3 -10  11 12.9588 3.04250   2
   0   0  12 341.707 4.47250   1
   0   0 -12 330.718 7.52708   2
   0   0  12 331.089 7.42441   3
  -1   0 -12 15.9922 2.06273   2
   1   0  12 15.7576 1.88990   3
  -1   0  12 14.5597 1.82768   3
   1   0 -12 15.8874 1.86750   2
  -1   0  12 17.0023 1.09628   1
   2   0  12 42.9234 2.68137   3
   2   0 -12 46.3555 2.59283   2
  -2   0  12 44.6663 2.22556   1
  -2   0  12 42.7582 2.59962   3
  -2   0 -12 42.0683 0.91226   1
   3   0 -12 77.1837 3.35317   2
  -3   0 -12 82.4608 4.10199   2
  -3   0  12 79.6440 3.69990   3
  -3   0 -12 70.5384 2.19485   1
  -3   0  12 73.3027 3.45462   1
   3   0  12 74.4487 3.75934   3
   4   0 -12 160.647 5.04987   2
   4   0 -12 161.074 5.91070   3
  -4   0  12 171.619 6.10089   1
   4   0  12 172.618 6.16549   3
  -4   0 -12 166.136 6.17986   2
  -4   0 -12 160.099 4.79010   1
  -5   0 -12 6.22624 1.66060   2
   5   0  12 7.61020 1.82730   3
   5   0 -12 4.19596 1.56475   3
  -5   0  12 5.66972 1.55338   1
  -6   0  12 9.23049 2.19261   1
  -6   0 -12 8.42057 1.97641   2
   6   0 -12 5.82630 1.77467   3
   6   0  12 7.53410 1.99174   3
  -7   0 -12 11.0598 2.40141   2
   7   0  12 8.66067 2.11999   3
  -7   0  12 9.95687 2.07843   1
   7   0 -12 9.43068 2.10505   3
  -8   0  12 116.454 6.91840   1
   8   0  12 113.355 6.17242   3
   0   1 -12 319.368 7.27159   2
   0   1  12 317.406 4.43357   1
   0  -1  12 321.392 5.07203   1
   0   1  12 301.803 7.09065   3
   0  -1  12 312.734 7.23028   3
   0  -1 -12 317.928 7.52293   2
  -1   1  12 100.928 3.79557   3
  -1   1  12 100.767 2.86911   1
   1  -1  12 100.416 3.90950   3
   1   1 -12 103.114 3.70296   2
  -1  -1 -12 107.801 4.22823   2
  -1  -1  12 98.9332 3.94170   3
   1   1  12 103.061 4.07360   3
  -1  -1  12 100.073 2.98765   1
  -1   1 -12 99.7013 2.13201   1
  -1   1 -12 97.2444 4.05583   2
   1  -1 -12 94.2271 3.89123   2
   2  -1  12 824.963 13.5309   3
  -2  -1 -12 787.212 13.7252   2
  -2   1  12 808.213 12.3164   1
   2   1 -12 802.048 12.3296   2
  -2   1  12 775.221 12.7172   3
  -2  -1 -12 789.769 8.64633   1
   2  -1 -12 788.197 13.2925   2
   2   1  12 816.332 13.9855   3
  -2   1 -12 816.532 14.2215   2
  -2  -1  12 797.592 12.3810   1
  -2   1 -12 789.029 9.91678   1
  -3   1  12 235.406 6.26929   3
  -3  -1 -12 227.809 4.37013   1
   3  -1  12 234.975 6.69572   3
  -3   1  12 237.597 6.47506   1
   3   1 -12 238.438 5.63598   2
  -3  -1 -12 227.713 6.85051   2
  -3  -1  12 225.284 6.66576   3
   3  -1 -12 237.608 6.56168   2
  -3  -1  12 233.135 6.46423   1
   3   1  12 229.974 6.98798   3
  -3   1 -12 237.352 7.28016   2
  -3   1 -12 229.224 4.82973   1
   4   1 -12 277.092 8.25734   3
  -4   1  12 282.188 8.01550   1
   4  -1  12 269.084 7.62332   3
  -4  -1 -12 284.442 8.05468   2
   4   1 -12 271.165 6.22291   2
  -4  -1  12 273.311 7.88145   1
   4  -1 -12 274.645 7.32804   2
  -4   1 -12 257.020 8.14502   2
   4  -1 -12 279.686 7.52170   3
   4   1  12 268.601 8.13392   3
  -4   1 -12 258.823 6.07553   1
  -5  -1 -12 298.867 8.78008   2
   5  -1  12 298.142 8.52936   3
   5   1 -12 287.020 8.94070   3
  -5   1  12 294.231 9.10752   1
  -5   1 -12 309.208 9.43808   2
   5  -1 -12 298.157 7.85654   2
   5  -1 -12 312.256 8.44582   3
  -5  -1  12 295.872 9.07779   1
   5   1  12 293.865 9.09183   3
   6   1 -12 12.4789 2.59546   3
  -6   1  12 13.9848 2.65909   1
   6  -1  12 13.4196 2.42739   3
  -6  -1 -12 10.1989 2.16984   2
   6   1  12 10.9330 2.33179   3
  -6  -1  12 7.56052 1.84062   1
  -6   1 -12 9.54910 2.49176   2
   6  -1 -12 11.3609 2.01544   3
   7   1 -12 3.62986 1.43352   3
   7  -1  12 2.71508 1.27181   3
  -7   1  12 4.06651 1.52123   1
  -7  -1  12 1.90912 0.95460   1
  -7   1 -12 0.91231 1.41565   2
   7   1  12 1.15345 1.48016   3
  -8   1  12 112.693 6.87829   1
   8   1 -12 123.797 6.65353   3
   8   1  12 115.965 6.63392   3
  -8  -1  12 121.356 7.00468   1
   0  -2  12 169.109 4.05607   1
   0  -2  12 161.307 5.08574   3
   0   2  12 171.283 3.59054   1
   0   2  12 167.701 5.10512   3
   0   2 -12 180.683 5.33792   2
   1   2 -12 46.5029 2.49642   2
  -1  -2 -12 46.7602 2.92584   2
   1  -2  12 49.6896 2.76246   3
  -1   2  12 50.0532 2.17047   1
  -1   2  12 46.9091 2.59596   3
  -1  -2  12 47.5262 2.30328   1
  -1  -2  12 50.6543 2.91496   3
   1  -2 -12 49.7647 2.99467   2
   1   2  12 49.5141 1.51549   1
  -1   2 -12 47.7137 2.97814   2
   1   2  12 52.8557 2.99592   3
  -1   2 -12 47.2460 1.98633   1
   2  -2  12 472.910 10.2528   2
  -2  -2 -12 443.608 9.81155   2
  -2   2  12 477.205 8.92473   3
  -2   2  12 466.554 8.96447   1
  -2  -2 -12 457.962 6.64832   1
   2  -2  12 472.392 9.45006   3
   2   2 -12 470.547 8.39147   2
   2  -2 -12 471.314 10.1069   2
  -2  -2  12 480.169 9.19720   1
  -2   2 -12 465.133 7.66434   1
   2   2  12 468.269 10.1746   3
  -2  -2  12 451.959 9.84631   3
   3  -2  12 400.821 9.90186   2
  -3  -2 -12 402.731 9.42029   2
  -3   2  12 403.036 8.24887   3
   3   2 -12 389.475 7.20364   2
  -3  -2 -12 391.154 6.74439   1
   3  -2  12 402.879 8.89647   3
  -3   2  12 395.375 9.01667   1
   3  -2 -12 396.463 9.35869   2
  -3   2 -12 393.460 7.52119   1
  -3  -2  12 397.397 9.10642   1
   3   2  12 382.808 9.65440   3
  -4   2  12 47.3680 3.31300   1
   4  -2  12 52.1496 3.78377   2
  -4  -2 -12 45.4877 3.25403   2
   4   2 -12 51.9460 3.71761   3
   4  -2  12 53.7700 3.16761   3
  -4   2 -12 50.7786 2.70544   1
   4  -2 -12 47.6132 2.84927   3
  -4  -2  12 47.6423 3.31049   1
   4  -2 -12 51.6279 3.39030   2
   4   2  12 45.0811 3.44974   3
   5   2 -12 0.90480 1.06483   3
  -5  -2 -12 2.31829 1.31389   2
  -5   2  12 0.02146 0.74340   1
   5  -2  12 2.06185 1.34191   2
   5  -2  12 0.74630 0.95988   3
  -5  -2  12 1.94843 0.84411   1
   5  -2 -12 1.28425 1.13958   2
   5   2  12 0.71279 1.20196   3
   5  -2 -12 0.41661 0.84283   3
  -6   2  12 149.571 7.06518   1
   6  -2  12 155.840 6.07273   3
  -6  -2 -12 149.089 6.22727   2
   6  -2  12 154.933 7.17063   2
   6   2 -12 136.514 6.79632   3
  -6  -2  12 145.833 6.83950   1
   6   2  12 145.472 6.95100   3
   6  -2 -12 154.530 6.24463   2
  -7   2  12 14.9493 2.73326   1
   7  -2  12 15.0311 2.96689   2
   7   2 -12 12.3867 2.80869   3
  -7  -2  12 17.7244 3.13562   1
   7   2  12 21.8432 3.69603   3
  -8   2  12 59.6985 4.80828   1
   8   2 -12 66.5794 5.34549   3
  -8   2 -12 60.1714 6.05394   2
   8   2  12 61.2566 6.03650   3
  -8  -2  12 54.3777 4.52133   1
   0  -3 -12 82.5959 4.00750   2
   0  -3  12 73.4127 3.02506   1
   0  -3  12 77.9124 3.55340   3
   0   3  12 75.1283 3.44613   3
   0   3 -12 81.3534 3.67387   2
   0   3  12 80.1675 2.80803   1
  -1   3  12 253.843 5.94496   1
   1  -3  12 253.316 7.00948   2
   1   3 -12 251.237 6.18902   2
  -1  -3 -12 246.710 7.11238   2
  -1   3  12 258.353 6.27202   3
   1  -3  12 260.394 6.64937   3
   1   3  12 260.081 5.25458   1
   1  -3 -12 258.210 7.47706   2
   1   3  12 265.070 7.10024   3
  -1  -3  12 259.805 7.06515   3
  -1  -3  12 255.491 6.33415   1
  -2  -3 -12 333.003 6.25388   1
  -2   3  12 331.975 7.75523   1
  -2  -3 -12 320.375 8.27750   2
   2  -3  12 324.658 7.57475   3
  -2   3  12 331.883 7.15643   3
   2   3 -12 330.586 6.75160   2
  -2  -3  12 335.949 8.00189   1
   2   3  12 341.683 8.74603   3
  -2  -3  12 346.487 8.64183   3
   2  -3 -12 323.623 8.68597   2
  -2   3 -12 340.892 7.13744   1
  -3  -3 -12 1060.17 17.4485   2
   3  -3  12 1030.57 16.0738   3
  -3  -3 -12 1034.58 14.5197   1
   3   3 -12 1083.73 18.8603   3
   3  -3  12 1040.76 18.3110   2
  -3   3  12 1072.87 17.4413   1
  -3   3  12 1052.83 15.1074   3
   3   3  12 1070.64 18.4287   3
   3  -3 -12 1032.00 17.9432   2
  -3   3 -12 1051.89 15.7772   1
  -3  -3  12 1031.91 17.2682   1
  -4  -3 -12 73.2064 3.99322   2
   4   3 -12 64.5980 4.42493   3
   4  -3  12 72.7929 3.61964   3
   4  -3  12 64.9827 4.34687   2
  -4   3  12 66.2484 4.03021   1
   4   3  12 62.1670 4.34909   3
   4  -3 -12 66.0002 4.16644   2
  -4   3 -12 68.3394 3.42209   1
  -4  -3  12 62.2311 3.89068   1
  -5   3  12 81.9862 5.01203   1
   5  -3  12 92.9682 4.99580   3
   5  -3  12 77.8751 5.06843   2
   5   3 -12 84.0083 5.25330   3
  -5  -3 -12 86.0306 4.48235   2
  -5  -3  12 84.0043 4.92344   1
  -5   3 -12 91.4724 4.40179   1
   5  -3 -12 89.9223 4.89330   2
   5   3  12 81.3974 5.03602   3
   6   3 -12 16.6684 3.11422   3
  -6   3  12 14.9921 2.95327   1
   6  -3  12 18.9934 3.30814   2
   6   3  12 11.6320 2.81144   3
   6  -3 -12 12.4833 2.58990   2
  -6  -3  12 14.1248 2.62215   1
   7   3 -12 -1.5438 1.04712   3
  -7   3  12 -0.2559 0.73974   1
   7  -3  12 -0.0231 1.26656   2
   7   3  12 -0.3155 1.45519   3
  -7  -3  12 -1.7415 0.61995   1
  -8   3  12 21.2467 3.45559   1
   8   3 -12 25.5892 4.09094   3
   8  -3  12 32.8677 4.65614   2
  -8  -3  12 22.1541 3.40267   1
   8   3  12 25.0457 4.33852   3
   0  -4  12 226.432 6.35788   2
   0  -4  12 215.729 6.32023   3
   0  -4 -12 220.954 7.13367   2
   0  -4  12 216.045 6.14220   1
   0   4  12 224.940 5.77038   1
   0   4  12 226.607 6.27133   3
  -1   4  12 163.085 5.14048   1
   1  -4  12 165.391 5.29998   3
   1  -4  12 168.484 5.89084   2
  -1   4  12 168.027 5.02374   3
  -1  -4 -12 164.627 5.99349   2
   1   4 -12 170.515 5.13429   2
  -1  -4  12 167.391 5.53048   1
  -1  -4  12 168.570 5.79980   3
   1   4  12 166.988 5.74278   3
   1   4  12 165.440 4.70446   1
  -2   4  12 70.7927 3.05193   3
   2   4 -12 72.1004 3.80824   2
   2  -4  12 73.2562 3.37681   3
  -2  -4 -12 75.8990 4.07655   2
  -2  -4 -12 69.7932 3.06362   1
   2  -4  12 71.5707 4.07233   2
   2   4 -12 74.0427 4.40760   3
  -2   4  12 70.5061 3.54022   1
   2   4  12 70.2167 4.05611   3
  -2  -4  12 66.3032 3.77918   1
   2  -4 -12 69.0611 4.17990   2
  -2   4 -12 67.5770 3.36474   1
   3  -4  12 147.328 6.29432   2
  -3  -4 -12 136.988 5.52696   2
  -3  -4 -12 147.477 4.81939   1
   3   4 -12 152.112 6.55255   3
  -3   4  12 144.658 5.76592   1
   3  -4  12 150.417 4.92228   3
   3   4  12 139.807 6.18030   3
   3  -4 -12 150.513 6.36981   2
  -3   4 -12 152.843 5.36267   1
  -3  -4  12 145.597 5.94903   1
   4  -4  12 78.1711 4.90477   2
  -4  -4 -12 81.2164 4.37066   2
   4   4 -12 67.0249 4.74442   3
  -4   4  12 75.2485 4.53925   1
   4  -4 -12 63.2753 4.35681   2
  -4  -4  12 73.0204 4.46544   1
   4   4  12 73.7273 4.76744   3
  -4   4 -12 72.2256 3.83202   1
   5  -4  12 124.670 6.51743   2
  -5   4  12 133.275 6.43318   1
   5   4 -12 131.511 6.74560   3
  -5   4 -12 128.828 5.50639   1
   5   4  12 117.668 6.35524   3
  -5  -4  12 124.952 6.22514   1
   5  -4 -12 110.125 5.84397   2
   6   4 -12 24.2471 3.72780   3
  -6   4  12 18.2391 3.14453   1
   6  -4  12 18.5093 3.13970   2
  -6  -4  12 12.2155 2.56113   1
   6   4  12 21.7308 3.67224   3
   6  -4 -12 19.0786 3.23691   2
   7   4 -12 31.7106 4.55461   3
  -7   4  12 36.4070 4.66091   1
   7  -4  12 33.7155 4.61457   2
   7   4  12 32.1597 4.60626   3
   7  -4 -12 37.0772 4.38311   2
  -7  -4  12 36.2861 4.55635   1
   8   4 -12 59.3616 6.43250   3
  -8   4  12 58.5059 4.71082   1
   8  -4  12 61.6882 6.42947   2
  -8  -4  12 53.7596 4.48766   1
   8   4  12 62.7443 6.66879   3
   0  -5 -12 12.7791 2.25435   2
   0  -5  12 21.0355 2.61887   1
   0  -5  12 17.4577 2.32103   2
   0   5  12 18.2074 2.21974   3
   0   5  12 21.5977 2.26672   1
   0  -5  12 19.1025 2.29570   3
   1  -5  12 395.622 8.86518   3
   1   5 -12 391.488 10.1903   3
  -1  -5 -12 395.353 10.2077   2
  -1   5  12 419.539 9.63889   1
   1  -5  12 398.493 9.93453   2
  -1   5  12 401.578 8.41493   3
  -1  -5  12 421.419 10.0949   1
   1  -5 -12 408.814 10.7412   2
   1   5  12 413.818 8.99950   1
   1   5  12 407.257 9.71811   3
   2   5 -12 55.2196 4.10464   3
   2  -5  12 47.6019 3.56859   2
  -2  -5 -12 49.5745 2.98397   1
  -2   5  12 43.2579 3.09507   1
   2  -5  12 47.6092 2.77077   3
  -2  -5 -12 39.7854 3.17848   2
  -2  -5  12 54.1189 3.68127   1
  -2   5 -12 51.4134 3.37861   1
   2   5  12 54.4704 3.79346   3
   2  -5 -12 47.8778 3.75402   2
   3  -5  12 63.0297 4.25967   2
  -3   5  12 60.6167 3.98375   1
  -3  -5 -12 63.0702 3.94033   2
   3   5 -12 63.4998 4.52483   3
  -3  -5  12 66.7495 4.30771   1
   3   5  12 67.1719 4.55139   3
   3  -5 -12 60.5322 4.36922   2
  -3   5 -12 60.8886 3.80442   1
   4   5 -12 52.3907 5.08757   3
  -4  -5 -12 60.9488 3.99426   2
  -4   5  12 54.7572 4.04562   1
   4  -5  12 51.3621 4.15237   2
  -4   5 -12 53.2266 3.67972   1
   4  -5 -12 55.7512 4.33424   2
  -4  -5  12 55.6346 4.14481   1
   4   5  12 55.8372 4.49074   3
  -5   5  12 67.2315 4.79107   1
   5  -5  12 66.5527 5.04312   2
   5   5 -12 73.2168 5.43841   3
   5   5  12 68.2903 5.24841   3
  -5  -5  12 68.2993 4.86362   1
   5  -5 -12 73.8659 5.06584   2
  -5   5 -12 67.7751 4.26138   1
   6  -5  12 30.1298 4.47405   2
  -6   5  12 24.8317 3.59141   1
   6   5 -12 18.0784 3.46849   3
   6  -5 -12 26.5190 4.02258   2
   6   5  12 21.2517 3.83317   3
  -6  -5  12 22.4617 3.45439   1
   7  -5  12 116.433 7.19368   2
  -7   5  12 121.899 7.06583   1
   7   5 -12 122.826 7.61882   3
  -7  -5  12 130.456 7.28655   1
   7   5  12 136.023 7.92919   3
   7  -5 -12 106.253 6.77594   2
   0   6  12 50.2364 3.12494   3
   0  -6  12 49.1486 3.60513   1
   0  -6 -12 48.2532 3.71029   2
   0   6 -12 44.5939 3.43539   3
   0   6  12 53.9223 3.38447   1
   0  -6  12 47.7326 3.17966   2
   1   6 -12 0.43061 1.06315   3
  -1  -6 -12 0.66045 1.17107   2
  -1   6  12 -0.5599 0.60911   1
   1  -6  12 -0.2084 0.96798   2
  -1  -6  12 0.60063 1.09838   1
  -1   6 -12 0.33709 1.25488   1
   1   6  12 2.01540 1.28130   3
   1  -6 -12 0.26489 1.27093   2
   1   6  12 0.22796 0.58670   1
   2   6 -12 81.9617 4.92112   3
   2  -6  12 82.9891 4.77235   2
  -2  -6 -12 74.9207 4.50436   2
  -2   6  12 82.2333 4.54992   1
  -2  -6 -12 78.5771 4.17275   1
  -2  -6  12 85.5238 5.03619   1
   2   6  12 81.0484 4.70198   3
   2  -6 -12 84.2461 5.12578   2
  -2   6 -12 79.9641 4.69548   1
  -3   6  12 38.8296 4.05711   1
   3   6 -12 37.7905 4.32001   3
  -3  -6 -12 39.6307 3.83871   2
   3  -6  12 38.9991 4.27540   2
  -3   6 -12 41.4709 3.46341   1
   3   6  12 30.9454 3.78844   3
   3  -6 -12 36.5788 4.23472   2
  -3  -6  12 40.1324 4.29469   1
   4  -6  12 17.4298 3.12827   2
   4   6 -12 16.4461 3.15486   3
  -4   6  12 19.4281 3.02313   1
   4   6  12 15.7601 3.03168   3
   4  -6 -12 16.6874 3.24733   2
  -4   6 -12 21.5176 3.09193   1
  -4  -6  12 15.7298 2.94652   1
   5  -6  12 52.3927 5.36157   2
   5   6 -12 55.7612 5.86244   3
  -5   6  12 64.4442 4.76827   1
  -5   6 -12 60.0224 4.18733   1
   5  -6 -12 53.7493 5.40953   2
  -5  -6  12 57.7504 4.73293   1
   5   6  12 61.5209 6.08112   3
  -6   6  12 1.07715 1.05554   1
   6   6 -12 1.55962 1.79583   3
   6  -6  12 4.74697 2.46134   2
  -6  -6  12 3.78518 1.55355   1
   6  -6 -12 2.53737 1.68476   2
   6   6  12 5.80565 2.37715   3
   7   6 -12 2.21154 1.94053   3
   7  -6  12 4.20567 1.97994   2
  -7   6  12 9.12806 1.66318   1
   7  -6 -12 3.06318 2.27232   2
  -7  -6  12 3.88796 1.03165   1
   7   6  12 5.82865 2.37651   3
   0  -7  12 30.9714 3.22564   2
   0   7 -12 30.9781 3.39438   3
   0  -7  12 29.5687 3.59988   1
   0  -7 -12 26.1728 3.43988   2
   0   7  12 26.3490 3.15127   1
   1  -7  12 12.2358 2.36338   2
   1   7 -12 10.2254 2.31525   3
  -1  -7 -12 11.8268 2.46009   2
  -1   7  12 12.2086 2.27477   1
   1   7  12 13.4982 2.35199   1
   1  -7 -12 8.74754 2.33298   2
  -1   7 -12 7.27775 2.14690   1
  -1  -7  12 8.40235 2.03278   1
  -2  -7 -12 30.0799 3.55805   2
   2  -7  12 26.3408 3.47143   2
  -2   7  12 30.3934 3.54409   1
   2   7 -12 31.8128 3.93948   3
   2  -7 -12 27.6026 3.82482   2
   2   7  12 32.5599 3.76563   3
  -2   7 -12 29.5258 3.81158   1
  -2  -7  12 32.4138 3.90420   1
   3   7 -12 54.6048 5.38033   3
  -3   7  12 53.4052 3.97412   1
   3  -7  12 58.6183 4.61470   2
  -3   7 -12 53.4732 4.20104   1
  -3  -7  12 50.1723 5.03008   1
   3   7  12 58.0159 5.36819   3
   3  -7 -12 52.7821 5.38175   2
   4  -7  12 12.6649 2.76274   2
   4   7 -12 12.6367 3.00446   3
  -4   7  12 8.23243 2.01397   1
  -4   7 -12 11.9839 2.28830   1
  -4  -7  12 14.1686 2.84705   1
   4   7  12 15.4457 3.17733   3
   4  -7 -12 15.6188 3.08670   2
  -5   7  12 12.4354 2.38854   1
   5  -7  12 14.5635 3.09025   2
   5   7 -12 10.4666 2.90810   3
  -5  -7  12 8.90605 2.42599   1
   5   7  12 14.7719 3.33694   3
  -5   7 -12 11.6554 2.32546   1
   5  -7 -12 13.4556 3.24020   2
   6   7 -12 26.2225 4.32714   3
  -6   7  12 25.2581 3.34738   1
   6  -7  12 22.3551 4.05153   2
   6  -7 -12 27.4620 4.22902   2
  -6  -7  12 32.1275 4.42912   1
   6   7  12 31.7710 4.87041   3
   0   8  12 277.487 9.38683   1
   0  -8 -12 271.227 9.77031   2
   0  -8  12 261.814 9.69579   1
  -1  -8 -12 51.0620 4.19901   2
  -1   8  12 53.1441 3.93043   1
   1  -8  12 44.6963 4.45743   2
   1  -8 -12 56.9202 4.63386   2
   1   8  12 46.9806 3.69101   1
  -1   8 -12 47.2810 5.11084   1
  -1  -8  12 44.8325 5.01384   1
  -2   8  12 71.1553 4.79285   1
   2   8 -12 75.6216 5.22869   3
   2  -8  12 78.2680 5.09512   2
  -2  -8  12 77.5500 5.39856   1
  -2   8 -12 73.4685 5.23235   1
   2  -8 -12 76.1504 5.46444   2
   3   8 -12 2.11332 1.87612   3
  -3   8  12 0.71713 0.69579   1
   3  -8  12 1.27481 1.36389   2
   3   8  12 -1.1270 1.34490   3
  -3   8 -12 1.57193 0.95625   1
  -3  -8  12 -1.2787 0.94181   1
   3  -8 -12 2.45824 1.47160   2
  -4   8  12 162.653 7.90472   1
   4   8 -12 151.286 8.09700   3
   4  -8  12 134.815 7.47677   2
   4   8  12 154.043 7.91524   3
  -4  -8  12 147.464 7.92692   1
   4  -8 -12 143.483 8.00925   2
  -4   8 -12 138.282 6.94495   1
  -5   8  12 71.6922 5.00082   1
   5  -8  12 76.2946 5.79784   2
   5   8 -12 73.6783 5.73811   3
   5   8  12 62.2858 6.27859   3
  -5  -8  12 83.5360 6.01474   1
  -5   8 -12 61.5113 4.59021   1
   5  -8 -12 73.4583 5.97903   2
   0   9  12 28.0617 3.77716   1
   0   9 -12 18.6117 3.63248   1
   0  -9 -12 30.2234 4.00801   2
  -1  -9 -12 45.8402 4.93356   2
  -1   9  12 39.2820 4.33608   1
   1   9  12 38.6120 3.02749   1
   1  -9 -12 48.8273 5.35967   2
  -1   9 -12 52.7655 5.61649   1
  -1  -9  12 44.2274 5.10317   1
  -2   9  12 28.9069 3.58713   1
   2  -9  12 34.7924 4.13565   2
  -2  -9  12 33.1229 4.51930   1
   2  -9 -12 41.4832 5.08589   2
  -2   9 -12 35.3566 4.66419   1
   3  -9  12 64.5803 5.08630   2
   3   9 -12 64.9245 4.76402   3
  -3   9  12 61.2713 4.46999   1
  -3   9 -12 63.6087 4.77052   1
  -3  -9  12 60.1649 6.25820   1
   3  -9 -12 61.3407 6.36420   2
   4  -9  12 18.2847 3.30701   2
   4   9 -12 15.6750 3.31409   3
  -4   9 -12 14.0958 2.32521   1
  -4  -9  12 18.7444 3.04881   1
   0  10 -12 11.1133 2.91877   1
   0 -10 -12 6.09331 2.13322   2
  -1  10  12 14.8032 1.85893   1
  -1 -10  12 14.9499 3.15035   1
   1 -10 -12 11.5649 2.60145   2
  -1  10 -12 15.7750 3.24154   1
  -2  10  12 22.1305 2.61051   1
   2 -10 -12 23.9614 5.15070   2
  -2  10 -12 30.1898 3.63006   1
   0   0 -13 2.26746 0.86963   2
   0   0  13 1.37173 0.71499   3
  -1   0  13 39.8869 2.57975   3
  -1   0 -13 43.4591 2.78931   2
   1   0 -13 44.5923 2.68969   2
   1   0  13 43.6738 2.74706   3
  -1   0  13 42.0506 1.75968   1
   2   0  13 70.0599 3.56927   3
  -2   0  13 63.6370 3.28385   3
  -2   0 -13 63.9882 3.54233   2
   2   0 -13 66.7267 3.25165   2
  -2   0  13 62.5146 2.68925   1
  -3   0  13 52.6564 2.89171   1
   3   0  13 49.4360 3.17443   3
   3   0 -13 48.0074 2.78890   2
  -3   0 -13 50.7523 3.41483   2
  -3   0  13 53.1857 3.19711   3
  -4   0  13 202.004 6.67470   1
   4   0 -13 206.086 5.92610   2
  -4   0 -13 194.789 6.97415   2
   4   0 -13 207.712 6.90817   3
   4   0  13 195.381 6.78005   3
   5   0  13 184.911 7.00280   3
  -5   0  13 177.332 6.94831   1
   5   0 -13 187.869 6.96769   3
  -5   0 -13 179.018 6.99300   2
   6   0 -13 9.44627 1.97095   3
  -6   0 -13 12.4020 2.61979   2
   6   0  13 8.57472 1.91111   3
  -6   0  13 9.42568 2.25727   1
   7   0  13 72.6048 4.96927   3
  -7   0  13 61.9126 4.70406   1
  -7   0 -13 65.6523 4.85137   2
   7   0 -13 66.8849 4.60940   3
   8   0  13 186.465 8.14909   3
  -8   0  13 181.646 8.71854   1
   0  -1  13 117.137 4.39009   3
   0  -1  13 108.918 2.60431   1
   0   1  13 110.243 2.15211   1
   0  -1 -13 110.598 4.42649   2
   0   1 -13 110.589 4.27437   2
   0   1  13 112.522 4.24610   3
   1   1 -13 193.264 5.49921   2
   1  -1  13 200.190 5.85965   3
  -1   1  13 205.050 5.76416   3
  -1   1  13 197.796 4.30339   1
  -1  -1 -13 190.076 5.96027   2
  -1  -1  13 201.614 4.53272   1
   1  -1 -13 190.197 5.87266   2
  -1   1 -13 198.652 3.18869   1
  -1   1 -13 208.447 6.22132   2
   1   1  13 205.259 6.09430   3
  -1  -1  13 203.966 5.95159   3
   2   1 -13 30.6332 2.10577   2
  -2   1  13 30.8830 2.34637   3
   2  -1  13 32.2317 2.42469   3
  -2  -1 -13 32.9374 3.12221   2
  -2   1  13 32.3443 1.94580   1
   2   1  13 34.5322 2.58112   3
   2  -1 -13 32.0652 2.44960   2
  -2  -1  13 39.2133 2.70767   3
  -2   1 -13 32.1911 1.19515   1
  -2   1 -13 35.6815 2.78250   2
  -2  -1  13 34.4913 2.05154   1
   3  -1  13 24.2546 2.67761   3
   3   1 -13 20.8779 2.03889   2
  -3   1  13 25.1687 2.61014   1
  -3  -1 -13 19.4071 2.42883   2
  -3   1  13 18.7959 2.18516   3
  -3   1 -13 19.6389 1.45559   1
  -3  -1  13 19.2557 2.47395   3
  -3  -1  13 19.2373 2.14282   1
   3  -1 -13 23.2972 2.57139   2
  -3   1 -13 20.7909 2.72078   2
   3   1  13 21.4876 2.65360   3
  -4  -1 -13 124.804 5.48556   2
   4   1 -13 125.959 5.60034   3
  -4   1  13 126.127 5.23335   1
   4  -1  13 120.210 5.09307   3
  -4   1 -13 117.443 5.49323   2
   4   1  13 105.974 5.17905   3
   4  -1 -13 131.906 5.05617   2
  -4  -1  13 125.933 5.24479   1
   5   1 -13 22.4955 3.07310   3
   5  -1  13 30.6713 3.43501   3
  -5  -1 -13 25.5928 3.31309   2
  -5   1  13 27.1698 3.26950   1
   5   1  13 27.6289 3.32157   3
   5  -1 -13 23.8638 2.88903   3
  -5  -1  13 25.1340 3.15860   1
   5  -1 -13 28.9948 2.94934   2
  -5   1 -13 27.2805 3.37078   2
   6  -1  13 19.2660 2.93216   3
  -6  -1 -13 16.0961 2.59114   2
   6   1 -13 15.1464 2.65560   3
  -6   1  13 21.9991 3.34499   1
  -6   1 -13 17.3756 3.06599   2
  -6  -1  13 15.7478 2.64090   1
   6  -1 -13 17.1210 2.55606   3
   6   1  13 17.0988 2.91304   3
   7  -1  13 25.2674 3.35497   3
  -7   1  13 22.0111 3.46777   1
   7   1 -13 22.1319 3.51323   3
  -7   1 -13 26.1317 3.91473   2
   7   1  13 21.6245 3.54224   3
  -7  -1  13 21.4170 3.44885   1
   8   1 -13 1.18064 1.43464   3
  -8   1  13 2.61927 0.94438   1
  -8  -1  13 1.82486 1.03639   1
   8   1  13 4.05442 1.78567   3
   0   2  13 21.3198 1.09215   1
   0   2  13 20.3607 2.22890   3
   0  -2  13 18.6060 2.18128   3
   0   2 -13 22.5855 2.43653   2
   0  -2 -13 23.1384 2.58125   2
   0  -2  13 19.3196 1.31317   1
  -1   2  13 65.3922 3.17781   3
  -1  -2 -13 61.3420 3.46807   2
   1  -2  13 60.2252 3.19221   3
   1   2 -13 60.6367 2.94280   2
  -1   2  13 60.1122 2.38146   1
   1  -2 -13 59.2585 3.39851   2
  -1   2 -13 55.6541 2.14155   1
   1   2  13 58.8754 1.54893   1
  -1   2 -13 59.3657 3.38320   2
   1   2  13 65.6529 3.49738   3
  -1  -2  13 61.8020 3.30166   3
  -1  -2  13 61.9493 2.63703   1
  -2  -2 -13 42.0521 2.92697   2
   2  -2  13 44.0725 2.76686   3
  -2   2  13 40.0450 2.29339   1
   2   2 -13 42.9254 2.40127   2
  -2   2  13 44.1783 2.64461   3
   2  -2 -13 42.1441 3.03347   2
  -2   2 -13 40.3753 3.09165   2
   2   2  13 39.9473 2.90309   3
  -2  -2  13 43.6232 2.50795   1
  -2   2 -13 40.3116 1.82252   1
  -2  -2  13 40.9842 2.87446   3
   3   2 -13 391.228 7.52534   2
  -3  -2 -13 405.027 9.71303   2
   3  -2  13 405.590 9.15410   3
  -3   2  13 407.635 8.54995   3
  -3   2  13 406.400 9.23253   1
   3  -2  13 388.104 9.99709   2
  -3  -2  13 396.608 9.76662   3
   3   2  13 371.586 9.81985   3
  -3  -2  13 399.952 9.15944   1
   3  -2 -13 392.872 9.53359   2
  -3   2 -13 393.233 7.38445   1
   4  -2  13 40.1209 2.92364   3
   4  -2  13 39.0766 3.98784   2
  -4  -2 -13 39.9612 3.21726   2
   4   2 -13 36.3501 3.80260   3
  -4   2  13 37.2502 2.93631   1
  -4  -2  13 42.0275 3.15312   1
   4   2  13 32.9007 3.61540   3
   4  -2 -13 39.7938 3.08729   2
   5  -2  13 230.860 7.30206   3
   5   2 -13 227.218 8.39684   3
  -5   2  13 222.496 7.95061   1
   5  -2  13 222.067 8.28776   2
  -5  -2 -13 214.075 7.42913   2
   5   2  13 229.195 8.36286   3
   5  -2 -13 229.632 8.02896   3
  -5  -2  13 210.635 7.74951   1
   5  -2 -13 214.674 7.31015   2
   6  -2  13 17.0959 3.06815   2
  -6  -2 -13 14.9209 2.54182   2
  -6   2  13 15.6649 2.73652   1
   6   2 -13 14.8510 2.93834   3
   6  -2  13 13.1219 2.16068   3
   6   2  13 13.5182 2.72210   3
  -6  -2  13 11.2600 2.13866   1
   7   2 -13 91.2200 6.05361   3
  -7   2  13 95.2769 5.89929   1
  -7  -2  13 90.9810 5.73801   1
   7   2  13 91.6400 6.12469   3
  -8   2  13 86.8740 5.92937   1
   8   2 -13 91.6527 6.15297   3
  -8  -2  13 87.2585 5.83720   1
  -8   2 -13 92.5765 6.39812   2
   8   2  13 82.7619 6.04496   3
   0   3  13 4.38115 1.17779   3
   0  -3 -13 5.20929 1.40375   2
   0  -3  13 5.94426 1.35473   3
   0   3 -13 4.12395 1.15884   2
   0   3  13 4.38353 0.72834   1
   0  -3  13 4.98835 0.97190   1
  -1  -3 -13 11.9080 1.99164   2
   1   3 -13 13.5442 1.79774   2
  -1   3  13 10.8487 1.64184   3
  -1   3  13 15.6215 1.69472   1
   1  -3  13 11.8848 1.76440   3
   1  -3 -13 11.6514 1.97476   2
  -1   3 -13 14.2082 1.64859   1
   1   3  13 12.4601 1.23819   1
  -1  -3  13 12.2587 1.60714   1
  -1  -3  13 10.8376 1.76775   3
   1   3  13 11.8097 1.90360   3
  -2  -3 -13 466.868 10.5436   2
  -2   3  13 467.975 9.56587   1
   2   3 -13 455.886 8.56507   2
   2  -3  13 463.558 9.64210   3
   2  -3  13 467.654 10.7945   2
  -2   3  13 458.275 9.04324   3
   2  -3 -13 458.233 10.7926   2
  -2   3 -13 452.904 8.54362   1
   2   3  13 447.553 10.5322   3
  -2  -3  13 460.558 9.74818   1
  -2  -3  13 445.877 10.3739   3
  -3   3  13 410.279 9.77867   1
   3  -3  13 425.610 9.31477   3
   3  -3  13 396.838 10.4253   2
  -3  -3 -13 415.069 10.0852   2
  -3   3  13 426.557 8.52921   3
   3   3 -13 416.048 11.0123   3
   3  -3 -13 403.350 10.4096   2
  -3   3 -13 418.922 8.51439   1
  -3  -3  13 417.104 9.85574   1
   3   3  13 430.216 10.7975   3
  -4   3  13 15.5671 2.44765   1
  -4  -3 -13 19.1326 2.73719   2
   4  -3  13 16.1205 2.63031   2
   4   3 -13 12.6843 2.50300   3
   4  -3  13 17.8600 2.25795   3
  -4  -3  13 11.7464 2.16746   1
   4   3  13 11.8728 2.40682   3
   4  -3 -13 14.8701 2.51034   2
  -4   3 -13 14.6616 1.88008   1
  -5   3  13 50.1087 3.88636   1
   5  -3  13 59.1128 4.45796   2
   5  -3  13 55.2990 3.55353   3
  -5  -3 -13 50.6092 3.67811   2
   5   3 -13 50.8424 4.90979   3
   5   3  13 40.9689 4.41134   3
  -5  -3  13 51.6418 3.83362   1
   5  -3 -13 43.4397 4.22195   2
   6   3 -13 116.153 6.61320   3
   6  -3  13 119.366 6.56253   2
  -6   3  13 120.277 6.40950   1
   6   3  13 109.048 6.38161   3
   6  -3 -13 132.548 6.22838   2
  -6  -3  13 118.201 6.31888   1
   7  -3  13 7.82382 2.29297   2
  -7   3  13 11.9912 2.59859   1
   7   3 -13 8.06134 2.44279   3
  -7  -3  13 10.1807 2.23511   1
   7   3  13 8.65906 2.39747   3
  -8   3  13 14.4668 2.61620   1
   8   3 -13 10.5653 2.87187   3
   8   3  13 6.48646 2.12253   3
  -8  -3  13 3.68704 1.08337   1
   0   4  13 11.1062 1.79672   3
   0   4  13 13.4120 1.56234   1
   0  -4 -13 16.8924 2.57630   2
   0  -4  13 14.3397 2.05750   3
   0  -4  13 15.8609 1.98933   1
  -1   4  13 111.849 4.19150   1
   1   4 -13 112.071 4.26136   2
   1  -4  13 115.774 4.54811   3
   1  -4  13 104.683 4.72495   2
  -1   4  13 114.453 4.26463   3
  -1  -4 -13 108.071 5.01143   2
   1   4  13 118.233 3.86951   1
   1  -4 -13 109.585 5.18137   2
   1   4  13 112.220 4.81138   3
  -1  -4  13 118.799 4.93234   3
  -1  -4  13 109.091 4.45382   1
   2   4 -13 20.0784 2.93744   3
   2  -4  13 15.6282 2.46286   2
   2  -4  13 15.6606 1.98519   3
  -2   4  13 21.4754 2.45133   1
  -2   4  13 17.5744 1.93186   3
  -2  -4 -13 16.8519 2.49533   2
   2   4  13 16.7163 2.54810   3
  -2  -4  13 17.9853 2.41676   1
   2  -4 -13 20.2569 2.81103   2
  -2   4 -13 20.4199 2.18102   1
  -3  -4 -13 352.278 9.29086   2
   3   4 -13 326.091 9.94528   3
   3  -4  13 331.003 7.95591   3
  -3   4  13 327.016 9.04423   1
   3  -4  13 313.728 9.48326   2
  -3   4 -13 339.974 8.27135   1
  -3  -4  13 316.942 9.05870   1
   3   4  13 330.321 9.70750   3
   3  -4 -13 328.134 9.75149   2
   4   4 -13 1.66952 1.18741   3
  -4   4  13 0.31119 0.85943   1
  -4  -4 -13 3.59253 1.43255   2
   4  -4  13 3.87988 1.56695   2
   4   4  13 2.36778 1.47045   3
  -4  -4  13 3.81706 1.37208   1
   4  -4 -13 5.98927 1.80561   2
  -4   4 -13 4.00724 0.97555   1
   5   4 -13 5.18285 2.00774   3
  -5   4  13 6.18559 1.83008   1
   5  -4  13 6.01285 1.85635   2
  -5  -4  13 3.36530 1.35822   1
   5  -4 -13 4.54558 1.87186   2
   5   4  13 3.94867 1.86715   3
  -6   4  13 26.2739 3.64593   1
   6   4 -13 26.6708 4.11421   3
   6  -4  13 27.4865 4.20823   2
   6  -4 -13 32.5088 4.16865   2
  -6  -4  13 34.9896 4.35888   1
   6   4  13 28.8923 4.21737   3
   7   4 -13 20.7958 3.78348   3
  -7   4  13 14.7032 2.85101   1
   7  -4  13 16.0626 3.56442   2
  -7  -4  13 13.6209 2.69175   1
   7   4  13 17.1132 3.46814   3
   7  -4 -13 19.5209 2.89527   2
  -8   4  13 28.2235 4.02552   1
   8  -4  13 28.5589 4.35474   2
   8   4 -13 39.1257 5.22427   3
   0  -5  13 1030.45 17.1051   2
   0   5  13 1059.09 16.6269   1
   0  -5 -13 1025.72 18.6984   2
   0   5  13 1042.48 16.7501   3
   0  -5  13 1034.93 17.3620   1
   0  -5  13 1023.46 17.1064   3
  -1   5  13 182.075 5.47623   3
   1   5 -13 179.187 5.75670   2
  -1  -5 -13 176.281 6.74512   2
   1  -5  13 183.988 6.63891   2
  -1   5  13 179.934 5.97539   1
   1  -5  13 176.483 5.83224   3
   1   5  13 182.352 6.43258   3
   1  -5 -13 183.279 7.10850   2
   1   5  13 177.923 5.56615   1
  -1  -5  13 186.478 6.54694   1
  -1   5 -13 173.461 6.20185   1
   2  -5  13 148.741 6.30904   2
   2  -5  13 163.433 5.38098   3
   2   5 -13 158.147 6.74518   3
  -2  -5 -13 154.202 6.26899   2
  -2   5  13 166.313 6.11368   1
   2  -5 -13 151.717 6.67174   2
  -2   5 -13 160.791 5.86787   1
  -2  -5  13 147.869 6.09388   1
   2   5  13 150.905 6.29952   3
  -3  -5 -13 36.3978 3.70599   2
   3  -5  13 38.1369 4.15697   2
   3   5 -13 31.9241 3.89217   3
  -3   5  13 36.2239 3.71713   1
   3   5  13 32.3562 3.73289   3
  -3   5 -13 32.3236 3.35304   1
   3  -5 -13 33.6805 3.92827   2
  -3  -5  13 41.8869 3.46061   1
   4   5 -13 36.5314 4.32229   3
  -4   5  13 33.4171 3.75099   1
   4  -5  13 41.0455 4.47594   2
  -4  -5 -13 42.8035 3.39287   2
  -4   5 -13 43.5595 3.18326   1
   4   5  13 41.0356 4.58428   3
  -4  -5  13 37.8903 4.16065   1
   4  -5 -13 33.5338 4.07059   2
   5   5 -13 42.5061 5.01090   3
  -5   5  13 40.6066 4.42423   1
   5  -5  13 32.8281 4.38806   2
   5   5  13 39.2370 4.63683   3
  -5  -5  13 34.3300 4.32026   1
   5  -5 -13 46.0534 4.82666   2
   6   5 -13 -1.0280 1.59494   3
  -6   5  13 -0.4387 0.79257   1
   6  -5  13 -1.4629 1.30164   2
   6  -5 -13 0.17819 1.34127   2
  -6  -5  13 -0.9254 0.92120   1
   6   5  13 1.03469 1.67592   3
   7   5 -13 23.7012 3.88506   3
   7  -5  13 29.0302 4.59995   2
  -7   5  13 28.7456 4.07331   1
  -7  -5  13 29.6736 4.14201   1
   7   5  13 32.1396 4.78536   3
   7  -5 -13 33.5183 4.44311   2
   0  -6  13 8.03384 1.82854   1
   0   6 -13 2.26985 1.32066   3
   0   6  13 8.44666 1.77363   3
   0   6  13 4.24401 1.09614   1
   0  -6 -13 3.46472 1.59203   2
   0  -6  13 6.03390 1.56037   2
  -1  -6 -13 108.430 5.59645   2
   1  -6  13 116.266 4.73329   3
   1  -6  13 101.042 5.14058   2
  -1   6  13 105.679 4.97615   1
   1   6 -13 114.720 5.73708   3
  -1  -6  13 115.968 5.59931   1
   1   6  13 111.675 5.15923   3
   1   6  13 108.684 4.78556   1
  -1   6 -13 108.765 5.50507   1
   1  -6 -13 112.155 5.89460   2
  -2  -6 -13 8.73027 2.09863   2
   2  -6  13 7.00650 1.88769   2
  -2   6  13 7.17289 1.55514   1
   2   6 -13 7.05568 2.03970   3
  -2  -6  13 10.2712 2.25801   1
   2  -6 -13 7.84068 2.11169   2
  -2   6 -13 6.68887 1.76307   1
   2   6  13 7.92836 2.01235   3
   3  -6  13 26.6835 3.70969   2
  -3  -6 -13 28.5722 3.40139   2
   3   6 -13 27.7643 3.80076   3
  -3   6  13 23.5619 3.07733   1
   3  -6 -13 22.7723 3.54188   2
   3   6  13 31.4452 4.00013   3
  -3  -6  13 26.2986 3.56878   1
  -3   6 -13 26.7483 3.26284   1
   4   6 -13 17.4560 3.31149   3
   4  -6  13 14.0670 2.71380   2
  -4   6  13 16.9399 2.81018   1
  -4  -6  13 17.9278 3.07355   1
   4   6  13 12.9751 3.07329   3
  -4   6 -13 16.0716 2.64126   1
   4  -6 -13 19.3912 3.39751   2
   5   6 -13 40.6576 5.11381   3
   5  -6  13 39.2340 4.85852   2
  -5   6  13 35.1312 4.30294   1
   5   6  13 38.7273 4.80565   3
  -5  -6  13 36.9171 4.57889   1
   5  -6 -13 40.6815 4.92931   2
  -6   6  13 12.7304 2.54341   1
   6  -6  13 12.0197 2.95382   2
   6   6 -13 10.8181 2.98198   3
   6   6  13 13.2747 3.18617   3
   6  -6 -13 6.57031 2.57901   2
  -6  -6  13 14.6184 2.86641   1
   7  -6 -13 7.50170 2.38433   2
   0   7  13 62.8046 3.96290   1
   0  -7 -13 57.8110 4.43390   2
   0  -7  13 60.5378 4.37736   1
   0  -7  13 56.4457 3.78744   2
   0   7 -13 66.8262 4.23652   3
  -1  -7 -13 17.5400 2.89262   2
  -1   7  13 13.4850 2.43499   1
   1  -7  13 16.4816 2.72579   2
   1   7 -13 19.2327 3.04289   3
   1  -7 -13 14.9077 2.74615   2
  -1   7 -13 13.9660 2.69776   1
  -1  -7  13 20.1364 3.21132   1
   1   7  13 15.1938 2.27980   1
  -2   7  13 5.77250 1.46065   1
  -2  -7 -13 6.64154 1.91446   2
   2   7 -13 8.03971 2.42987   3
   2  -7  13 8.78434 2.28766   2
  -2   7 -13 5.20283 1.83745   1
  -2  -7  13 7.37377 2.02114   1
   2  -7 -13 3.38570 1.67462   2
   2   7  13 4.02081 1.63133   3
   3  -7  13 3.49404 1.51279   2
   3   7 -13 8.24656 2.32756   3
  -3   7  13 3.77461 1.14261   1
   3  -7 -13 4.78236 2.05837   2
   3   7  13 4.41754 1.84301   3
  -3  -7  13 3.95609 1.64837   1
  -3   7 -13 4.18522 1.44029   1
   4   7 -13 30.3063 4.50130   3
  -4   7  13 30.6329 4.08732   1
   4  -7  13 34.4129 4.50335   2
  -4   7 -13 32.5847 3.74594   1
  -4  -7  13 34.8100 4.50256   1
   4   7  13 37.8733 4.63850   3
   4  -7 -13 35.7287 4.72995   2
   5  -7  13 6.47311 2.06899   2
  -5   7  13 5.30939 1.59872   1
   5   7 -13 10.0733 2.76152   3
   5  -7 -13 5.88548 2.27474   2
  -5  -7  13 5.34094 1.79253   1
   5   7  13 6.69529 2.52014   3
   6  -7  13 64.8474 6.74061   2
   6   7 -13 76.9628 7.40106   3
  -6   7  13 58.5614 4.53628   1
  -6  -7  13 74.7473 5.49812   1
   6  -7 -13 70.1410 6.87882   2
   6   7  13 73.8512 7.33969   3
   0   8  13 40.2869 4.19465   1
   0  -8  13 38.5173 4.30420   1
   0  -8 -13 33.1030 4.27829   2
   1  -8  13 15.0848 2.54033   2
  -1   8  13 9.71615 1.78324   1
  -1  -8 -13 13.2648 2.75365   2
  -1  -8  13 9.40900 2.32449   1
   1  -8 -13 10.3108 2.54235   2
  -1   8 -13 9.60643 2.48727   1
   2   8 -13 23.1810 3.50378   3
  -2   8  13 21.6187 2.96961   1
   2  -8  13 32.8145 4.06240   2
  -2  -8 -13 28.7379 5.58215   2
  -2  -8  13 25.0400 3.89595   1
  -2   8 -13 27.1944 3.84187   1
   2  -8 -13 22.2040 3.69639   2
  -3   8  13 38.8599 3.20563   1
   3   8 -13 47.1846 5.24833   3
   3  -8  13 36.4690 4.57639   2
   3   8  13 46.7495 4.87776   3
   3  -8 -13 41.6734 4.93059   2
  -3  -8  13 42.8056 5.15156   1
  -3   8 -13 41.9253 4.54397   1
   4   8 -13 24.3158 4.17610   3
   4  -8  13 30.1156 4.47731   2
  -4   8  13 18.7110 3.18020   1
   4  -8 -13 28.3934 4.62818   2
  -4   8 -13 24.1586 3.08973   1
   4   8  13 28.9520 4.21590   3
  -4  -8  13 25.8734 4.00565   1
   5  -8  13 27.5207 4.05203   2
   5   8 -13 30.6461 4.94400   3
  -5   8  13 29.6453 3.77835   1
   5  -8 -13 21.8037 3.69021   2
  -5  -8  13 30.6601 4.10489   1
   5   8  13 36.2920 4.99317   3
   0  -9 -13 31.7139 4.24161   2
   0   9 -13 34.3554 4.64514   1
   0   9  13 30.9377 3.42854   1
  -1  -9 -13 3.44861 1.55745   2
  -1   9  13 1.87313 0.72626   1
   1  -9 -13 3.30463 2.10928   2
  -1   9 -13 -1.1848 1.12939   1
  -1  -9  13 2.78010 1.58989   1
  -2   9  13 77.0065 5.08914   1
   2  -9  13 68.6061 4.95186   2
  -2  -9  13 74.9407 5.64670   1
   2  -9 -13 88.3865 6.03861   2
  -2   9 -13 63.0933 4.99633   1
  -3   9  13 60.6818 4.37284   1
   3   9 -13 50.9522 5.46733   3
   3  -9  13 60.6383 5.01475   2
  -3   9 -13 51.0380 5.34648   1
   3  -9 -13 56.6203 5.95211   2
  -3  -9  13 65.6943 5.32187   1
   4   9 -13 43.2217 5.26674   3
   4  -9  13 50.3802 6.59635   2
  -4   9  13 41.8944 3.06954   1
  -4   9 -13 37.9076 5.04802   1
   0 -10 -13 18.9615 3.59283   2
   0  10 -13 33.2372 4.56286   1
   1 -10 -13 8.42004 2.47718   2
  -1 -10  13 21.5355 3.42809   1
  -1  10 -13 11.0799 2.10203   1
  -2  10 -13 18.0796 2.72689   1
   0   0 -14 314.043 7.76838   2
   0   0  14 312.137 4.16212   1
   0   0  14 299.594 7.51161   3
  -1   0 -14 84.0677 4.01133   2
   1   0 -14 84.4805 3.87629   2
  -1   0  14 84.1301 3.85695   3
  -1   0  14 84.6086 2.59119   1
   1   0  14 80.0339 3.78397   3
   2   0 -14 60.9771 3.25282   2
   2   0  14 61.0350 3.45197   3
  -2   0 -14 63.7947 3.66198   2
  -2   0  14 63.8319 3.47385   3
  -2   0  14 64.5977 2.77706   1
  -3   0  14 6.19051 1.44804   3
  -3   0  14 6.86234 1.28692   1
   3   0 -14 7.09653 1.40963   2
   3   0  14 3.72017 1.07523   3
  -3   0 -14 5.86078 1.62346   2
   4   0  14 246.727 7.93625   3
  -4   0 -14 264.492 8.41626   2
  -4   0  14 269.596 7.86566   1
   4   0 -14 255.778 6.86085   2
   5   0  14 80.7029 4.69054   3
   5   0 -14 78.0643 4.61482   3
  -5   0 -14 81.4759 4.84212   2
  -5   0  14 84.8092 4.75857   1
   6   0 -14 1.07169 1.56767   3
  -6   0 -14 3.32314 1.47692   2
  -6   0  14 2.10450 1.14194   1
   6   0  14 1.77839 1.33413   3
   7   0  14 22.8067 3.32564   3
  -7   0  14 21.3390 3.47509   1
   7   0 -14 23.8442 3.25124   3
  -7   0 -14 26.0747 3.70413   2
   8   0  14 22.6427 3.85499   3
  -8   0  14 26.6198 3.76994   1
   0   1 -14 606.093 11.4468   2
   0  -1  14 612.485 8.12884   1
   0  -1  14 607.462 11.5330   3
   0   1  14 616.517 7.23974   1
   0  -1 -14 601.661 11.8236   2
   0   1  14 601.501 11.3785   3
  -1   1  14 96.4413 2.86213   1
   1   1 -14 109.160 4.23619   2
  -1  -1 -14 108.556 4.62001   2
   1  -1  14 100.132 4.21138   3
  -1   1  14 102.228 4.17917   3
   1  -1 -14 105.518 4.50261   2
  -1   1 -14 100.944 1.92673   1
  -1  -1  14 101.184 4.29074   3
   1   1  14 96.0476 4.28814   3
  -1  -1  14 104.562 3.12117   1
  -2   1  14 18.5146 2.17786   3
   2   1 -14 19.3670 2.11265   2
  -2   1  14 19.5029 1.51435   1
  -2  -1 -14 18.2529 2.37691   2
   2  -1  14 19.4153 2.40393   3
  -2   1 -14 18.9199 2.43135   2
   2   1  14 23.4397 2.69125   3
  -2  -1  14 17.4649 1.45964   1
   2  -1 -14 17.7985 2.25332   2
  -2  -1  14 15.8752 2.16354   3
  -3  -1 -14 107.912 4.91241   2
  -3   1  14 110.992 4.36517   1
   3  -1  14 107.953 4.79820   3
  -3   1  14 104.253 4.42308   3
   3   1 -14 111.859 4.08042   2
  -3   1 -14 108.174 5.13079   2
   3  -1 -14 119.617 4.86955   2
   3   1  14 106.503 4.97298   3
  -3  -1  14 121.824 5.06367   3
  -3  -1  14 110.457 4.40044   1
   4   1 -14 111.711 5.38307   3
  -4   1  14 112.398 4.78045   3
  -4  -1 -14 112.623 5.36551   2
  -4   1  14 111.136 4.97313   1
   4  -1  14 111.231 5.13364   3
   4   1  14 119.823 5.51730   3
   4  -1 -14 118.524 4.91679   2
  -4   1 -14 110.836 5.55409   2
  -4  -1  14 118.067 5.16066   1
  -5   1  14 40.8622 3.38778   1
   5   1 -14 39.4380 4.01770   3
  -5  -1 -14 48.2764 3.81865   2
   5  -1  14 51.5662 3.75853   3
  -5  -1  14 46.4404 3.45209   1
   5   1  14 46.0566 3.72090   3
  -5   1 -14 44.2918 4.51114   2
   5  -1 -14 51.7044 3.66345   3
   5  -1 -14 52.6714 3.42815   2
   6   1 -14 76.9187 5.01346   3
  -6   1  14 64.8186 4.50679   1
  -6  -1 -14 71.5134 4.77957   2
   6  -1  14 80.9764 4.80577   3
   6  -1 -14 67.2964 4.11339   3
  -6   1 -14 69.6203 4.96554   2
   6   1  14 75.9263 5.03547   3
  -6  -1  14 62.1748 4.38736   1
   7  -1  14 52.2762 3.93808   3
   7   1 -14 55.8635 5.37500   3
  -7   1  14 56.1239 4.48494   1
   7   1  14 54.0924 5.47894   3
  -7   1 -14 57.7630 5.68587   2
  -7  -1  14 59.5943 4.55261   1
  -8   1  14 -0.1833 0.77130   1
  -8  -1  14 1.10105 0.74671   1
   8   1  14 -0.0436 1.54318   3
   0  -2  14 1.25388 0.45254   1
   0   2 -14 0.97807 0.70317   2
   0   2  14 0.64324 0.74328   3
   0  -2 -14 0.57613 0.75745   2
   0  -2  14 2.20619 0.98629   3
   0   2  14 1.50726 0.28622   1
  -1   2  14 103.814 3.20620   1
   1   2 -14 98.0113 3.94786   2
  -1   2  14 102.637 4.12156   3
  -1  -2 -14 96.3211 4.52929   2
   1  -2  14 108.108 4.40390   3
  -1  -2  14 101.149 4.37854   3
  -1  -2  14 101.366 3.45691   1
  -1   2 -14 98.7318 2.91171   1
  -1   2 -14 93.5391 4.41940   2
   1  -2 -14 104.503 4.61718   2
   1   2  14 104.689 4.55128   3
  -2  -2 -14 235.122 7.25488   2
   2   2 -14 235.469 6.05485   2
  -2   2  14 235.187 6.39819   3
  -2   2  14 242.697 6.07353   1
   2  -2  14 240.882 6.85055   3
   2  -2 -14 233.349 7.23348   2
  -2  -2  14 243.398 6.25311   1
  -2   2 -14 249.480 7.64973   2
   2   2  14 243.409 7.43539   3
  -2  -2  14 237.794 7.17642   3
  -2   2 -14 231.470 4.80303   1
  -3   2  14 112.731 4.41076   3
   3   2 -14 100.195 3.79432   2
   3  -2  14 112.272 4.69738   3
  -3   2  14 110.022 4.46942   1
  -3  -2 -14 113.704 5.04214   2
  -3   2 -14 99.6946 5.13606   2
   3   2  14 99.6528 4.99806   3
  -3  -2  14 106.825 5.02433   3
   3  -2 -14 110.890 5.03568   2
  -3  -2  14 108.036 4.46349   1
  -4  -2 -14 13.0222 2.31630   2
  -4   2  14 13.6719 2.00184   3
   4   2 -14 11.0852 2.25679   3
   4  -2  14 15.0769 2.26627   3
  -4   2  14 16.7641 2.50547   1
   4   2  14 12.5993 2.42596   3
   4  -2 -14 11.8753 2.25034   2
  -4  -2  14 11.5105 2.09027   1
   5  -2  14 76.5948 4.34260   3
  -5  -2 -14 84.0329 4.79434   2
   5   2 -14 77.6013 5.04205   3
  -5   2  14 86.7872 4.95759   1
   5  -2 -14 74.1351 4.38514   2
  -5  -2  14 83.4073 4.82824   1
   5   2  14 79.6663 4.99403   3
  -6  -2 -14 7.30217 1.95122   2
   6  -2  14 8.08848 1.75074   3
  -6   2  14 5.19721 1.50438   1
   6   2 -14 6.30497 2.20050   3
  -6   2 -14 10.1231 2.40000   2
   6   2  14 6.27081 2.11706   3
  -6  -2  14 5.83263 1.70908   1
  -7   2  14 114.873 6.64139   1
   7   2 -14 108.597 6.49360   3
   7   2  14 106.224 6.51201   3
  -7   2 -14 118.334 6.95916   2
  -7  -2  14 105.600 6.23004   1
   8   2 -14 43.8067 5.18038   3
  -8   2  14 45.8927 5.22225   1
  -8  -2  14 46.8838 5.30353   1
  -8   2 -14 52.8446 5.87480   2
   8   2  14 43.7493 5.25073   3
   0   3  14 86.7461 2.88539   1
   0  -3  14 86.4139 3.31086   1
   0   3  14 84.1860 3.99938   3
   0   3 -14 86.0208 4.03734   2
   0  -3 -14 83.0358 4.37424   2
   0  -3  14 95.3679 4.23048   3
  -1   3  14 345.293 7.19980   1
   1   3 -14 346.776 7.95954   2
  -1  -3 -14 351.364 9.12438   2
   1  -3  14 327.680 8.20930   3
  -1   3  14 345.134 7.99473   3
  -1   3 -14 344.467 8.98375   2
  -1   3 -14 330.772 6.99777   1
  -1  -3  14 340.139 8.68715   3
   1   3  14 335.555 6.52658   1
   1   3  14 356.034 8.84620   3
   1  -3 -14 336.327 9.04953   2
  -1  -3  14 358.643 7.78367   1
  -2  -3 -14 133.629 5.60014   2
   2  -3  14 143.748 5.82188   2
   2   3 -14 144.943 4.56887   2
  -2   3  14 143.997 4.87231   3
  -2   3  14 148.535 4.93229   1
   2  -3  14 139.524 5.13308   3
   2   3  14 135.748 5.68891   3
   2  -3 -14 137.300 5.85893   2
  -2  -3  14 140.149 5.65016   3
  -2   3 -14 137.094 4.22649   1
  -2  -3  14 148.774 5.22256   1
   3  -3  14 783.566 13.9297   3
  -3   3  14 748.222 12.7257   3
   3   3 -14 769.761 15.9368   3
   3  -3  14 725.039 15.2577   2
  -3  -3 -14 769.581 14.9756   2
  -3   3  14 766.031 14.2549   1
  -3  -3  14 769.891 14.3693   1
   3  -3 -14 743.228 15.0567   2
   3   3  14 764.231 15.5328   3
   4  -3  14 168.742 5.89592   3
   4  -3  14 155.062 6.89123   2
   4   3 -14 158.539 7.00083   3
  -4   3  14 154.905 6.27014   1
  -4  -3 -14 166.035 6.47748   2
   4  -3 -14 159.658 6.58508   2
   4   3  14 153.588 6.80746   3
  -4  -3  14 156.661 6.30355   1
  -5  -3 -14 112.264 5.46030   2
   5  -3  14 106.178 4.81509   3
   5  -3  14 92.9014 5.66638   2
  -5   3  14 113.178 5.80931   1
   5   3 -14 109.606 6.22839   3
  -5  -3  14 103.172 5.43461   1
   5  -3 -14 99.8841 5.45198   2
   5   3  14 102.768 5.89828   3
   6   3 -14 48.1083 5.16086   3
  -6   3  14 55.1945 4.34173   1
   6  -3  14 54.8697 5.49216   2
  -6  -3  14 45.3345 3.79326   1
   6   3  14 54.0001 5.54951   3
   6  -3 -14 49.4450 4.05166   2
   7   3 -14 61.3273 6.17916   3
  -7   3  14 66.7356 5.02572   1
   7  -3  14 70.4898 5.28666   2
   7   3  14 69.5624 5.62929   3
  -7  -3  14 71.5865 5.08091   1
  -8   3  14 84.3258 5.62163   1
   8   3 -14 79.2278 5.88109   3
   8   3  14 89.9431 6.66442   3
  -8   3 -14 77.6847 6.04202   2
  -8  -3  14 71.6275 5.14772   1
   0  -4 -14 219.811 7.49031   2
   0   4  14 241.249 6.94179   3
   0  -4  14 224.238 6.32603   1
   0   4 -14 223.405 6.88996   2
   0   4  14 233.706 5.83726   1
   0  -4  14 230.727 6.98701   3
  -1   4  14 251.918 6.76944   3
   1  -4  14 255.143 7.17639   3
   1  -4  14 243.818 7.54066   2
   1   4 -14 251.991 6.81752   2
  -1  -4 -14 247.183 7.92019   2
  -1   4  14 267.616 6.72567   1
  -1  -4  14 253.130 7.63216   3
   1   4  14 256.321 7.63930   3
  -1  -4  14 241.654 6.89090   1
   1  -4 -14 234.207 7.96363   2
  -1   4 -14 263.080 6.85201   1
   1   4  14 251.263 5.90020   1
  -2  -4 -14 66.2773 4.17223   2
   2  -4  14 66.4440 3.53815   3
  -2   4  14 64.9178 3.20083   3
   2  -4  14 65.5115 4.04049   2
  -2   4  14 64.0068 3.45818   1
  -2  -4  14 57.9238 3.53138   1
   2  -4 -14 62.5480 4.16332   2
   2   4  14 60.5690 3.93439   3
  -2   4 -14 66.2941 3.31444   1
   3   4 -14 248.382 8.77279   3
   3  -4  14 257.014 8.64253   2
   3  -4  14 267.784 7.26968   3
  -3  -4 -14 231.812 7.76974   2
  -3   4  14 247.813 7.90422   1
  -3   4 -14 258.951 7.01778   1
  -3  -4  14 253.148 8.04048   1
   3  -4 -14 255.505 8.65722   2
   3   4  14 251.210 8.53888   3
  -4   4  14 186.811 7.17256   1
   4   4 -14 164.026 7.54088   3
  -4  -4 -14 167.374 6.64233   2
   4  -4  14 176.132 7.53069   2
   4   4  14 177.285 7.56566   3
   4  -4 -14 179.851 7.43129   2
  -4  -4  14 182.094 7.17911   1
   5  -4  14 80.7036 5.56368   2
   5   4 -14 81.6122 5.53935   3
  -5   4  14 83.6171 5.09882   1
  -5  -4  14 70.2168 4.67961   1
   5  -4 -14 86.6542 5.30430   2
   5   4  14 81.5522 5.56769   3
   6  -4  14 23.6103 3.87188   2
   6   4 -14 25.1879 4.05954   3
  -6   4  14 21.5027 3.30701   1
   6   4  14 22.5164 3.88209   3
  -6  -4  14 23.1446 3.43431   1
   6  -4 -14 23.3473 3.43185   2
   7  -4  14 50.8567 5.81207   2
   7   4 -14 45.6234 5.61180   3
  -7   4  14 47.9087 5.17411   1
   7   4  14 41.7397 5.37244   3
  -7  -4  14 35.9947 4.49203   1
   8  -4  14 15.0866 3.77959   2
   0  -5  14 0.75718 1.12411   3
   0  -5  14 3.32206 1.14788   1
   0   5  14 2.72911 0.76740   1
   0  -5 -14 1.97581 1.35328   2
   0   5  14 3.68070 1.23968   3
   1  -5  14 35.2183 3.52015   2
  -1   5  14 41.2724 2.66984   1
   1  -5  14 36.2498 2.74526   3
   1   5 -14 45.0903 3.04143   2
  -1   5  14 39.5169 2.77771   3
  -1  -5 -14 33.7686 3.65439   2
  -1  -5  14 30.5478 3.16970   1
   1   5  14 37.7639 3.62699   3
   1  -5 -14 37.4218 4.07614   2
   1   5  14 36.1614 2.60585   1
  -1   5 -14 36.4649 2.93419   1
  -2   5  14 68.4489 3.81943   1
   2  -5  14 63.1103 3.43382   3
   2   5 -14 60.0551 4.34882   3
   2  -5  14 62.3030 4.18012   2
  -2  -5 -14 61.8895 4.15594   2
   2  -5 -14 59.2305 4.46271   2
  -2  -5  14 58.7506 3.92197   1
   2   5  14 59.1659 4.17257   3
  -2   5 -14 62.3167 3.58275   1
  -3   5  14 20.2699 2.86723   1
  -3  -5 -14 13.4859 2.43754   2
   3  -5  14 16.9958 2.76696   2
   3   5 -14 19.7518 3.31590   3
  -3  -5  14 17.0783 2.66643   1
   3   5  14 19.7966 3.03738   3
  -3   5 -14 20.8626 2.54141   1
   3  -5 -14 11.1791 2.45675   2
  -4   5  14 12.6015 2.40844   1
   4   5 -14 9.94173 2.39793   3
   4  -5  14 6.19983 1.84240   2
  -4  -5 -14 7.83972 1.91030   2
  -4  -5  14 14.2273 2.64784   1
   4   5  14 13.0412 2.61071   3
   4  -5 -14 10.4232 2.36567   2
   5   5 -14 16.2156 3.41021   3
   5  -5  14 11.5518 2.93197   2
   5  -5 -14 17.3160 3.20191   2
  -5  -5  14 13.7794 2.75179   1
   5   5  14 14.2077 3.26533   3
   6   5 -14 -0.3713 1.25048   3
  -6   5  14 2.33696 0.90855   1
   6  -5  14 3.79978 1.91040   2
   6   5  14 3.91256 1.81513   3
  -6  -5  14 0.60684 0.90889   1
   6  -5 -14 3.45401 2.00760   2
  -7   5  14 111.095 6.47613   1
   7  -5  14 118.415 7.25154   2
   7   5 -14 115.185 7.46818   3
  -7  -5  14 119.855 6.81172   1
   7  -5 -14 107.084 6.65644   2
   7   5  14 114.122 7.42157   3
   0  -6 -14 -0.0476 1.22267   2
   0  -6  14 0.28805 0.70997   2
   0   6  14 0.01444 1.11716   3
   0  -6  14 0.62079 1.03753   1
   0   6 -14 0.08669 1.09519   3
   0   6  14 0.79385 0.52392   1
  -1  -6 -14 15.6528 2.73108   2
   1  -6  14 19.7155 2.81978   2
   1   6 -14 18.6358 3.02806   3
  -1   6  14 16.9825 2.34325   1
   1  -6  14 19.0073 2.47223   3
  -1   6 -14 18.0006 2.83270   1
  -1  -6  14 19.2189 2.86305   1
   1   6  14 16.7445 2.55681   3
   1  -6 -14 19.5819 3.21016   2
  -2  -6 -14 82.2839 5.00015   2
  -2   6  14 92.1490 4.81979   1
   2  -6  14 92.7629 5.25345   2
   2   6 -14 92.2334 5.44696   3
  -2  -6  14 89.0555 5.24318   1
   2  -6 -14 81.7932 5.37387   2
  -2   6 -14 76.8527 4.56136   1
   2   6  14 80.2189 5.01517   3
   3  -6  14 168.467 7.51607   2
   3   6 -14 161.821 7.59834   3
  -3   6  14 161.365 6.87925   1
  -3  -6 -14 162.376 6.84132   2
   3   6  14 152.789 7.12006   3
  -3  -6  14 161.087 7.21141   1
   3  -6 -14 149.968 7.42270   2
  -3   6 -14 156.230 6.41227   1
  -4   6  14 29.5689 3.61391   1
   4  -6  14 32.1737 4.33049   2
   4   6 -14 39.3296 4.95939   3
  -4  -6  14 35.7143 4.35328   1
   4   6  14 35.4789 4.51686   3
   4  -6 -14 27.6807 3.90327   2
  -5   6  14 3.78621 1.13330   1
   5  -6  14 3.50847 1.57488   2
   5   6 -14 -0.8936 1.70695   3
   5   6  14 5.77969 2.00250   3
  -5  -6  14 5.29302 1.74288   1
   5  -6 -14 6.03670 2.00976   2
   6  -6  14 96.4232 6.70370   2
   6   6 -14 109.169 7.41940   3
  -6   6  14 102.495 6.07358   1
   6   6  14 84.8822 6.56922   3
   6  -6 -14 94.5261 6.40909   2
  -6  -6  14 92.3995 6.05967   1
   7  -6 -14 3.50674 2.09267   2
   0   7 -14 2.96678 1.20305   3
   0  -7 -14 1.36621 1.46459   2
   0  -7  14 3.12175 1.51972   1
   1  -7  14 127.492 6.04344   2
  -1   7  14 124.345 5.81273   1
  -1  -7 -14 132.957 6.63521   2
   1   7 -14 130.752 6.46716   3
   1  -7 -14 125.407 6.75456   2
  -1   7 -14 133.392 6.53368   1
  -1  -7  14 131.171 6.44901   1
  -2   7  14 44.6848 3.42977   1
  -2  -7 -14 47.2314 4.80165   2
   2   7 -14 53.2418 5.15496   3
   2  -7  14 39.8900 4.27815   2
   2   7  14 42.8944 4.39891   3
   2  -7 -14 50.2702 5.38119   2
  -2  -7  14 38.3951 4.33197   1
  -2   7 -14 46.9615 4.76136   1
  -3   7  14 0.73166 0.73423   1
   3   7 -14 4.01690 1.74493   3
   3  -7  14 4.26831 1.72624   2
   3   7  14 3.03596 1.86542   3
  -3   7 -14 1.28558 1.03418   1
   3  -7 -14 3.51463 1.65552   2
  -3  -7  14 4.81968 1.81842   1
  -4   7  14 0.79913 1.05090   1
   4  -7  14 -1.0939 1.46875   2
   4   7 -14 1.36772 1.69093   3
   4  -7 -14 2.72862 1.58327   2
  -4  -7  14 0.91155 1.06175   1
   4   7  14 3.91326 1.96120   3
  -5   7  14 2.28306 0.71216   1
   5   7 -14 -0.9390 1.40212   3
   5  -7  14 1.57554 1.43284   2
  -5  -7  14 2.19536 1.21660   1
   5  -7 -14 1.22767 1.52839   2
   5   7  14 -0.2718 1.19490   3
  -6   7  14 21.3946 3.19712   1
  -6  -7  14 19.8155 2.99742   1
   6  -7 -14 21.7914 3.82764   2
   6   7  14 20.5217 3.89247   3
   0  -8  14 354.364 11.4565   1
   0  -8 -14 355.553 11.6681   2
  -1   8  14 13.9135 1.84990   1
   1  -8  14 7.63079 1.77526   2
  -1  -8 -14 13.6894 2.73133   2
  -1  -8  14 14.8456 2.68164   1
  -1   8 -14 17.2435 3.03776   1
   1  -8 -14 15.8697 3.16693   2
   2   8 -14 45.0059 4.94898   3
  -2  -8 -14 44.2919 4.77164   2
  -2   8  14 31.5578 3.74123   1
   2  -8  14 33.7691 4.24936   2
   2  -8 -14 31.1692 4.21700   2
  -2  -8  14 31.6055 4.43324   1
  -2   8 -14 37.6628 4.43845   1
   3  -8  14 9.02476 2.38540   2
  -3   8  14 8.49581 1.34208   1
   3   8 -14 9.20023 2.72914   3
   3  -8 -14 9.98105 2.89943   2
  -3   8 -14 7.54914 1.71411   1
  -3  -8  14 10.3243 2.34342   1
   3   8  14 16.4922 3.13782   3
  -4   8  14 4.40599 1.43867   1
   4  -8  14 2.22068 1.75118   2
   4   8 -14 6.34023 2.34644   3
   4   8  14 6.53422 2.20722   3
   4  -8 -14 4.94670 2.38181   2
  -4  -8  14 6.29866 1.97533   1
   5   8 -14 109.823 7.18299   3
   5  -8  14 135.585 14.7080   2
  -5   8  14 121.459 6.64534   1
  -5  -8  14 127.432 7.86461   1
   5   8  14 119.908 7.42367   3
   0  -9 -14 150.488 7.74921   2
   0   9 -14 164.969 8.38796   1
  -1  -9 -14 18.1162 3.36105   2
   1  -9 -14 15.3827 2.98317   2
  -1   9 -14 18.8782 3.36954   1
  -1  -9  14 14.5701 3.01178   1
  -2   9  14 17.7819 2.53241   1
   2  -9  14 25.9436 3.66667   2
   2  -9 -14 19.8034 3.78141   2
  -2   9 -14 27.4331 3.59790   1
  -2  -9  14 16.0645 3.25544   1
  -3   9  14 79.2233 4.92180   1
   3  -9  14 91.4885 6.05884   2
   3   9 -14 87.6450 5.83502   3
  -3   9 -14 87.1769 5.37401   1
   3  -9 -14 85.8722 6.32119   2
  -3  -9  14 97.9745 6.39335   1
  -4   9  14 22.8698 1.90064   1
   4   9 -14 22.0312 4.03414   3
   0 -10 -14 -3.5579 1.69629   2
   0  10 -14 0.02853 1.00260   1
   1 -10 -14 4.86201 2.90167   2
  -1  10 -14 5.41274 1.38305   1
   0   0 -15 0.96182 0.86632   2
   0   0  15 1.92233 0.84850   3
   1   0 -15 24.5119 2.52361   2
   1   0  15 22.8156 2.54497   3
  -1   0  15 22.6463 2.54783   3
  -1   0 -15 22.6810 2.54429   2
  -1   0  15 24.7813 1.35160   1
  -2   0  15 0.98061 0.86138   3
   2   0  15 0.95419 0.80451   3
   2   0 -15 1.63694 0.94215   2
  -2   0  15 0.56729 0.30945   1
  -2   0 -15 2.59548 1.19539   2
  -3   0  15 79.2582 3.65282   1
  -3   0 -15 78.8107 4.45406   2
  -3   0  15 81.3217 4.14827   3
   3   0  15 79.9726 4.31578   3
   3   0 -15 78.8026 3.80431   2
  -4   0  15 644.480 13.1063   1
   4   0 -15 653.960 12.2444   2
   4   0  15 631.447 13.6981   3
  -4   0 -15 654.213 14.2957   2
   5   0 -15 0.93829 1.10855   3
  -5   0 -15 1.29303 1.42530   2
   5   0  15 -1.5644 0.84813   3
  -5   0  15 1.58938 0.96710   1
  -6   0 -15 27.7214 3.81916   2
   6   0  15 22.1510 3.28801   3
  -6   0  15 20.5948 2.99185   1
   6   0 -15 19.6934 3.04788   3
   7   0  15 2.54029 1.51724   3
  -7   0 -15 2.28154 1.81513   2
  -7   0  15 2.90670 1.03740   1
   7   0 -15 2.54597 1.96167   3
  -8   0  15 103.434 6.40325   1
   8   0  15 103.693 6.25090   3
   0  -1  15 25.2926 2.61952   3
   0  -1 -15 30.2846 3.06519   2
   0   1 -15 25.7992 2.75047   2
   0   1  15 23.4049 2.53891   3
   0  -1  15 26.1057 1.19761   1
  -1  -1 -15 519.490 11.1884   2
   1   1 -15 504.487 10.2846   2
  -1   1  15 502.799 7.92834   1
   1  -1  15 503.514 10.6796   3
  -1   1  15 492.696 10.3418   3
   1   1  15 514.648 10.9258   3
  -1   1 -15 508.269 11.0433   2
   1  -1 -15 496.799 10.8027   2
  -1  -1  15 526.711 10.8534   3
  -1  -1  15 514.656 8.27960   1
   2   1 -15 119.132 4.51251   2
  -2  -1 -15 120.278 5.24833   2
   2  -1  15 119.573 4.97509   3
  -2   1  15 122.145 3.96648   1
  -2   1  15 115.484 4.69055   3
   2   1  15 124.643 5.28489   3
   2  -1 -15 115.841 4.88474   2
  -2  -1  15 131.251 4.21467   1
  -2   1 -15 117.105 5.27865   2
  -2  -1  15 125.349 5.14042   3
  -3   1  15 163.746 5.39128   1
  -3  -1 -15 153.811 6.10208   2
   3  -1  15 154.598 5.90080   3
   3   1 -15 163.681 5.20326   2
  -3   1  15 153.333 5.55270   3
  -3   1 -15 159.667 6.42836   2
   3  -1 -15 151.119 5.64124   2
  -3  -1  15 168.179 5.48193   1
   3   1  15 149.393 6.04751   3
  -3  -1  15 156.791 5.97465   3
  -4   1  15 6.00462 1.52321   3
  -4  -1 -15 5.48659 1.69199   2
   4   1 -15 3.61463 1.54266   3
  -4   1  15 5.48609 1.38046   1
   4  -1  15 6.92165 1.65327   3
  -4  -1  15 7.08174 1.62445   1
   4  -1 -15 6.73100 1.61858   2
   4   1  15 3.27507 1.43050   3
  -4   1 -15 7.77956 2.08852   2
  -5   1  15 28.9793 3.44968   1
  -5  -1 -15 33.0018 3.75765   2
   5  -1  15 31.3392 3.55076   3
   5   1 -15 21.4781 3.14166   3
  -5   1 -15 25.4866 3.56525   2
   5  -1 -15 23.0555 2.99182   3
   5  -1 -15 23.0909 2.87796   2
   5   1  15 27.0503 3.45577   3
  -5  -1  15 31.7926 3.59008   1
   6  -1  15 0.64437 1.07447   3
   6   1 -15 0.29816 1.11988   3
  -6   1  15 3.33288 1.20686   1
  -6  -1 -15 3.96734 1.68677   2
  -6  -1  15 1.58977 0.85393   1
   6  -1 -15 0.68633 1.21162   3
   6   1  15 3.39941 1.58003   3
  -6   1 -15 2.60608 1.64619   2
   7   1 -15 16.1891 2.89557   3
  -7   1  15 15.3528 2.82466   1
   7  -1  15 29.4341 3.69704   3
   7   1  15 22.2720 3.56256   3
  -7  -1  15 15.5617 2.85120   1
  -7   1 -15 19.6463 3.44351   2
  -8   1  15 13.4273 2.47843   1
  -8  -1  15 14.5100 2.50136   1
   8   1  15 19.1357 3.44174   3
  -8   1 -15 21.1336 5.69133   2
   0   2  15 59.8308 2.03938   1
   0   2  15 66.7341 3.62553   3
   0  -2  15 67.4758 3.63863   3
   0  -2 -15 58.3048 3.62849   2
   0  -2  15 61.0485 2.34130   1
   0   2 -15 63.3705 3.53561   2
   1   2 -15 53.8920 3.07802   2
  -1   2  15 54.7232 2.23511   1
  -1  -2 -15 56.3972 3.56972   2
   1  -2  15 53.5413 3.23985   3
  -1   2  15 55.8570 3.20753   3
  -1   2 -15 56.3739 3.59408   2
  -1  -2  15 58.5276 3.45403   3
  -1  -2  15 57.7585 2.56602   1
   1  -2 -15 57.5131 3.56825   2
  -1   2 -15 54.1226 2.05967   1
  -2   2  15 76.1491 3.20443   1
   2  -2  15 84.9902 4.15991   3
  -2   2  15 72.9719 3.68358   3
   2   2 -15 76.7121 3.51699   2
  -2  -2 -15 74.5950 4.21094   2
  -2  -2  15 68.2716 3.97876   3
  -2   2 -15 75.5261 4.33978   2
   2  -2 -15 78.7402 4.26878   2
   2   2  15 74.6400 4.29391   3
  -2  -2  15 79.1159 3.42867   1
   3  -2  15 140.554 5.49038   3
  -3  -2 -15 127.673 5.66732   2
  -3   2  15 143.201 5.15967   1
  -3   2  15 134.080 5.00220   3
   3   2 -15 137.464 4.59402   2
  -3   2 -15 131.574 6.02036   2
  -3  -2  15 139.785 5.84065   3
  -3  -2  15 143.405 5.19993   1
   3  -2 -15 136.255 5.76271   2
   3   2  15 127.233 5.79182   3
   4  -2  15 256.152 7.87969   3
  -4   2  15 253.810 7.19914   3
  -4   2  15 254.280 7.91418   1
   4   2 -15 256.898 8.83568   3
  -4  -2 -15 262.578 8.43833   2
  -4  -2  15 251.819 7.93630   1
   4   2  15 245.670 8.55181   3
  -4   2 -15 251.743 8.81929   2
   4  -2 -15 261.030 8.16911   2
   5  -2  15 44.1823 4.15288   3
   5   2 -15 44.0921 4.77477   3
  -5   2  15 36.9879 4.02097   1
  -5  -2 -15 46.4221 4.50912   2
  -5  -2  15 39.0239 4.04264   1
   5   2  15 37.6155 4.27522   3
  -5   2 -15 37.7056 4.45707   2
   5  -2 -15 44.7774 3.50142   2
   6  -2  15 112.293 5.49511   3
  -6  -2 -15 117.469 5.99164   2
   6   2 -15 108.831 6.39296   3
  -6   2  15 115.732 6.15974   1
  -6   2 -15 106.917 6.32896   2
   6   2  15 110.324 6.44196   3
  -6  -2  15 102.701 5.79653   1
   7   2 -15 119.548 6.95950   3
  -7   2  15 116.180 6.59199   1
  -7  -2  15 103.704 6.15584   1
  -7   2 -15 113.948 6.82674   2
   7   2  15 114.276 6.90031   3
   8   2 -15 45.7055 5.37919   3
  -8   2  15 33.3441 4.41236   1
  -8  -2  15 24.4946 3.38983   1
  -8   2 -15 42.9995 5.45659   2
   8   2  15 29.3458 4.23787   3
   0  -3  15 202.637 6.49377   3
   0  -3 -15 189.180 6.82604   2
   0   3  15 191.205 6.27124   3
   0   3 -15 195.903 6.40649   2
   0  -3  15 205.481 5.28793   1
   0   3  15 189.005 4.46791   1
  -1  -3 -15 104.215 5.03712   2
  -1   3  15 100.896 4.31270   3
   1  -3  15 101.491 4.52201   3
  -1   3  15 98.8275 3.52093   1
   1   3 -15 106.563 4.31815   2
  -1   3 -15 99.8163 4.81843   2
  -1  -3  15 99.0878 4.69961   3
  -1   3 -15 105.315 3.63488   1
  -1  -3  15 106.366 4.05546   1
   1  -3 -15 107.163 5.14138   2
   1   3  15 100.027 4.75578   3
   2  -3  15 251.723 7.29282   3
   2   3 -15 256.853 6.57088   2
  -2  -3 -15 267.776 8.21515   2
  -2   3  15 253.078 6.92351   3
  -2   3  15 263.449 6.84486   1
  -2  -3  15 256.179 7.89779   3
   2  -3 -15 251.155 8.11139   2
  -2   3 -15 267.793 8.52259   2
   2   3  15 261.854 8.19896   3
  -2  -3  15 256.541 7.05541   1
  -3   3  15 451.323 9.44528   3
  -3   3  15 456.223 10.3432   1
   3  -3  15 440.832 11.5142   2
   3  -3  15 455.459 10.2572   3
   3   3 -15 432.283 11.6910   3
  -3  -3 -15 435.888 11.0289   2
   3   3  15 447.558 11.5415   3
  -3  -3  15 430.801 10.2406   1
   3  -3 -15 433.165 11.1521   2
   4  -3  15 222.092 7.14399   3
  -4  -3 -15 233.417 7.96985   2
   4   3 -15 209.715 8.29943   3
   4  -3  15 225.430 8.45217   2
  -4   3  15 207.069 7.44427   1
   4   3  15 218.865 8.31020   3
   4  -3 -15 222.396 7.93354   2
  -4  -3  15 218.752 7.60036   1
  -5  -3 -15 5.23172 1.86785   2
   5  -3  15 4.13330 1.61165   2
   5  -3  15 3.24769 1.28582   3
  -5   3  15 5.18241 1.42424   1
   5   3 -15 4.02203 1.76278   3
   5   3  15 0.93480 1.26476   3
  -5  -3  15 5.12873 1.53205   1
   5  -3 -15 2.84463 1.56391   2
   6   3 -15 20.5987 3.68027   3
  -6   3  15 17.9189 2.83889   1
   6  -3  15 16.8242 3.31775   2
   6  -3 -15 15.7974 2.89612   2
   6   3  15 17.5293 3.44680   3
  -6  -3  15 13.6475 2.67030   1
  -7   3  15 10.6827 2.42343   1
   7   3 -15 5.17218 2.27410   3
   7   3  15 1.88699 1.59553   3
  -7  -3  15 2.93907 1.26204   1
   8   3 -15 43.4966 5.32298   3
  -8   3  15 38.7142 3.08147   1
  -8  -3  15 36.6857 2.92758   1
  -8   3 -15 39.3939 5.44210   2
   8   3  15 37.2298 5.02517   3
   0  -4 -15 1.09193 1.03632   2
   0   4 -15 2.79976 1.17568   2
   0  -4  15 3.91604 1.28890   3
   0   4  15 2.91726 1.18312   3
   0  -4  15 0.86425 0.71520   1
  -1   4  15 170.764 5.68684   3
   1   4 -15 173.281 5.73129   2
   1  -4  15 162.524 5.85007   3
  -1  -4 -15 166.714 6.64492   2
  -1   4  15 171.824 5.22271   1
   1  -4 -15 179.751 7.07606   2
  -1  -4  15 167.636 5.65235   1
  -1  -4  15 163.251 6.24296   3
  -1   4 -15 172.508 5.47342   1
   1   4  15 168.003 6.26674   3
  -2   4  15 213.003 6.14073   3
   2  -4  15 219.273 6.72715   3
  -2   4  15 213.732 6.50547   1
  -2  -4 -15 204.673 7.42302   2
   2  -4  15 211.655 7.53750   2
   2  -4 -15 204.879 7.67141   2
  -2   4 -15 212.626 6.07456   1
   2   4  15 214.927 7.60706   3
  -2  -4  15 225.916 7.05659   1
  -2  -4  15 202.649 7.27417   3
  -3  -4 -15 289.096 8.97992   2
   3  -4  15 289.350 7.91394   3
   3   4 -15 296.854 9.83778   3
   3  -4  15 259.773 8.97552   2
  -3   4  15 292.111 8.46158   1
   3  -4 -15 269.779 9.10433   2
  -3  -4  15 277.327 8.51652   1
   3   4  15 296.559 9.46139   3
   4   4 -15 21.0312 3.45742   3
   4  -4  15 25.0190 3.60545   2
  -4  -4 -15 27.0883 3.45004   2
  -4   4  15 26.8608 3.20802   1
   4  -4 -15 20.0818 3.04869   2
  -4  -4  15 26.6745 3.38481   1
   4   4  15 28.0744 3.79157   3
   5   4 -15 35.0907 4.50344   3
   5  -4  15 33.9869 4.38547   2
  -5   4  15 33.7737 4.06647   1
  -5  -4 -15 39.6871 4.76440   2
   5   4  15 33.2528 4.31172   3
  -5  -4  15 29.9012 3.72766   1
   5  -4 -15 28.9490 3.85352   2
   6  -4  15 9.03512 2.56074   2
  -6   4  15 7.51745 1.73858   1
   6   4 -15 6.19353 2.08437   3
   6  -4 -15 4.40388 1.90957   2
  -6  -4  15 4.95146 1.36813   1
   6   4  15 10.3131 2.73680   3
   7  -4  15 49.1607 5.85608   2
  -7   4  15 49.6250 4.11175   1
   7   4 -15 43.9231 5.49058   3
  -7  -4  15 44.2383 4.99338   1
   7   4  15 42.4794 5.38966   3
   0  -5  15 2.17956 0.97427   1
   0   5 -15 3.51983 1.53532   2
   0  -5  15 3.05891 1.28345   3
   0  -5 -15 3.33194 1.45213   2
   0   5  15 4.83463 1.42639   3
   0   5  15 4.76720 1.20223   1
  -1   5  15 32.1567 2.31221   1
  -1  -5 -15 33.1015 3.66846   2
  -1   5  15 33.7737 2.63444   3
   1  -5  15 31.2049 3.45615   2
   1   5 -15 30.7507 3.12370   2
   1  -5  15 28.4877 3.05011   3
   1  -5 -15 21.1579 3.11837   2
  -1  -5  15 35.6613 3.56667   1
  -1   5 -15 30.0225 3.10976   1
   1   5  15 27.9979 3.17599   3
  -1  -5  15 23.7372 2.97875   3
  -2   5  15 94.0694 4.58457   1
   2   5 -15 104.917 5.84623   3
   2  -5  15 83.5195 4.91798   2
   2  -5  15 90.9242 4.35248   3
  -2  -5 -15 92.6234 5.20720   2
  -2  -5  15 91.6873 4.84658   1
  -2   5 -15 95.2223 4.42948   1
   2   5  15 102.139 5.32447   3
   2  -5 -15 99.1001 5.62043   2
   3  -5  15 77.6182 4.97769   2
  -3   5  15 73.2429 4.37027   1
   3   5 -15 82.0645 5.40959   3
  -3  -5 -15 78.2573 4.77412   2
   3  -5 -15 77.6359 5.24929   2
  -3  -5  15 86.5757 5.03379   1
   3   5  15 72.4757 4.86215   3
   4  -5  15 12.1508 2.69535   2
   4   5 -15 9.02965 2.57673   3
  -4   5  15 9.75762 1.87029   1
  -4  -5 -15 10.1509 2.25773   2
   4  -5 -15 11.0686 2.65579   2
  -4  -5  15 11.9224 2.33485   1
   4   5  15 5.88996 2.07716   3
   5  -5  15 8.34724 2.37010   2
   5   5 -15 9.23843 2.84144   3
  -5   5  15 9.67811 2.21661   1
  -5  -5  15 8.01748 2.08062   1
   5   5  15 9.41689 2.60921   3
   5  -5 -15 9.44547 2.28308   2
   6   5 -15 33.3297 5.18076   3
   6  -5  15 33.6189 4.71410   2
  -6   5  15 21.4367 3.21886   1
   6  -5 -15 33.6967 4.29938   2
   6   5  15 28.6575 4.46979   3
  -6  -5  15 33.1968 4.25986   1
   7  -5  15 7.92752 2.77822   2
  -7   5  15 8.91803 1.37949   1
   7   5 -15 11.0568 3.15960   3
   7  -5 -15 7.34767 2.29321   2
  -7  -5  15 9.04864 2.00403   1
   7   5  15 3.51201 2.26490   3
   0  -6  15 12.8200 2.37829   1
   0   6  15 11.6303 2.36916   3
   0  -6 -15 9.30492 2.19834   2
   1  -6  15 69.9166 4.02982   3
  -1  -6 -15 68.2479 4.68446   2
  -1   6  15 73.9444 3.90357   1
   1   6 -15 69.8218 4.82979   3
   1  -6  15 66.7026 4.24049   2
  -1   6 -15 65.6716 4.29840   1
   1  -6 -15 68.5644 4.90163   2
   1   6  15 62.7380 4.18388   3
  -1  -6  15 62.2629 4.19570   1
   2  -6  15 18.6317 2.89382   2
   2   6 -15 17.7227 3.03966   3
  -2   6  15 18.3516 2.53561   1
  -2  -6 -15 14.8951 2.68830   2
  -2  -6  15 19.1957 2.99027   1
   2  -6 -15 16.6374 3.08009   2
  -2   6 -15 20.6764 2.77354   1
   2   6  15 16.6728 2.94732   3
   3   6 -15 119.879 6.74633   3
  -3   6  15 116.633 5.80062   1
   3  -6  15 116.036 6.29813   2
  -3  -6 -15 124.333 6.17356   2
   3   6  15 115.669 6.28149   3
   3  -6 -15 117.621 6.64979   2
  -3  -6  15 107.987 5.89683   1
   4  -6  15 0.33026 1.17915   2
  -4   6  15 0.66057 0.65693   1
   4   6 -15 -0.8592 1.27794   3
   4  -6 -15 0.33566 1.41841   2
   4   6  15 -0.8401 1.44121   3
  -4  -6  15 -0.1253 0.93227   1
  -5   6  15 11.8889 2.34214   1
   5  -6  15 15.6155 3.20770   2
   5   6 -15 7.99443 2.35589   3
   5  -6 -15 13.1521 2.99191   2
   5   6  15 12.6934 3.18345   3
  -5  -6  15 7.33312 1.87213   1
   6   6 -15 97.3494 7.06094   3
  -6   6  15 81.6112 5.34815   1
   6  -6  15 82.4239 6.28732   2
  -6  -6  15 82.8156 5.75429   1
   6   6  15 94.8925 6.82687   3
   6  -6 -15 86.1132 6.31818   2
   0  -7  15 38.4492 4.25828   1
   0  -7 -15 44.0952 4.84987   2
   0   7 -15 37.5361 4.09753   3
   1   7 -15 9.37071 2.38762   3
  -1  -7 -15 11.2571 2.59820   2
   1  -7  15 13.5932 2.46939   2
  -1   7  15 11.0727 1.56874   1
   1  -7 -15 15.6584 3.14648   2
  -1   7 -15 10.7128 2.39964   1
  -1  -7  15 10.0792 2.37448   1
  -2   7  15 2.78973 0.58907   1
   2   7 -15 1.68043 1.66175   3
  -2  -7 -15 0.56125 1.32807   2
   2  -7  15 4.29383 1.61613   2
   2  -7 -15 0.77710 1.48043   2
  -2  -7  15 2.69062 1.40149   1
  -2   7 -15 3.65330 1.30243   1
   2   7  15 3.76785 1.64423   3
   3  -7  15 8.83520 2.23468   2
  -3   7  15 7.31283 1.73765   1
   3   7 -15 7.42131 2.56633   3
   3  -7 -15 7.34630 2.26776   2
   3   7  15 10.6064 2.61723   3
  -3  -7  15 8.24109 2.23531   1
   4  -7  15 13.9028 3.08735   2
  -4   7  15 3.08234 0.76550   1
   4   7 -15 5.94531 2.29053   3
   4  -7 -15 5.01496 2.22953   2
   4   7  15 8.44788 2.79900   3
  -4  -7  15 10.8162 2.20153   1
   5   7 -15 65.7204 6.93347   3
   5  -7  15 62.8359 6.58196   2
  -5   7  15 51.2146 3.77621   1
  -5  -7  15 55.9218 5.99811   1
   5  -7 -15 55.0559 6.01691   2
   5   7  15 63.5020 6.55730   3
  -6   7  15 18.6288 1.53095   1
   0  -8 -15 128.810 6.98216   2
  -1  -8 -15 102.755 6.09982   2
   1  -8  15 97.4353 9.80402   2
  -1  -8  15 104.884 6.11882   1
   1  -8 -15 92.4139 6.15877   2
  -1   8 -15 98.4737 5.93247   1
  -2  -8 -15 3.45222 1.79675   2
   2  -8  15 4.34558 1.51702   2
   2   8 -15 4.00344 1.69481   3
   2  -8 -15 6.38894 2.03720   2
  -2   8 -15 0.78022 0.89864   1
  -2  -8  15 1.49765 1.37127   1
   3  -8  15 30.7996 4.20445   2
  -3   8  15 26.6133 3.38259   1
   3   8 -15 35.9644 4.76853   3
  -3  -8  15 38.4507 4.66091   1
   3  -8 -15 26.0613 4.20817   2
   3   8  15 30.6238 3.93712   3
   4   8 -15 13.4582 3.40441   3
  -4   8  15 17.2594 2.48996   1
   4  -8  15 21.2685 3.73382   2
   4   8  15 19.2237 3.61538   3
   4  -8 -15 20.0855 3.77092   2
  -4  -8  15 16.7780 3.16959   1
  -5   8  15 27.0160 2.91117   1
   5   8  15 39.5689 5.26706   3
   0  -9 -15 0.87817 1.39384   2
   0   9 -15 1.79570 1.65896   1
  -1  -9 -15 27.1054 4.30277   2
   1  -9 -15 31.3681 4.49404   2
  -1  -9  15 33.4058 4.39714   1
  -1   9 -15 33.3059 4.53037   1
   2  -9  15 56.0100 5.89909   2
   2  -9 -15 65.1711 5.32501   2
  -2   9 -15 56.4112 4.39211   1
  -2  -9  15 57.4025 6.12446   1
  -3   9  15 28.5418 2.30266   1
   3  -9  15 30.3395 4.31625   2
   3   9 -15 31.7429 4.59362   3
  -3  -9  15 28.1066 4.11916   1
   0  10 -15 20.0055 3.46710   1
   0 -10 -15 17.6186 3.95302   2
  -1  10 -15 26.4329 4.75698   1
   0   0  16 195.970 6.38576   3
   0   0 -16 198.299 6.51543   2
   1   0  16 350.089 8.93292   3
  -1   0  16 361.183 8.94619   3
  -1   0 -16 352.364 9.21491   2
   1   0 -16 345.254 8.69533   2
  -1   0  16 352.701 6.21092   1
   2   0  16 7.88934 1.71308   3
  -2   0  16 13.0265 1.52651   1
  -2   0  16 12.3538 1.96200   3
  -2   0 -16 13.6804 2.27446   2
   2   0 -16 9.71157 1.79247   2
  -3   0  16 44.4689 2.70233   1
  -3   0 -16 36.9922 3.77358   2
  -3   0  16 39.8595 3.73250   3
   3   0 -16 44.8551 3.05124   2
   3   0  16 41.9978 3.21150   3
  -4   0 -16 26.1482 3.30116   2
  -4   0  16 24.1554 2.85318   1
   4   0  16 24.8759 3.24299   3
   4   0 -16 27.1305 2.85541   2
  -4   0  16 30.0550 3.36113   3
  -5   0 -16 0.57978 1.17841   2
   5   0 -16 0.45708 1.10355   3
  -5   0  16 0.04204 0.56812   1
   5   0  16 0.00241 0.91006   3
  -6   0  16 14.7503 2.66667   1
  -6   0 -16 14.9465 2.85286   2
   6   0  16 12.2208 2.68647   3
   6   0 -16 17.2124 2.97873   3
  -7   0 -16 65.3669 4.93988   2
  -7   0  16 67.2455 4.77281   1
   7   0  16 67.0320 5.00778   3
   8   0  16 93.6188 6.50599   3
  -8   0  16 98.6115 6.01016   1
   0  -1 -16 114.920 5.08702   2
   0   1  16 114.615 4.83066   3
   0   1 -16 111.913 4.85644   2
   0  -1  16 108.920 4.71959   3
   1  -1  16 0.24931 0.72174   3
  -1  -1 -16 0.76577 0.81327   2
  -1   1  16 0.86744 0.26707   1
   1   1 -16 1.52973 0.91553   2
  -1   1  16 1.32512 0.83340   3
   1   1  16 0.11429 0.78832   3
  -1  -1  16 2.30285 1.13794   3
  -1  -1  16 1.12402 0.40885   1
   1  -1 -16 1.38977 0.94137   2
  -1   1 -16 1.57700 1.10866   2
   2  -1  16 138.247 5.48642   3
  -2  -1 -16 132.697 5.69851   2
  -2   1  16 141.017 4.32546   1
  -2   1  16 137.451 5.31313   3
   2   1 -16 136.398 5.01063   2
  -2  -1  16 138.093 5.60022   3
   2  -1 -16 147.345 5.66003   2
  -2  -1  16 142.345 4.42071   1
  -2   1 -16 138.539 5.89418   2
   2   1  16 136.518 5.69860   3
   3   1 -16 47.5761 3.02699   2
   3  -1  16 48.0470 3.55042   3
  -3  -1 -16 51.8480 3.73770   2
  -3   1  16 53.9465 2.99650   1
  -3   1  16 45.0265 3.14023   3
  -3  -1  16 48.8112 2.85386   1
  -3  -1  16 44.8067 3.36523   3
   3  -1 -16 49.0999 3.40777   2
  -3   1 -16 49.6198 3.75641   2
   3   1  16 40.9616 3.29733   3
  -4   1  16 1.66551 1.03709   3
   4  -1  16 0.99114 1.12045   3
   4   1 -16 4.32500 1.52952   3
  -4   1  16 2.46434 1.12857   1
  -4  -1 -16 5.37684 1.60555   2
  -4   1 -16 5.27325 1.64670   2
  -4  -1  16 3.20858 1.13187   1
   4   1  16 3.76569 1.59572   3
   4  -1 -16 6.42342 1.69578   2
  -5  -1 -16 104.664 5.73754   2
   5   1 -16 107.813 5.78269   3
   5  -1  16 104.873 5.45854   3
  -5   1  16 97.4343 5.19559   1
  -5   1 -16 115.701 6.17726   2
   5   1  16 99.4977 5.56651   3
   5  -1 -16 104.442 5.31236   3
   5  -1 -16 105.253 5.22071   2
  -5  -1  16 100.443 5.28280   1
   6   1 -16 145.486 7.09424   3
  -6  -1 -16 149.685 7.02832   2
  -6   1  16 140.312 6.80314   1
   6  -1  16 141.013 6.60165   3
  -6  -1  16 136.230 6.64081   1
  -6   1 -16 156.276 7.49214   2
   6   1  16 154.770 7.42330   3
  -7   1  16 60.7023 4.53848   1
   7   1 -16 54.1988 5.43282   3
   7  -1  16 62.4965 4.34066   3
  -7  -1  16 48.6238 5.16618   1
   7   1  16 55.2735 5.60751   3
  -7   1 -16 63.6849 6.12467   2
  -8   1  16 39.4102 4.72453   1
  -8  -1  16 45.8246 5.13835   1
   8   1  16 50.6214 5.67438   3
  -8   1 -16 38.2221 5.43834   2
   0  -2 -16 96.8321 4.81550   2
   0  -2  16 96.4310 4.45798   3
   0   2 -16 98.3878 4.50990   2
   0   2  16 102.797 4.57849   3
   0  -2  16 97.4220 2.98764   1
   1   2 -16 74.5247 3.78887   2
  -1   2  16 75.3875 2.64548   1
  -1   2  16 71.5228 3.75861   3
   1  -2  16 77.4620 4.01678   3
  -1  -2 -16 75.9201 4.29010   2
  -1  -2  16 76.0958 3.00404   1
   1  -2 -16 75.9979 4.25781   2
   1   2  16 73.2723 4.16071   3
  -1  -2  16 72.7817 4.04120   3
   2   2 -16 212.720 6.24465   2
  -2   2  16 213.540 6.50237   3
   2  -2  16 198.956 6.66634   3
  -2   2  16 210.899 5.64949   1
   2  -2 -16 210.047 7.14518   2
  -2   2 -16 218.482 7.53039   2
   2   2  16 209.674 7.21408   3
  -2  -2  16 229.477 7.44125   3
  -2  -2  16 225.629 6.07035   1
  -3   2  16 615.640 12.1128   3
  -3  -2 -16 603.823 13.4726   2
   3  -2  16 597.724 12.7242   3
  -3   2  16 618.202 12.0701   1
   3   2 -16 603.615 13.4766   2
   3   2  16 615.774 13.8247   3
  -3  -2  16 624.269 12.2267   1
  -3  -2  16 597.948 13.3045   3
   3  -2 -16 644.881 13.5366   2
  -3   2 -16 624.515 14.1652   2
  -4   2  16 47.5327 3.33268   1
   4  -2  16 49.8510 3.59464   3
   4   2 -16 47.6034 4.65470   3
  -4  -2 -16 46.8577 3.81776   2
  -4   2  16 51.0061 3.42970   3
  -4  -2  16 47.6954 3.34042   1
   4   2  16 42.6953 4.47872   3
   4  -2 -16 45.4888 3.61334   2
  -4   2 -16 54.6354 4.32164   2
  -5  -2 -16 18.5549 3.05299   2
   5   2 -16 21.9511 3.36076   3
   5  -2  16 23.6657 3.07424   3
  -5   2  16 17.8331 2.73184   1
  -5   2 -16 18.1602 3.12392   2
  -5  -2  16 18.5172 2.74245   1
   5   2  16 14.6392 2.73880   3
   5  -2 -16 22.3717 3.13229   2
  -6  -2 -16 60.4663 4.56002   2
  -6   2  16 54.0565 4.14808   1
   6  -2  16 55.0323 3.93797   3
   6   2 -16 56.2895 5.50252   3
  -6   2 -16 44.5633 4.98251   2
  -6  -2  16 47.4138 3.87014   1
   6   2  16 55.7026 5.50951   3
   7   2 -16 10.6423 2.71502   3
  -7   2  16 9.03955 2.10071   1
   7   2  16 10.7176 2.88994   3
  -7   2 -16 11.9951 3.23780   2
  -7  -2  16 8.77966 1.94524   1
  -8   2  16 42.8501 3.47505   1
   8   2 -16 40.3358 4.98630   3
  -8   2 -16 45.6054 5.46263   2
   8   2  16 43.5622 5.26840   3
  -8  -2  16 40.4408 4.61263   1
   0   3 -16 586.088 12.1919   2
   0  -3 -16 581.690 12.9984   2
   0  -3  16 589.124 12.2731   3
   0   3  16 590.701 12.1126   3
   0  -3  16 588.377 10.0926   1
  -1  -3 -16 74.9560 4.42481   2
  -1   3  16 66.0549 2.75813   1
  -1   3  16 72.3222 3.78293   3
   1   3 -16 69.1954 3.63911   2
   1  -3  16 73.4375 4.01059   3
  -1  -3  16 72.3808 3.30490   1
   1  -3 -16 67.2492 4.16928   2
  -1   3 -16 73.9788 4.34717   2
  -1  -3  16 71.4353 4.08339   3
   1   3  16 63.4137 3.98904   3
  -2  -3 -16 47.1203 3.57073   2
  -2   3  16 44.1057 2.59849   1
   2   3 -16 45.7198 2.86756   2
  -2   3  16 45.7347 3.04536   3
   2  -3  16 46.8809 3.26720   3
   2  -3 -16 46.0484 4.35039   2
  -2  -3  16 43.9118 2.81549   1
   2   3  16 46.5454 3.67978   3
  -2   3 -16 44.5772 3.60928   2
  -2  -3  16 41.6086 3.29516   3
  -3   3  16 44.3374 2.95765   3
   3  -3  16 48.1543 3.36788   3
  -3  -3 -16 43.5741 3.59536   2
  -3   3  16 46.4893 3.03118   1
   3   3  16 42.4557 4.32293   3
  -3   3 -16 40.0590 4.19804   2
   3  -3 -16 48.3812 3.86110   2
  -3  -3  16 46.7054 3.33112   1
  -4  -3 -16 96.7562 5.30224   2
  -4   3  16 92.2398 4.79563   1
   4  -3  16 98.5157 4.85177   3
   4   3 -16 96.2160 5.68601   3
   4   3  16 97.0826 5.65569   3
  -4  -3  16 91.9341 4.86467   1
   4  -3 -16 95.1584 5.39782   2
   5  -3  16 3.88727 1.20771   3
   5   3 -16 7.34857 2.21502   3
  -5  -3 -16 8.49931 2.24072   2
  -5   3  16 6.14609 1.51671   1
   5  -3 -16 10.9589 2.37345   2
   5   3  16 5.17365 1.95680   3
  -5  -3  16 5.43535 1.60325   1
  -6   3  16 98.1721 5.73102   1
   6   3 -16 98.0216 6.40614   3
   6  -3 -16 98.0689 5.50931   2
   6   3  16 95.8770 6.32262   3
  -6  -3  16 98.6722 5.66994   1
   7   3 -16 89.7990 6.41088   3
  -7   3  16 82.9379 5.52003   1
   7   3  16 89.5927 6.42274   3
  -7  -3  16 85.0812 5.46486   1
  -7   3 -16 77.5857 6.15313   2
   8   3 -16 8.28941 3.22882   3
  -8   3 -16 10.8040 3.24621   2
   0   4 -16 1.97547 1.13990   2
   0  -4  16 2.89177 0.94555   1
   0  -4 -16 4.17129 1.57964   2
   0  -4  16 3.23237 1.39147   3
   0   4  16 3.08296 1.41844   3
  -1   4  16 397.622 8.64192   1
   1   4 -16 381.519 9.22517   2
   1  -4  16 387.649 9.68672   3
  -1  -4 -16 402.680 10.8707   2
  -1   4  16 399.875 9.34028   3
  -1  -4  16 394.653 9.16916   1
  -1   4 -16 391.893 10.4585   2
   1   4  16 387.747 10.0849   3
  -1  -4  16 383.165 10.0945   3
   1  -4 -16 377.120 10.6955   2
  -1   4 -16 394.486 8.74445   1
  -2  -4 -16 94.9371 5.15707   2
   2  -4  16 101.131 4.72745   3
  -2   4  16 90.4636 4.14473   3
  -2   4  16 93.4921 4.17686   1
  -2  -4  16 97.0082 4.60904   1
   2  -4 -16 95.6860 5.41781   2
  -2  -4  16 88.2247 4.82854   3
   2   4  16 94.1438 5.15322   3
  -3   4  16 478.818 11.3666   1
   3  -4  16 480.779 10.9762   3
  -3  -4 -16 468.208 12.0724   2
   3  -4  16 475.641 12.5974   2
   3   4 -16 460.239 12.7589   3
  -3  -4  16 480.556 11.6032   1
   3  -4 -16 473.805 12.6010   2
   3   4  16 490.607 12.6673   3
   4  -4  16 9.34096 2.74124   3
  -4   4  16 9.82109 1.90377   1
   4   4 -16 10.3935 2.66864   3
   4  -4  16 7.59667 1.96432   2
  -4  -4 -16 8.57286 2.20122   2
   4  -4 -16 11.5493 2.58830   2
  -4  -4  16 6.51078 1.62442   1
   4   4  16 8.13414 2.35406   3
   5   4 -16 6.28262 2.21983   3
   5  -4  16 5.90569 2.02981   2
  -5   4  16 1.13836 0.78287   1
  -5  -4 -16 3.20858 1.65220   2
   5   4  16 5.52744 2.19326   3
  -5  -4  16 3.99242 1.46990   1
   5  -4 -16 2.13406 1.69523   2
   6   4 -16 7.91324 2.50171   3
   6  -4  16 10.3499 2.73813   2
  -6   4  16 6.70342 1.57636   1
   6  -4 -16 5.16397 1.82123   2
  -6  -4  16 4.67588 1.45854   1
   6   4  16 5.57142 2.30705   3
  -7   4  16 20.5983 2.81458   1
   7   4 -16 22.6850 4.01545   3
  -7  -4  16 21.6246 3.24166   1
   7   4  16 32.9623 4.78276   3
   0  -5  16 83.1758 4.20712   1
   0   5 -16 77.0436 4.47753   2
   0   5  16 82.0177 4.50009   3
   0  -5  16 85.9099 4.66073   3
   0  -5 -16 83.3990 5.22681   2
   1   5 -16 73.7099 5.81914   2
  -1   5  16 75.8500 3.99532   3
  -1  -5 -16 68.7906 4.56507   2
   1  -5  16 71.8330 4.13677   3
   1  -5 -16 70.0928 4.79502   2
  -1   5 -16 69.9066 3.82581   1
  -1  -5  16 64.2813 4.08463   3
   1   5  16 73.4730 4.45690   3
  -1  -5  16 68.3947 4.01636   1
  -2   5  16 44.5690 3.08929   1
   2  -5  16 49.3431 3.35514   3
  -2  -5 -16 50.4903 4.07944   2
   2   5 -16 53.1092 5.13891   3
   2  -5  16 46.1883 3.75655   2
  -2  -5  16 52.4514 3.74334   1
   2   5  16 50.6277 3.96589   3
   2  -5 -16 43.5089 4.48300   2
  -3  -5 -16 3.82982 1.69275   2
   3   5 -16 0.73085 1.51909   3
  -3   5  16 1.18958 0.70547   1
   3  -5  16 4.85865 1.64131   2
   3  -5 -16 3.78329 1.84405   2
  -3  -5  16 2.57256 1.37210   1
   3   5  16 3.81253 1.74415   3
   4  -5  16 83.9655 5.52347   2
  -4   5  16 79.5759 4.85556   1
  -4  -5 -16 83.2814 5.11935   2
   4  -5 -16 78.1653 5.48209   2
   4   5  16 82.0659 5.58502   3
  -4  -5  16 90.1437 5.25513   1
   5   5 -16 52.8696 5.80702   3
   5  -5  16 51.0411 5.76766   2
  -5   5  16 40.6466 4.51313   1
  -5  -5  16 50.8772 4.23786   1
   5  -5 -16 52.1016 5.37689   2
   5   5  16 40.0831 4.96723   3
   6  -5  16 87.2184 6.46623   2
   6   5 -16 87.0647 6.47197   3
  -6   5  16 78.5569 5.18448   1
   6  -5 -16 83.4999 5.93246   2
   6   5  16 76.7833 6.06827   3
  -6  -5  16 87.7068 5.72020   1
   7  -5  16 9.75093 3.08439   2
  -7   5  16 13.2541 1.78392   1
  -7  -5  16 17.2257 2.11364   1
   7  -5 -16 12.3553 2.85598   2
   0  -6 -16 4.14885 1.99170   2
   0  -6  16 4.92080 1.46164   3
   0   6 -16 4.82322 1.64486   2
   0  -6  16 3.83760 1.36539   1
   1  -6  16 50.7845 3.89603   2
   1   6 -16 59.6191 4.59149   3
  -1  -6 -16 55.1545 4.42438   2
   1  -6  16 57.7729 3.71543   3
  -1   6 -16 52.2993 3.77013   1
   1  -6 -16 57.5066 4.56448   2
   1   6  16 61.5007 4.18243   3
  -1  -6  16 55.0605 4.03318   1
   2   6 -16 45.2338 4.81105   3
   2  -6  16 45.5330 4.69807   2
  -2  -6 -16 46.2476 4.73553   2
  -2   6  16 45.5797 3.10102   1
   2  -6 -16 47.8239 5.05207   2
   2   6  16 44.8863 4.60855   3
  -2  -6  16 47.0828 3.81186   1
   3   6 -16 7.42288 2.38481   3
   3  -6  16 4.60861 1.71067   2
  -3   6  16 5.53844 1.17473   1
  -3  -6 -16 11.8300 2.59807   2
  -3  -6  16 10.1853 2.26271   1
   3  -6 -16 8.15921 2.25636   2
   3   6  16 8.99265 2.51505   3
   4  -6  16 9.13417 2.30797   2
  -4   6  16 11.2987 2.21883   1
   4   6 -16 9.47873 2.76088   3
  -4  -6  16 10.9810 2.39319   1
   4  -6 -16 9.26318 2.65614   2
   4   6  16 9.55182 2.92343   3
   5   6 -16 9.87422 2.67088   3
  -5   6  16 18.0335 2.72209   1
   5  -6  16 17.9901 3.41909   2
   5  -6 -16 10.9801 3.08139   2
  -5  -6  16 9.88856 2.16755   1
   5   6  16 8.94751 2.87907   3
   6   6 -16 1.77808 1.81767   3
   6  -6  16 0.31485 1.66014   2
  -6   6  16 3.57527 0.97610   1
   6  -6 -16 0.36648 1.88268   2
   6   6  16 4.42380 2.09684   3
   0   7 -16 124.428 6.06857   3
   0  -7 -16 107.585 6.34406   2
   0  -7  16 101.965 5.62797   1
  -1  -7 -16 1.41057 1.45098   2
   1  -7  16 1.74227 1.30376   2
   1   7 -16 2.47507 1.55875   3
  -1   7 -16 0.41701 0.89687   1
  -1  -7  16 0.51787 1.02300   1
   1  -7 -16 3.84402 1.96000   2
   2   7 -16 39.6731 4.70188   3
   2  -7  16 49.6207 4.05063   2
  -2  -7 -16 40.7106 4.65701   2
  -2   7  16 34.5237 5.24467   1
   2  -7 -16 34.3330 4.49624   2
   2   7  16 37.3673 4.35508   3
  -2  -7  16 41.0642 4.46879   1
   3   7 -16 43.2439 4.95508   3
  -3   7  16 38.0470 4.20041   1
   3  -7  16 33.2442 4.35007   2
   3   7  16 40.7691 4.86535   3
   3  -7 -16 38.8082 5.07522   2
  -3  -7  16 43.2661 4.81300   1
   4   7 -16 86.8932 6.38212   3
   4  -7  16 89.9831 6.19321   2
  -4   7  16 87.8865 5.36500   1
   4   7  16 88.4109 6.12332   3
   4  -7 -16 79.4217 5.96517   2
  -4  -7  16 90.2376 5.73323   1
   5  -7  16 90.4814 6.32201   2
   5   7 -16 105.593 7.15034   3
  -5   7  16 85.8107 5.36331   1
  -5  -7  16 93.5070 6.17837   1
   5  -7 -16 107.494 7.01861   2
   5   7  16 91.2844 6.45474   3
   0  -8 -16 -0.1050 1.59378   2
  -1  -8 -16 10.2305 2.61185   2
  -1  -8  16 9.01986 2.13874   1
  -1   8 -16 15.3540 2.58195   1
   1  -8 -16 12.4356 3.02265   2
  -2  -8 -16 131.292 6.99654   2
   2  -8  16 140.832 7.15243   2
   2   8 -16 132.729 7.33603   3
   2  -8 -16 146.855 7.95354   2
  -2  -8  16 145.860 7.34901   1
   3  -8  16 83.7836 5.75377   2
   3   8 -16 86.5870 6.21587   3
   3  -8 -16 86.8526 6.33903   2
   3   8  16 87.6716 6.06964   3
  -3  -8  16 83.1904 5.64203   1
   4   8 -16 25.1880 4.21580   3
  -4   8  16 23.7289 2.69569   1
   4  -8  16 31.9249 4.45103   2
   4  -8 -16 27.0604 4.64013   2
  -4  -8  16 33.4860 4.32220   1
   4   8  16 27.7126 4.50743   3
  -5   8  16 19.5937 1.38343   1
   0   9 -16 47.0881 5.20765   1
   0  -9 -16 36.9626 4.79573   2
  -1  -9 -16 103.608 6.64359   2
   1  -9 -16 82.0123 6.09452   2
  -1   9 -16 102.533 6.03918   1
  -1  -9  16 100.408 6.50992   1
  -2  -9  16 67.9196 5.21237   1
   2  -9 -16 70.2499 7.08179   2
   3  -9  16 22.0631 3.72596   2
   3   9 -16 25.5726 4.01249   3
  -3  -9  16 22.3111 3.38398   1
   0   0 -17 3.20925 1.17256   2
   0   0  17 4.83669 1.38864   3
   1   0 -17 27.2630 2.92159   2
   1   0  17 30.8625 3.23148   3
  -1   0 -17 29.7897 3.33809   2
  -1   0  17 22.1270 2.65791   3
   2   0 -17 26.1420 2.94627   2
  -2   0 -17 20.0152 2.74645   2
  -2   0  17 30.6859 3.22380   3
  -2   0  17 26.2299 1.70349   1
   2   0  17 24.2557 2.89026   3
   3   0 -17 163.441 5.89807   2
   3   0  17 156.715 6.46761   3
  -3   0  17 165.672 5.44675   1
  -3   0 -17 161.631 6.72312   2
  -3   0  17 164.201 6.32329   3
  -4   0  17 40.8445 3.98624   3
  -4   0  17 37.4798 2.88015   1
  -4   0 -17 39.5896 4.27143   2
   4   0 -17 37.4225 2.98665   2
   4   0  17 37.4209 3.93759   3
  -5   0 -17 5.57034 2.20763   2
   5   0  17 4.55375 1.60933   3
   5   0 -17 4.12991 1.71017   3
  -5   0  17 4.42906 1.35733   1
   6   0 -17 68.1432 4.75832   3
   6   0  17 74.2738 5.07269   3
  -6   0 -17 82.3321 5.59421   2
  -6   0  17 77.9567 4.93949   1
  -7   0  17 3.69990 1.03407   1
  -7   0 -17 5.86133 2.10165   2
   7   0  17 2.04983 1.44442   3
  -8   0  17 55.3309 4.14555   1
   8   0  17 59.2063 6.02790   3
   0  -1 -17 117.965 5.33959   2
   0   1  17 115.654 5.02100   3
   0  -1  17 117.387 5.10454   3
   0   1 -17 123.396 5.28115   2
   1   1 -17 111.201 4.85886   2
  -1   1  17 116.960 5.05787   3
  -1  -1 -17 117.852 5.37584   2
   1  -1  17 115.295 5.07673   3
  -1   1 -17 123.370 5.42905   2
  -1  -1  17 120.210 5.17935   3
   1   1  17 109.598 5.02187   3
   1  -1 -17 113.984 5.15947   2
  -1  -1  17 117.651 3.36630   1
  -2   1  17 67.0455 2.87001   1
   2   1 -17 67.6968 3.67675   2
  -2  -1 -17 63.9312 4.06766   2
  -2   1  17 68.3741 3.98958   3
   2  -1  17 66.9741 3.97844   3
  -2   1 -17 67.9127 4.39324   2
   2  -1 -17 68.0136 4.08053   2
  -2  -1  17 70.9006 3.01950   1
  -2  -1  17 64.6076 3.94700   3
   2   1  17 65.9824 4.21649   3
  -3   1  17 24.6746 1.97762   1
  -3  -1 -17 24.9727 3.23740   2
  -3   1  17 27.6341 3.00886   3
   3   1 -17 27.8365 2.81267   2
   3  -1  17 24.4907 2.99964   3
  -3  -1  17 28.7932 2.17495   1
  -3  -1  17 26.9556 3.30239   3
   3  -1 -17 22.9034 2.88642   2
   3   1  17 23.8208 3.24862   3
  -3   1 -17 19.9273 2.89156   2
  -4  -1 -17 35.7308 3.86459   2
  -4   1  17 37.5759 2.90102   1
   4  -1  17 32.7370 3.55822   3
  -4   1  17 41.0386 3.25216   3
  -4   1 -17 40.1510 4.31669   2
   4  -1 -17 40.5826 3.30951   2
   4   1  17 37.7914 4.09858   3
  -4  -1  17 36.1651 2.81636   1
  -5   1  17 4.32296 1.20084   1
   5   1 -17 6.47511 2.12747   3
   5  -1  17 5.84917 1.64174   3
  -5  -1 -17 8.58108 2.10668   2
  -5   1 -17 6.44855 2.19834   2
  -5  -1  17 6.10742 1.44390   1
   5  -1 -17 7.63214 2.02254   3
   5   1  17 3.02532 1.65192   3
  -6   1  17 34.4737 4.00285   1
  -6  -1 -17 43.1323 4.66266   2
   6   1 -17 28.4122 3.92276   3
   6  -1  17 34.3559 4.04302   3
   6   1  17 40.6767 4.80644   3
  -6   1 -17 33.7719 4.63482   2
  -6  -1  17 24.8787 3.37705   1
   7   1 -17 52.8396 5.57389   3
  -7  -1 -17 47.2791 5.69744   2
  -7   1  17 46.3267 4.95462   1
   7  -1  17 44.3176 4.95348   3
  -7  -1  17 52.5714 4.06598   1
   7   1  17 46.8880 5.15589   3
  -7   1 -17 45.2559 5.35763   2
  -8   1  17 31.1779 3.74873   1
   8   1  17 28.8281 4.22045   3
  -8   1 -17 31.0026 4.66713   2
  -8  -1  17 26.0484 3.33574   1
   0  -2  17 -0.0307 0.78843   3
   0  -2 -17 1.08162 1.09772   2
   0   2  17 -0.7260 0.82026   3
   0   2 -17 -0.7036 0.64836   2
  -1  -2 -17 112.202 5.34642   2
  -1   2  17 113.902 4.89008   3
   1  -2  17 107.999 4.93838   3
   1   2 -17 113.838 4.82347   2
  -1  -2  17 113.363 3.72266   1
  -1   2 -17 108.974 5.31249   2
  -1  -2  17 104.082 4.93799   3
   1  -2 -17 105.670 5.18573   2
   1   2  17 108.646 5.09183   3
  -2   2  17 241.818 6.10289   1
   2  -2  17 242.321 7.57972   3
  -2  -2 -17 236.158 7.99454   2
   2   2 -17 239.385 6.94283   2
  -2   2  17 259.938 7.46821   3
  -2  -2  17 248.834 6.52214   1
   2   2  17 240.517 8.02832   3
   2  -2 -17 260.586 8.19633   2
  -2  -2  17 256.384 8.17446   3
  -2   2 -17 245.187 8.35604   2
  -3   2  17 68.3290 3.91981   3
  -3  -2 -17 68.9478 4.44510   2
   3  -2  17 66.1792 4.03999   3
  -3   2  17 69.4568 3.51728   1
  -3  -2  17 76.4901 4.70923   3
   3   2  17 71.6297 4.65369   3
  -3   2 -17 69.6702 4.72643   2
  -3  -2  17 78.6593 3.86099   1
   3  -2 -17 69.4117 4.40928   2
   4   2 -17 213.565 8.36698   3
   4  -2  17 217.942 7.57745   3
  -4  -2 -17 216.987 8.03443   2
  -4   2  17 216.410 7.31403   1
  -4   2  17 219.734 7.10647   3
   4   2  17 217.448 8.32555   3
  -4   2 -17 211.457 8.35516   2
   4  -2 -17 209.267 7.64292   2
  -4  -2  17 211.770 7.26270   1
   5   2 -17 8.11759 1.96957   3
   5  -2  17 9.81111 2.21519   3
  -5  -2 -17 11.8058 2.49460   2
  -5   2  17 11.2974 2.11475   1
  -5  -2  17 6.14918 1.60014   1
   5  -2 -17 12.7133 2.49199   2
  -5   2 -17 7.70143 2.12519   2
   5   2  17 12.2479 2.51383   3
   6  -2  17 63.9077 4.46757   3
   6   2 -17 70.7318 5.24560   3
  -6  -2 -17 61.2092 4.70144   2
  -6   2  17 52.4268 4.15637   1
   6   2  17 59.6689 5.95641   3
  -6  -2  17 50.6119 4.03057   1
  -6   2 -17 63.2017 5.07952   2
   7   2 -17 45.6540 5.27357   3
  -7   2  17 49.1478 5.30349   1
  -7   2 -17 49.1617 5.81526   2
   7   2  17 42.9346 5.15201   3
  -7  -2  17 46.3829 3.81863   1
   8   2 -17 9.92615 2.73264   3
  -8  -2  17 8.99482 1.58682   1
   8   2  17 9.18710 3.17540   3
  -8   2 -17 9.77685 2.73764   2
   0   3  17 13.8532 2.24539   3
   0  -3  17 14.5399 2.21518   3
   0   3 -17 16.1872 2.35742   2
   0  -3 -17 19.0429 2.95991   2
   0  -3  17 17.0235 2.01948   1
  -1   3  17 62.5108 3.69465   3
   1  -3  17 64.0918 3.84164   3
   1   3 -17 64.0117 3.62515   2
  -1  -3 -17 70.4618 4.47395   2
  -1  -3  17 64.9007 4.01312   3
   1   3  17 59.9200 3.91270   3
   1  -3 -17 63.8447 4.25062   2
  -1   3 -17 67.3378 4.25000   2
  -1  -3  17 63.5111 3.09535   1
  -2   3  17 98.5614 3.88084   1
   2   3 -17 98.0504 4.35114   2
   2  -3  17 88.3445 4.55917   3
  -2  -3 -17 94.7353 5.19224   2
  -2   3  17 92.3401 4.43310   3
   2  -3 -17 89.6467 5.05675   2
  -2  -3  17 87.4081 4.83190   3
  -2   3 -17 99.0669 5.34474   2
  -2  -3  17 97.2437 4.20272   1
   2   3  17 83.7082 4.84830   3
  -3  -3 -17 228.679 8.24872   2
  -3   3  17 233.217 6.98039   3
  -3   3  17 240.092 7.23576   1
   3  -3  17 241.701 7.70691   3
   3  -3 -17 238.529 8.35923   2
  -3  -3  17 223.042 8.11807   3
   3   3  17 231.534 8.55327   3
  -3   3 -17 224.645 8.57698   2
  -3  -3  17 224.277 7.25222   1
   4   3 -17 273.040 9.85242   3
  -4   3  17 283.789 8.76127   1
  -4  -3 -17 283.062 9.41124   2
   4  -3  17 284.075 8.60022   3
   4  -3 -17 295.274 9.61865   2
   4   3  17 287.057 9.89924   3
  -4  -3  17 283.396 8.77963   1
  -4   3 -17 283.417 10.1048   2
   5   3 -17 20.2881 3.53257   3
   5  -3  17 21.3305 2.84360   3
  -5   3  17 25.7765 3.35645   1
  -5  -3 -17 20.8925 3.14559   2
   5   3  17 21.5111 3.60049   3
  -5   3 -17 19.7135 3.55704   2
   5  -3 -17 22.1461 3.24173   2
  -5  -3  17 21.3542 3.11551   1
  -6   3  17 10.6686 2.00642   1
   6   3 -17 12.3807 2.95902   3
  -6  -3  17 13.9031 2.48024   1
   6  -3 -17 12.5238 2.52645   2
   6   3  17 7.79095 2.47330   3
  -6   3 -17 16.5721 3.28580   2
   7   3 -17 36.3564 5.02118   3
  -7   3  17 31.5606 3.88300   1
  -7  -3  17 35.4244 4.21478   1
   7   3  17 40.3638 5.24591   3
  -7   3 -17 36.0564 5.04689   2
   0   4  17 1026.50 17.8081   3
   0   4 -17 1004.65 17.9700   2
   0  -4  17 1013.68 16.0387   1
   0  -4  17 1019.84 18.1427   3
   0  -4 -17 1032.43 19.3897   2
  -1  -4 -17 25.5535 3.33187   2
   1   4 -17 28.7259 3.08640   2
   1  -4  17 29.4601 3.30155   3
  -1   4  17 30.8065 3.05850   3
   1  -4 -17 27.8056 3.56959   2
  -1  -4  17 27.3631 2.74513   1
   1   4  17 29.3873 3.44913   3
  -1   4 -17 29.9645 3.45557   2
  -1  -4  17 24.5931 3.11515   3
  -2   4  17 140.836 5.14681   1
  -2  -4 -17 141.636 6.44577   2
  -2   4  17 148.817 5.48849   3
   2  -4  17 140.792 5.74343   3
   2   4  17 135.008 6.24253   3
  -2  -4  17 139.398 6.26663   3
  -2   4 -17 156.001 6.96200   2
  -2  -4  17 142.227 5.60969   1
   2  -4 -17 144.447 6.72221   2
  -3  -4 -17 24.6879 3.51332   2
   3  -4  17 21.7889 2.80681   3
   3   4 -17 17.7724 3.16792   3
  -3   4  17 24.4804 2.86852   1
   3   4  17 25.8595 3.65550   3
  -3  -4  17 20.0050 2.77201   1
   3  -4 -17 18.6788 3.10547   2
   4  -4  17 74.8184 5.21186   2
   4   4 -17 71.8468 5.52235   3
  -4  -4 -17 80.8809 5.12825   2
   4  -4  17 84.9282 6.33004   3
  -4   4  17 79.8699 4.60091   1
   4  -4 -17 74.5648 5.13413   2
   4   4  17 80.0623 5.44438   3
  -4  -4  17 82.6225 4.86717   1
   5   4 -17 9.78960 2.61348   3
  -5  -4 -17 15.0471 3.00820   2
   5  -4  17 6.27107 2.16991   2
  -5   4  17 10.6142 2.17639   1
   5   4  17 11.6566 2.88374   3
  -5  -4  17 8.10244 1.80951   1
   5  -4 -17 14.1258 2.80530   2
   6   4 -17 25.0781 4.25282   3
  -6   4  17 24.8526 3.52416   1
   6   4  17 27.3567 4.45827   3
  -6  -4  17 23.2999 3.43749   1
   6  -4 -17 25.5868 3.97688   2
   7   4 -17 1.28698 1.51763   3
  -7   4  17 -1.5965 0.83140   1
  -7  -4  17 1.54928 0.76990   1
  -7   4 -17 1.07903 1.92791   2
   7   4  17 0.83563 1.72494   3
   0   5 -17 31.3551 3.63578   2
   0  -5 -17 21.3448 3.29615   2
   0  -5  17 25.7706 3.09795   3
   0   5  17 20.4288 2.77962   3
   0  -5  17 26.2563 2.79341   1
  -1  -5 -17 6.20982 1.92864   2
  -1   5  17 3.51881 1.37609   3
   1  -5  17 4.30719 1.55157   3
   1  -5 -17 5.42741 1.92469   2
  -1  -5  17 4.84309 1.70087   3
  -1   5 -17 3.18874 1.65116   2
   1   5  17 4.48021 1.64986   3
  -1  -5  17 3.77929 1.40905   1
   2   5 -17 47.7876 5.08324   3
  -2  -5 -17 43.1450 4.56465   2
   2  -5  17 39.9684 3.77881   3
   2  -5  17 36.7632 3.99288   2
  -2  -5  17 40.0381 3.25761   1
   2   5  17 40.0360 4.19096   3
   2  -5 -17 43.0632 4.49300   2
   3  -5  17 33.3959 4.04907   2
   3   5 -17 47.5585 5.29450   3
  -3   5  17 35.4479 2.81542   1
  -3  -5 -17 37.4404 4.23191   2
   3   5  17 28.3729 3.75704   3
   3  -5 -17 38.0541 4.66785   2
  -3  -5  17 28.6974 3.46153   1
  -4   5  17 89.0449 5.09684   1
  -4  -5 -17 94.7358 5.62232   2
   4  -5  17 98.2240 6.16792   2
   4   5 -17 88.8122 6.06257   3
  -4  -5  17 89.1811 5.28852   1
   4  -5 -17 98.5966 6.06662   2
   4   5  17 91.1423 5.90847   3
   5   5 -17 15.8041 3.31801   3
  -5   5  17 17.4012 2.62787   1
   5  -5  17 17.3904 3.38336   2
   5   5  17 18.6015 3.54155   3
   5  -5 -17 24.7000 4.00231   2
  -5  -5  17 17.6158 2.96709   1
   6   5 -17 17.4933 3.52407   3
   6  -5  17 24.3114 4.32027   2
  -6   5  17 16.9809 2.40870   1
   6  -5 -17 22.7916 3.80833   2
  -6  -5  17 20.4209 3.21853   1
   6   5  17 19.1326 3.81536   3
  -7   5  17 70.3727 4.53073   1
   0  -6  17 0.43641 0.92402   3
   0  -6  17 -0.1383 0.69289   1
   0   6 -17 -0.6467 1.08107   2
   0  -6 -17 0.07568 1.17416   2
   1  -6  17 17.4375 2.51005   3
  -1  -6 -17 15.0745 2.86243   2
   1   6 -17 14.6604 2.96294   3
   1   6  17 11.4796 2.41543   3
   1  -6 -17 15.9264 3.15938   2
  -1  -6  17 12.6433 2.28917   1
  -2  -6 -17 38.2339 4.37203   2
   2   6 -17 42.4208 4.95746   3
   2  -6  17 42.2896 4.59863   2
   2  -6 -17 37.8797 4.74662   2
  -2  -6  17 46.5989 4.58046   1
   2   6  17 39.5869 4.47905   3
   3  -6  17 7.11594 2.00165   2
   3   6 -17 7.75597 2.23167   3
  -3  -6 -17 11.5033 2.69232   2
  -3   6  17 10.5121 1.32552   1
  -3  -6  17 5.28971 1.58890   1
   3  -6 -17 9.13026 2.66568   2
   3   6  17 12.3890 2.86997   3
  -4   6  17 4.97945 0.97724   1
   4  -6  17 4.29328 1.86268   2
   4   6 -17 5.55695 2.26113   3
   4   6  17 3.38709 1.81876   3
   4  -6 -17 10.3546 2.54305   2
  -4  -6  17 4.18230 1.47818   1
   5  -6  17 -0.0333 1.37619   2
   5   6 -17 4.84652 1.73197   3
   5  -6 -17 3.65520 1.82809   2
   5   6  17 -1.3171 1.25045   3
  -5  -6  17 3.45024 1.25969   1
   6   6 -17 51.0479 6.85921   3
  -6   6  17 39.4622 3.29016   1
   6  -6  17 46.7065 6.48874   2
   6  -6 -17 52.4850 5.88061   2
  -6  -6  17 48.7537 4.04019   1
   6   6  17 50.1441 6.09379   3
   0  -7 -17 0.59013 1.38097   2
   0   7 -17 1.37749 1.24284   3
   0  -7  17 0.04090 0.87566   1
  -1  -7 -17 43.0720 4.95975   2
   1   7 -17 41.7872 4.79264   3
   1  -7  17 48.2587 3.89318   2
  -1  -7  17 45.5961 4.62339   1
   1  -7 -17 49.0825 5.53696   2
   2   7 -17 10.2323 2.60020   3
  -2  -7 -17 12.5541 2.74263   2
   2  -7  17 11.3634 2.27002   2
   2  -7 -17 6.33283 2.51152   2
   2   7  17 11.9486 2.70490   3
  -2  -7  17 13.2069 2.54209   1
   3   7 -17 7.70200 2.26647   3
  -3  -7 -17 2.42263 2.03750   2
   3  -7  17 4.55668 1.37580   2
   3  -7 -17 2.64514 1.98240   2
   3   7  17 6.43621 2.42698   3
  -3  -7  17 4.49001 1.18428   1
  -4   7  17 25.3044 1.90027   1
   4   7 -17 32.3819 4.64671   3
   4  -7  17 37.1954 4.86289   2
   4   7  17 31.2568 4.52825   3
  -4  -7  17 30.8815 4.16750   1
   4  -7 -17 31.3500 4.50045   2
   5  -7  17 15.4361 2.80245   2
  -5   7  17 15.5885 2.06125   1
   5   7 -17 13.4216 3.35855   3
   5  -7 -17 11.8995 3.64594   2
   5   7  17 10.8499 3.05708   3
  -5  -7  17 20.6720 3.28651   1
   0  -8 -17 0.02430 1.60984   2
  -1  -8 -17 81.5131 5.62068   2
   1  -8 -17 90.7552 6.37733   2
  -1  -8  17 86.7551 5.53210   1
   2  -8  17 58.7857 4.56033   2
  -2  -8 -17 66.2183 5.28331   2
   2   8 -17 52.3232 5.60658   3
   2  -8 -17 67.0521 5.44753   2
  -2  -8  17 69.4135 5.09687   1
   3  -8  17 -0.4272 1.05640   2
   3   8 -17 3.11572 1.71257   3
   3  -8 -17 1.46273 1.63747   2
  -3  -8  17 1.14561 1.10131   1
   4   8 -17 19.2126 3.59019   3
   4  -8  17 25.8871 3.73648   2
  -4  -8  17 30.8370 4.11001   1
   4   8  17 30.9341 4.61151   3
   0  -9 -17 -0.5361 1.65919   2
  -1  -9 -17 83.3847 6.05802   2
  -1  -9  17 82.9410 5.62056   1
   1  -9 -17 87.7899 6.27190   2
   2  -9 -17 82.8002 11.7121   2
  -2  -9  17 65.8088 5.13657   1
   3  -9  17 67.7183 7.40098   2
   3   9 -17 61.9716 7.37554   3
   0   0  18 617.411 12.9365   3
   0   0 -18 614.043 13.1396   2
   1   0 -18 97.2443 4.73023   2
  -1   0  18 102.441 4.90994   3
   1   0  18 95.7847 4.78210   3
  -1   0 -18 92.6295 4.89092   2
  -2   0 -18 105.398 5.37987   2
   2   0 -18 105.847 4.93706   2
   2   0  18 102.104 5.10429   3
  -2   0  18 99.3679 4.88436   3
  -2   0  18 102.678 3.64427   1
  -3   0  18 20.6115 2.31141   1
   3   0 -18 23.7853 2.95920   2
  -3   0 -18 22.2946 3.22652   2
  -3   0  18 23.0158 3.01296   3
   3   0  18 25.8135 3.22484   3
  -4   0 -18 39.8442 4.29425   2
   4   0 -18 44.4205 3.39681   2
  -4   0  18 36.3662 3.82946   3
  -4   0  18 33.8768 2.69278   1
   4   0  18 30.5963 3.60449   3
  -5   0 -18 1.38319 1.51783   2
   5   0 -18 5.02865 1.72857   3
   5   0  18 1.71766 1.27900   3
  -5   0  18 1.17089 0.85493   1
  -6   0  18 16.8938 2.62729   1
  -6   0 -18 14.1785 3.09282   2
   6   0  18 11.7055 2.52410   3
   6   0 -18 16.3007 2.87987   3
  -7   0 -18 91.7738 6.05361   2
   7   0  18 88.5354 5.72718   3
  -7   0  18 83.0114 5.32516   1
   8   0  18 0.44863 1.98169   3
   0  -1  18 77.3727 4.24489   3
   0   1 -18 76.6181 4.37959   2
   0   1  18 76.2931 4.25215   3
   0  -1 -18 79.8758 4.59807   2
  -1  -1 -18 27.2743 3.25748   2
   1  -1  18 24.1751 2.90531   3
  -1   1  18 23.2276 2.77766   3
   1   1 -18 24.6810 2.92342   2
   1   1  18 19.5820 2.69325   3
  -1  -1  18 22.4752 2.77265   3
  -1   1 -18 22.8973 3.00960   2
   1  -1 -18 21.5327 2.89300   2
  -2  -1 -18 397.073 10.7288   2
  -2   1  18 405.681 10.1070   3
   2  -1  18 399.465 10.3505   3
   2   1 -18 415.348 9.86060   2
  -2  -1  18 398.412 10.3650   3
  -2  -1  18 396.561 8.14177   1
   2  -1 -18 391.495 10.2569   2
  -2   1 -18 401.945 11.0213   2
   2   1  18 412.296 10.8118   3
  -3  -1 -18 183.889 7.34572   2
   3   1 -18 181.484 6.23209   2
  -3   1  18 182.827 5.80913   1
   3  -1  18 194.319 7.18677   3
  -3   1  18 188.480 6.75584   3
   3   1  18 180.551 7.16538   3
  -3   1 -18 187.771 7.60310   2
  -3  -1  18 189.474 6.00703   1
   3  -1 -18 188.151 6.95725   2
  -3  -1  18 188.767 7.14255   3
   4  -1  18 116.930 5.76894   3
  -4  -1 -18 121.674 6.19200   2
  -4   1  18 115.569 5.52018   3
  -4   1  18 112.795 5.06683   1
  -4  -1  18 124.261 5.33762   1
  -4   1 -18 119.468 6.24964   2
  -4  -1  18 123.768 5.98459   3
   4   1  18 113.771 5.89473   3
   4  -1 -18 119.894 5.54311   2
   5  -1  18 31.8433 3.88935   3
  -5   1  18 29.4012 3.53981   1
   5   1 -18 29.6186 3.93273   3
  -5  -1 -18 29.3499 3.84168   2
   5   1  18 30.1907 3.82808   3
   5  -1 -18 32.1755 3.71702   3
  -5   1 -18 33.5561 4.22469   2
  -5  -1  18 27.7335 3.39036   1
  -6  -1 -18 2.24749 1.47869   2
   6   1 -18 2.89924 1.49250   3
   6  -1  18 4.41192 1.49947   3
  -6   1  18 0.42736 0.64406   1
  -6   1 -18 1.52145 1.61284   2
   6   1  18 1.99124 1.60411   3
  -6  -1  18 -0.4811 0.66227   1
   7   1 -18 5.99102 2.02326   3
  -7   1  18 6.40852 1.82223   1
  -7  -1 -18 8.79410 2.55801   2
   7  -1  18 7.41481 1.99600   3
  -7  -1  18 10.2035 2.14595   1
  -7   1 -18 7.48837 2.42316   2
   7   1  18 11.9554 2.85988   3
  -8   1  18 166.787 8.65490   1
  -8  -1  18 168.097 9.12885   1
   8   1  18 172.180 8.82783   3
  -8   1 -18 189.316 9.54148   2
   0   2  18 32.1761 3.44583   3
   0  -2 -18 32.5389 3.49003   2
   0  -2  18 30.1781 3.23860   3
   0   2 -18 34.4807 3.52015   2
  -1   2  18 10.0927 1.98348   3
   1   2 -18 9.93612 1.81377   2
  -1  -2 -18 8.92950 2.04488   2
   1  -2  18 12.5125 2.23134   3
   1   2  18 11.9758 2.27438   3
   1  -2 -18 10.6762 2.25597   2
  -1   2 -18 11.5321 2.20020   2
  -1  -2  18 10.6094 2.03509   3
   2  -2  18 166.192 6.41460   3
   2   2 -18 174.063 6.06656   2
  -2   2  18 167.864 6.15386   3
  -2  -2 -18 162.121 6.82709   2
  -2   2 -18 165.793 7.04966   2
  -2  -2  18 166.298 6.75156   3
   2  -2 -18 172.692 6.88443   2
  -2  -2  18 182.561 5.45921   1
   2   2  18 161.257 6.72208   3
  -3   2  18 197.836 6.19953   1
  -3   2  18 192.456 6.70189   3
  -3  -2 -18 185.082 7.39919   2
   3  -2  18 190.292 7.06377   3
   3  -2 -18 201.287 7.46376   2
  -3  -2  18 198.514 7.58152   3
  -3   2 -18 184.548 7.78749   2
   3   2  18 188.586 7.57902   3
  -3  -2  18 202.026 6.43076   1
  -4   2  18 2.42994 1.49046   3
  -4  -2 -18 3.75015 1.78648   2
   4  -2  18 2.08426 1.22752   3
   4   2 -18 4.65250 2.11600   3
  -4   2  18 2.37999 1.03169   1
  -4   2 -18 4.46986 1.86034   2
   4   2  18 3.37224 1.49811   3
   4  -2 -18 2.40163 1.43044   2
  -4  -2  18 3.01258 1.01366   1
   5  -2  18 2.80346 1.38623   3
   5   2 -18 1.29704 1.40414   3
  -5   2  18 2.53021 0.66988   1
  -5  -2 -18 1.90159 1.58293   2
  -5   2 -18 2.20770 1.46352   2
  -5  -2  18 2.76061 0.84958   1
   5  -2 -18 4.93825 1.96958   2
   5   2  18 5.10977 2.15555   3
   6  -2  18 129.372 6.27362   3
  -6   2  18 129.365 6.55981   1
   6   2 -18 133.158 7.24290   3
  -6  -2 -18 131.265 6.78836   2
   6   2  18 134.166 7.24949   3
  -6   2 -18 136.626 7.51329   2
  -6  -2  18 126.568 6.40924   1
  -7   2  18 3.75264 0.85877   1
   7   2 -18 4.60265 1.81221   3
   7   2  18 5.11512 2.01174   3
  -7  -2  18 4.15566 0.82521   1
  -7   2 -18 5.96465 2.05262   2
   8   2 -18 11.1535 3.20815   3
  -8   2 -18 16.9329 6.74733   2
   0  -3  18 90.2457 4.70043   3
   0   3 -18 82.2342 4.63005   2
   0  -3 -18 81.5580 4.89586   2
   0   3  18 93.2177 4.76321   3
   1   3 -18 61.0031 3.70322   2
  -1  -3 -18 60.5095 4.18080   2
  -1   3  18 59.5524 3.82922   3
   1  -3  18 60.3572 3.91264   3
   1   3  18 58.9168 4.04241   3
  -1   3 -18 57.9227 4.05520   2
  -1  -3  18 57.9574 3.95856   3
   1  -3 -18 52.3754 3.91641   2
  -1  -3  18 59.4563 3.35565   1
   2   3 -18 10.7152 1.95266   2
  -2  -3 -18 7.30269 1.99060   2
   2  -3  18 9.46327 1.86736   3
  -2   3  18 13.0342 2.29488   3
   2  -3 -18 10.3892 2.37762   2
  -2  -3  18 12.4504 2.41518   3
  -2   3 -18 11.5146 2.58201   2
  -2  -3  18 10.2272 1.65730   1
   2   3  18 11.4577 2.34616   3
  -3   3  18 7.61870 1.37674   1
   3  -3  18 8.42710 1.98407   3
  -3   3  18 6.35725 1.63168   3
  -3  -3 -18 9.75577 2.34294   2
   3  -3 -18 4.33850 1.79851   2
  -3  -3  18 11.8030 2.47648   3
   3   3  18 8.73120 2.34089   3
  -3  -3  18 6.71242 1.54308   1
  -3   3 -18 6.62720 2.11355   2
   4  -3  18 7.71912 1.94786   3
  -4  -3 -18 9.47030 2.52826   2
  -4   3  18 6.75632 1.41883   1
   4   3 -18 8.77522 2.36635   3
  -4   3 -18 7.72795 2.64154   2
   4   3  18 7.77072 2.48046   3
   4  -3 -18 8.93433 2.22839   2
  -4  -3  18 4.82916 1.42987   1
  -5  -3 -18 45.2729 4.84356   2
  -5   3  18 35.6135 3.94538   1
   5   3 -18 37.7728 4.86352   3
   5  -3  18 38.1352 3.87622   3
   5  -3 -18 38.3860 4.37786   2
   5   3  18 34.9196 4.43023   3
  -5  -3  18 38.0638 4.08097   1
  -5   3 -18 38.7772 4.83552   2
  -6   3  18 27.7197 3.62471   1
   6   3 -18 19.6922 3.46734   3
   6   3  18 24.2964 3.89975   3
  -6   3 -18 25.9858 4.22407   2
  -6  -3  18 27.0215 3.72633   1
  -7   3  18 107.892 6.10476   1
   7   3 -18 110.646 7.25705   3
  -7  -3  18 119.495 6.46843   1
   7   3  18 118.233 7.29612   3
  -7   3 -18 122.393 7.81666   2
   0   4 -18 237.532 7.93889   2
   0   4  18 242.224 7.84186   3
   0  -4 -18 240.775 8.69298   2
   0  -4  18 247.528 8.15152   3
  -1   4  18 4.34384 1.54486   3
   1   4 -18 4.11233 1.40237   2
   1  -4  18 9.63347 2.03345   3
  -1  -4 -18 5.33536 2.03363   2
  -1   4 -18 5.25304 1.74400   2
   1  -4 -18 6.65298 2.18378   2
  -1  -4  18 5.17585 1.82644   3
  -1  -4  18 7.81149 1.44682   1
   1   4  18 4.65219 1.62685   3
  -2   4  18 13.3616 2.24232   3
   2  -4  18 16.1050 2.59777   3
  -2  -4 -18 13.5795 2.71919   2
  -2  -4  18 14.3190 2.55986   3
   2   4  18 13.4996 2.61790   3
   2  -4 -18 11.8625 2.62761   2
  -2   4 -18 18.5410 3.22166   2
  -2  -4  18 12.6698 2.11546   1
  -3  -4 -18 78.1519 5.05908   2
  -3   4  18 73.2751 4.24083   1
   3  -4  18 74.1022 4.41283   3
   3   4 -18 78.2011 5.52045   3
   3   4  18 80.1156 5.40460   3
   3  -4 -18 71.3613 5.02977   2
  -3   4 -18 71.9065 5.18890   2
  -3  -4  18 76.2832 4.37115   1
   4   4 -18 372.190 12.3410   3
  -4  -4 -18 377.178 11.3392   2
  -4   4  18 381.390 10.7282   1
   4  -4  18 377.005 11.6440   3
  -4   4 -18 380.665 12.4993   2
  -4  -4  18 380.505 10.9766   1
   4  -4 -18 370.169 11.6811   2
   4   4  18 388.624 12.1609   3
   5   4 -18 150.507 8.03452   3
  -5  -4 -18 146.902 7.07671   2
  -5   4  18 133.712 6.42159   1
   5   4  18 127.050 7.21107   3
   5  -4 -18 140.601 7.14275   2
  -5  -4  18 134.266 6.57999   1
  -5   4 -18 125.248 7.38717   2
  -6   4  18 78.8617 4.76992   1
   6   4 -18 74.8255 5.98859   3
  -6  -4  18 77.9697 5.01974   1
   6  -4 -18 70.0903 5.39562   2
   6   4  18 68.1473 6.80224   3
  -6   4 -18 82.3684 6.44522   2
   7   4 -18 1.41286 1.72019   3
  -7   4  18 1.88594 0.83403   1
  -7  -4  18 5.49622 0.99816   1
   7   4  18 0.66167 2.05007   3
  -7   4 -18 1.95117 1.60205   2
   0  -5  18 231.680 8.04454   3
   0  -5 -18 241.129 9.04767   2
   0   5 -18 234.212 8.10328   2
   0   5  18 229.786 7.82929   3
  -1  -5 -18 30.7044 3.95808   2
  -1   5  18 27.6006 3.12396   3
   1  -5  18 30.2574 3.43393   3
  -1   5 -18 26.3871 3.57269   2
  -1  -5  18 24.8640 3.23677   3
   1   5  18 24.4168 3.27722   3
  -1  -5  18 22.7217 2.79395   1
   1  -5 -18 28.2039 3.95535   2
   2   5 -18 78.3106 5.34952   3
   2  -5  18 73.9777 4.30451   3
  -2  -5 -18 76.4750 5.11585   2
   2   5  18 72.0154 4.97963   3
   2  -5 -18 69.5712 5.04243   2
  -2   5 -18 70.6562 5.16888   2
  -2  -5  18 67.2174 4.18198   1
   3   5 -18 211.595 9.18995   3
  -3  -5 -18 198.798 8.20402   2
   3  -5 -18 210.800 8.86687   2
   3   5  18 209.175 8.60409   3
  -3  -5  18 213.876 7.90533   1
   4  -5  18 0.43521 1.14342   2
  -4  -5 -18 -1.6558 1.31166   2
  -4   5  18 0.98535 0.51766   1
   4   5 -18 0.68665 1.59514   3
  -4  -5  18 1.20723 1.04883   1
   4  -5 -18 -1.5089 1.34257   2
   4   5  18 -0.6602 1.46303   3
   5   5 -18 7.50189 2.67992   3
   5  -5  18 4.99304 1.81363   2
  -5   5  18 6.22453 1.24537   1
   5  -5 -18 4.84812 2.09401   2
  -5  -5  18 8.58379 2.05775   1
   5   5  18 3.95124 2.05560   3
  -6   5  18 55.8059 4.05341   1
   6   5 -18 59.7968 6.56102   3
   6   5  18 55.2220 6.12715   3
  -6  -5  18 56.6312 4.47347   1
   6  -5 -18 62.1203 6.28255   2
   0  -6 -18 15.4099 3.17415   2
   0   6 -18 12.3842 2.82754   2
   0  -6  18 11.4532 2.30935   3
  -1  -6 -18 162.789 7.75516   2
   1  -6  18 166.082 6.68150   3
   1   6 -18 153.146 7.45245   3
   1  -6 -18 155.984 7.65547   2
  -1  -6  18 158.526 6.57586   1
  -1   6 -18 167.489 7.46886   2
   1   6  18 158.001 6.90630   3
  -2  -6 -18 2.79590 1.59150   2
   2   6 -18 5.16745 1.85184   3
   2   6  18 5.57653 2.15762   3
  -2  -6  18 5.59847 1.61800   1
   2  -6 -18 3.21979 1.83908   2
   3   6 -18 3.77297 2.07311   3
   3  -6  18 3.50263 1.63135   2
  -3  -6 -18 7.30081 2.26356   2
   3  -6 -18 4.29068 2.01125   2
  -3  -6  18 6.93526 1.77367   1
   3   6  18 5.03858 2.09082   3
   4   6 -18 3.42535 2.02623   3
   4  -6  18 8.67092 2.45993   2
   4   6  18 5.57874 2.19486   3
  -4  -6  18 6.25460 1.98213   1
   4  -6 -18 12.1172 2.89154   2
   5  -6  18 33.3165 4.71647   2
  -5   6  18 37.6852 2.95549   1
   5   6 -18 31.3467 4.82885   3
   5  -6 -18 44.5084 5.41286   2
  -5  -6  18 33.6027 4.04508   1
   5   6  18 33.5001 4.70271   3
  -6   6  18 23.1033 1.53776   1
   6  -6 -18 20.6802 3.20195   2
  -6  -6  18 20.2270 2.59876   1
   0   7 -18 114.062 6.16929   3
   0  -7 -18 92.8516 6.09225   2
   1   7 -18 79.8901 5.51139   3
  -1  -7 -18 84.9228 5.72323   2
  -1   7 -18 84.2942 5.56944   2
   1  -7 -18 96.6367 6.30479   2
  -1  -7  18 88.4062 5.04191   1
  -2  -7 -18 41.7711 4.93208   2
   2   7 -18 41.3387 4.94114   3
   2  -7  18 36.7304 4.40505   2
   2   7  18 36.9516 4.44585   3
  -2  -7  18 37.8762 4.36263   1
   2  -7 -18 46.5475 5.43893   2
   3   7 -18 75.4497 5.68987   3
  -3  -7 -18 66.3633 5.49574   2
   3  -7  18 62.3419 4.92890   2
   3   7  18 65.4837 5.21485   3
   3  -7 -18 59.6172 6.19745   2
  -3  -7  18 63.8616 4.63929   1
   4   7 -18 6.89851 2.56190   3
   4  -7  18 6.35858 2.04925   2
  -4  -7  18 0.91838 1.22240   1
   4   7  18 2.03178 1.59812   3
   4  -7 -18 1.55213 1.94643   2
   5   7 -18 41.8306 8.48341   3
   5  -7 -18 28.4270 4.95778   2
   5   7  18 44.4103 5.56618   3
  -5  -7  18 43.8607 5.07001   1
   0  -8 -18 -0.7939 1.52910   2
  -1  -8 -18 15.2661 3.06780   2
   1  -8 -18 22.2915 4.07782   2
  -1  -8  18 10.9973 1.86641   1
  -2  -8 -18 15.9820 3.53158   2
   2   8 -18 12.4079 3.22193   3
   2  -8  18 13.1090 2.83725   2
  -2  -8  18 16.3341 3.00099   1
   2  -8 -18 10.2703 2.96092   2
   3  -8  18 47.9828 5.32116   2
   3   8 -18 49.0745 6.12060   3
  -3  -8  18 45.6285 5.15572   1
   3  -8 -18 47.9368 5.84996   2
   4   8 -18 51.9841 8.73316   3
  -4  -8  18 56.2302 3.92825   1
   4   8  18 52.4063 5.58659   3
   0  -9 -18 34.2722 4.95833   2
  -1  -9 -18 12.1162 3.07128   2
   1  -9 -18 7.26645 2.64790   2
  -1  -9  18 14.2888 2.68072   1
  -2  -9  18 33.6381 3.56185   1
   0   0  19 4.04762 1.47792   3
   0   0 -19 2.54420 1.26880   2
  -1   0  19 3.51025 1.38532   3
  -1   0 -19 1.02234 1.15805   2
   1   0  19 2.13734 1.23508   3
   1   0 -19 2.01245 1.21001   2
  -2   0  19 25.7019 3.19227   3
   2   0  19 20.5466 2.93567   3
  -2   0 -19 20.1187 2.99261   2
   2   0 -19 21.8034 2.91380   2
  -3   0  19 141.283 6.20500   3
   3   0  19 133.287 6.23194   3
  -3   0 -19 139.275 6.55707   2
  -3   0  19 136.649 4.93097   1
   3   0 -19 142.128 5.94028   2
   4   0 -19 48.7967 3.45437   2
   4   0  19 53.5221 4.11826   3
  -4   0  19 56.5359 4.20182   3
  -4   0  19 47.9698 3.16340   1
  -4   0 -19 46.6112 4.85044   2
   5   0 -19 12.7702 2.57970   3
  -5   0 -19 8.19702 2.35352   2
  -5   0  19 7.38235 1.64793   1
   5   0  19 16.1616 2.98674   3
  -6   0 -19 3.63070 1.96765   2
   6   0 -19 1.80797 1.49004   3
  -6   0  19 2.68225 0.92227   1
   6   0  19 4.22145 1.92926   3
  -7   0  19 0.21015 0.71812   1
  -7   0 -19 1.05648 1.97341   2
   7   0  19 1.91684 1.50965   3
   8   0  19 7.17908 4.35404   3
   0   1  19 1.69935 1.11049   3
   0   1 -19 3.66797 1.31033   2
   0  -1  19 0.43962 1.02981   3
   0  -1 -19 -0.4545 0.99128   2
   1   1 -19 96.5723 4.88110   2
  -1  -1 -19 86.8354 5.02720   2
   1  -1  19 96.0009 4.93942   3
  -1   1  19 94.4599 4.84593   3
   1  -1 -19 84.9680 4.79710   2
  -1  -1  19 93.1998 4.94524   3
  -1   1 -19 92.4630 5.09060   2
   1   1  19 85.3554 4.86284   3
  -2   1  19 133.304 5.78780   3
   2   1 -19 151.314 5.92636   2
   2  -1  19 136.815 6.03273   3
  -2  -1 -19 138.404 6.37473   2
   2   1  19 138.921 6.30462   3
  -2   1 -19 137.292 6.36454   2
  -2  -1  19 140.369 6.10859   3
   2  -1 -19 136.369 6.00548   2
  -3   1  19 207.345 7.41283   3
  -3  -1 -19 205.357 8.11035   2
   3   1 -19 204.703 6.84613   2
   3  -1  19 186.913 7.32788   3
  -3  -1  19 202.006 6.20866   1
  -3  -1  19 216.047 7.87885   3
   3  -1 -19 204.917 7.48366   2
   3   1  19 193.301 7.67392   3
  -3   1 -19 205.815 8.21718   2
  -4   1  19 2.50867 1.46036   3
  -4   1  19 4.45158 1.12945   1
   4  -1  19 5.56491 1.75954   3
  -4  -1 -19 5.92117 2.09906   2
  -4   1 -19 5.38812 1.84547   2
  -4  -1  19 4.07250 1.76187   3
  -4  -1  19 5.88580 1.23723   1
   4   1  19 6.71561 2.13630   3
   4  -1 -19 2.06819 1.56144   2
  -5  -1 -19 11.3731 2.80865   2
  -5   1  19 8.14783 1.66703   1
   5  -1  19 9.56999 2.22542   3
   5   1 -19 9.40319 2.50709   3
  -5  -1  19 7.82242 1.60173   1
   5  -1 -19 9.12732 2.13186   3
  -5   1 -19 13.1943 2.90146   2
   5   1  19 9.52641 2.46563   3
  -6   1  19 12.0929 2.24092   1
  -6  -1 -19 15.6732 2.94573   2
   6  -1  19 11.8838 2.62338   3
   6   1 -19 16.7679 3.03421   3
  -6  -1  19 10.6784 1.93276   1
  -6   1 -19 12.7617 3.12941   2
   6   1  19 16.6454 3.24757   3
   7  -1  19 99.5817 5.91762   3
  -7  -1 -19 101.958 6.51209   2
   7   1 -19 94.0054 6.13275   3
  -7   1  19 94.5111 5.69377   1
  -7  -1  19 95.7113 5.47371   1
   7   1  19 104.326 6.65163   3
  -7   1 -19 96.3722 6.57995   2
  -8   1 -19 42.3037 6.64663   2
   0   2 -19 35.0368 3.65924   2
   0  -2 -19 32.6778 3.73958   2
   0   2  19 28.5451 3.33826   3
   0  -2  19 35.4428 3.58762   3
  -1  -2 -19 224.972 8.02360   2
  -1   2  19 208.040 7.18420   3
   1  -2  19 220.374 7.56218   3
   1   2 -19 233.254 7.47777   2
  -1   2 -19 209.925 7.74415   2
   1   2  19 223.848 7.79013   3
   1  -2 -19 216.190 7.93964   2
  -1  -2  19 215.227 7.58322   3
   2   2 -19 137.934 5.55933   2
  -2  -2 -19 132.662 6.30038   2
  -2   2  19 133.654 5.70473   3
   2  -2  19 136.043 6.01649   3
  -2   2 -19 127.233 6.27389   2
  -2  -2  19 141.130 6.29102   3
   2  -2 -19 139.082 6.27821   2
   2   2  19 140.366 6.49827   3
   3  -2  19 90.1905 4.98992   3
  -3  -2 -19 92.8342 5.39807   2
  -3   2  19 83.8657 4.61009   3
   3  -2 -19 91.3217 5.21569   2
  -3   2 -19 80.0380 5.20226   2
  -3  -2  19 79.5701 4.94556   3
  -3  -2  19 91.5566 4.15844   1
   3   2  19 92.0005 5.49201   3
  -4   2  19 78.7448 4.15449   1
   4  -2  19 79.2659 4.79987   3
  -4   2  19 79.9416 4.66781   3
   4   2 -19 80.4593 5.35751   3
  -4  -2 -19 74.7894 5.07419   2
  -4   2 -19 80.6238 5.52815   2
   4  -2 -19 88.5396 5.17629   2
   4   2  19 76.6836 5.16314   3
  -4  -2  19 77.2858 4.25955   1
  -5   2  19 44.5634 3.39997   1
   5  -2  19 46.8368 4.71066   3
   5   2 -19 41.3902 4.89887   3
  -5  -2 -19 45.5833 4.81925   2
   5   2  19 44.7104 4.96620   3
  -5   2 -19 42.4625 4.98759   2
   5  -2 -19 43.1118 4.23752   2
  -5  -2  19 43.3699 3.35436   1
  -6  -2 -19 7.81323 2.23655   2
   6   2 -19 3.35295 1.78724   3
   6  -2  19 6.76520 1.76430   3
  -6   2  19 5.64282 1.40959   1
  -6   2 -19 7.55215 2.59124   2
   6   2  19 4.66186 2.13090   3
  -6  -2  19 3.59717 1.13431   1
   7   2 -19 40.9678 5.22412   3
  -7   2  19 38.2740 3.20783   1
  -7  -2  19 30.0690 3.76497   1
  -7   2 -19 26.4422 4.78931   2
   7   2  19 30.9997 4.46653   3
   0   3  19 591.858 13.1417   3
   0  -3  19 585.401 13.2735   3
   0  -3 -19 610.872 14.3438   2
   0   3 -19 620.998 13.5521   2
   1  -3  19 45.8560 4.22831   3
  -1   3  19 42.2769 3.36357   3
   1   3 -19 41.5450 3.33135   2
  -1  -3 -19 40.0022 4.14023   2
   1   3  19 45.6413 3.66834   3
  -1   3 -19 46.8813 4.59081   2
   1  -3 -19 41.8575 4.31013   2
  -1  -3  19 38.3999 3.91138   3
   2  -3  19 58.4748 3.96705   3
  -2   3  19 62.7242 4.05094   3
  -2  -3 -19 66.2229 4.57150   2
   2   3 -19 67.3813 4.47143   2
  -2  -3  19 65.0293 3.88426   1
   2   3  19 63.3261 4.50484   3
   2  -3 -19 64.3539 4.65224   2
  -2   3 -19 68.1994 4.72364   2
  -2  -3  19 69.3693 4.57062   3
   3  -3  19 20.3419 3.01202   3
  -3  -3 -19 19.8355 3.13516   2
  -3   3  19 21.7559 2.74548   3
   3  -3 -19 21.3444 3.17478   2
   3   3  19 19.1693 3.21992   3
  -3  -3  19 20.8209 2.60405   1
  -3  -3  19 17.8717 3.01477   3
  -3   3 -19 21.3639 3.35616   2
  -4  -3 -19 261.111 9.49601   2
   4  -3  19 259.447 8.59674   3
  -4   3  19 250.808 8.12697   1
   4   3 -19 265.427 10.1092   3
  -4  -3  19 278.777 8.77541   1
   4   3  19 272.708 10.0747   3
  -4   3 -19 269.504 10.2405   2
   4  -3 -19 264.275 9.49849   2
   5   3 -19 23.8643 3.91817   3
  -5  -3 -19 34.2415 4.35231   2
   5  -3  19 28.6662 3.54987   3
  -5   3  19 27.7934 3.33418   1
  -5  -3  19 29.1040 3.53654   1
   5  -3 -19 27.3153 3.72071   2
  -5   3 -19 31.2603 4.54848   2
   5   3  19 27.7614 4.13596   3
   6   3 -19 50.6988 5.73631   3
  -6   3  19 57.5020 4.12081   1
  -6  -3  19 55.8908 4.18674   1
  -6   3 -19 53.2784 6.16147   2
   6   3  19 52.7292 5.86365   3
  -7   3  19 15.0903 2.20839   1
   7   3 -19 15.5127 3.45883   3
   7   3  19 14.4194 3.42892   3
  -7  -3  19 14.4909 1.95127   1
  -7   3 -19 15.1415 3.53263   2
   0  -4  19 121.147 5.77543   3
   0   4  19 123.116 5.74957   3
   0  -4 -19 142.886 6.75916   2
   0   4 -19 116.293 5.73182   2
   1   4 -19 84.0231 4.52846   2
   1  -4  19 97.3202 5.09106   3
  -1   4  19 87.3241 4.70315   3
  -1  -4 -19 81.6756 5.23157   2
   1  -4 -19 89.5511 5.56962   2
  -1  -4  19 89.2864 5.11914   3
  -1   4 -19 81.7630 5.01022   2
   1   4  19 92.9686 5.31322   3
   2  -4  19 102.275 5.22199   3
  -2  -4 -19 103.881 5.84066   2
  -2   4  19 112.853 5.11016   3
  -2  -4  19 103.479 5.65566   3
  -2   4 -19 102.891 5.94150   2
   2  -4 -19 99.9678 5.93556   2
   2   4  19 98.0751 5.63000   3
  -2  -4  19 110.957 4.82962   1
   3   4 -19 185.857 8.42724   3
  -3  -4 -19 185.313 7.97248   2
   3  -4  19 200.106 7.42575   3
  -3  -4  19 192.345 7.09881   1
  -3   4 -19 196.079 8.54532   2
   3   4  19 181.162 7.91220   3
   3  -4 -19 181.901 8.00918   2
  -4  -4 -19 318.899 10.6727   2
   4   4 -19 324.346 11.5948   3
   4  -4  19 321.657 10.9246   3
   4   4  19 318.635 11.2564   3
  -4   4 -19 310.215 11.2912   2
  -4  -4  19 310.740 9.89174   1
   4  -4 -19 331.819 11.1471   2
  -5  -4 -19 10.7586 2.82589   2
   5   4 -19 7.40885 2.46395   3
  -5   4  19 9.72010 1.19446   1
  -5   4 -19 9.88192 2.66463   2
  -5  -4  19 5.54454 1.26705   1
   5  -4 -19 9.51745 2.54566   2
   5   4  19 5.30192 2.45614   3
  -6   4  19 76.6874 4.68004   1
   6   4 -19 75.9157 6.09795   3
  -6  -4  19 82.4027 5.19484   1
  -6   4 -19 84.8973 6.62247   2
   6  -4 -19 85.0306 5.95231   2
   6   4  19 69.3253 6.83052   3
  -7   4  19 99.1362 5.46539   1
  -7  -4  19 89.3176 5.23622   1
   0  -5 -19 70.5257 5.06150   2
   0   5 -19 77.5828 4.87101   2
   0   5  19 68.5577 4.42572   3
   0  -5  19 63.9939 4.30912   3
  -1  -5 -19 12.2859 2.80138   2
   1  -5  19 11.0854 2.22644   3
   1   5  19 9.81557 2.45873   3
   1  -5 -19 14.0873 2.94512   2
  -1  -5  19 13.6940 2.72722   3
  -1   5 -19 12.3969 2.58932   2
  -2  -5 -19 4.54741 1.86843   2
   2  -5  19 2.96503 1.41752   3
  -2  -5  19 2.91858 1.02448   1
   2   5  19 6.98919 2.26845   3
   2  -5 -19 5.55319 2.11292   2
  -2   5 -19 4.14992 1.99691   2
   3   5 -19 7.87128 2.48021   3
  -3  -5 -19 9.62654 2.45476   2
   3  -5 -19 9.53859 2.50164   2
  -3   5 -19 7.02496 2.14911   2
   3   5  19 7.36098 2.57072   3
  -3  -5  19 7.08948 1.77688   1
  -4  -5 -19 42.9248 4.84535   2
   4   5 -19 47.4363 5.62329   3
  -4  -5  19 47.5932 3.73083   1
   4   5  19 45.0009 5.12035   3
   4  -5 -19 48.0681 5.35801   2
   5   5 -19 4.87497 2.21273   3
  -5  -5  19 1.94527 0.96833   1
   5  -5 -19 3.02791 1.90824   2
   5   5  19 1.08602 1.93477   3
  -6   5  19 100.292 5.29295   1
   6   5 -19 92.8900 6.96450   3
   6   5  19 95.4548 6.86670   3
   6  -5 -19 100.049 6.89458   2
  -6  -5  19 97.6561 5.90993   1
  -6   5 -19 92.9826 7.13657   2
   0  -6  19 2.85201 1.16639   3
   0  -6 -19 1.15324 1.87550   2
   1   6 -19 25.3020 3.86500   3
   1  -6  19 30.3049 3.67585   3
  -1  -6 -19 27.4358 4.00286   2
   1   6  19 21.3419 3.25689   3
  -1   6 -19 30.8317 4.06194   2
   1  -6 -19 21.9633 3.73303   2
   2   6 -19 5.15007 2.02205   3
  -2  -6 -19 4.65555 2.07766   2
  -2   6 -19 7.06036 2.41550   2
  -2  -6  19 4.42359 1.25045   1
   2  -6 -19 2.64678 1.94059   2
   2   6  19 5.06046 2.10094   3
   3   6 -19 9.98169 2.81850   3
  -3  -6 -19 10.0388 2.56065   2
  -3  -6  19 4.96861 1.37679   1
   3   6  19 9.17818 2.48845   3
   3  -6 -19 6.63900 2.25557   2
   4   6 -19 15.7751 3.27954   3
   4  -6  19 10.1965 2.59292   2
  -4  -6  19 17.1842 2.93943   1
   4  -6 -19 20.1077 3.71340   2
   4   6  19 18.7776 3.67226   3
   5  -6  19 7.04543 2.36053   2
   5   6 -19 8.67257 2.67322   3
   5  -6 -19 5.35767 2.24775   2
  -5  -6  19 2.49825 1.23371   1
   5   6  19 3.80804 1.90538   3
  -6  -6  19 46.6633 3.85709   1
   0  -7 -19 72.5329 5.56854   2
   0   7 -19 79.1281 5.26002   3
  -1  -7 -19 45.2304 5.15931   2
   1   7 -19 41.0189 4.83936   3
   1  -7 -19 48.4479 5.65584   2
  -1   7 -19 50.4857 3.98665   2
   2   7 -19 79.3544 5.77606   3
  -2  -7 -19 61.9039 6.14849   2
  -2  -7  19 76.1527 4.68405   1
   2  -7 -19 71.0143 5.62066   2
   2   7  19 67.5162 4.94886   3
   3   7 -19 37.8438 5.05631   3
   3  -7  19 23.1656 3.82153   2
  -3  -7 -19 31.9355 4.47036   2
   3  -7 -19 39.2711 5.39700   2
  -3  -7  19 35.6365 4.25751   1
   3   7  19 36.6890 4.83925   3
   4   7 -19 18.6687 3.61170   3
   4  -7  19 15.7611 3.23806   2
   4  -7 -19 13.7312 3.58157   2
  -4  -7  19 11.9875 2.33130   1
   4   7  19 16.5170 3.47560   3
  -5  -7  19 26.3218 3.21716   1
   0  -8 -19 13.1198 3.27111   2
  -1  -8 -19 64.2737 6.24884   2
   1  -8 -19 59.5481 6.17818   2
  -2  -8 -19 5.09005 2.37435   2
   2   8 -19 6.29856 2.33151   3
  -2  -8  19 15.0862 2.34900   1
   2  -8 -19 14.1364 3.32913   2
   3   8 -19 113.470 7.32283   3
   3  -8  19 110.712 6.64081   2
   3  -8 -19 105.664 12.3935   2
  -3  -8  19 109.412 6.11062   1
  -4  -8  19 10.7405 2.48267   1
   4   8  19 15.8693 4.06778   3
   0  -9 -19 95.7004 9.67251   2
  -1  -9 -19 68.7523 6.85843   2
   0   0 -20 54.9844 4.09142   2
   0   0  20 57.3902 4.06882   3
   1   0  20 243.836 8.29667   3
  -1   0  20 257.452 8.35557   3
  -1   0 -20 249.453 8.52340   2
   1   0 -20 257.141 8.34442   2
   2   0 -20 156.553 6.45264   2
  -2   0 -20 162.061 7.11492   2
   2   0  20 152.060 6.57844   3
  -2   0  20 155.933 6.46214   3
  -3   0 -20 58.4136 4.34596   2
  -3   0  20 55.7375 4.19315   3
   3   0  20 61.5400 4.36475   3
   3   0 -20 60.0408 4.06005   2
   4   0  20 0.14044 1.17958   3
  -4   0  20 -1.1873 0.42884   1
  -4   0  20 0.38434 1.38630   3
  -4   0 -20 2.10380 1.55782   2
  -5   0 -20 87.4471 5.81839   2
   5   0  20 88.2315 5.70093   3
   5   0 -20 82.7252 5.35012   3
  -5   0  20 86.9538 4.62801   1
   6   0 -20 -0.3349 1.04457   3
  -6   0 -20 0.14707 1.69184   2
  -6   0  20 0.57025 0.61694   1
   6   0  20 1.13884 1.28414   3
  -7   0  20 16.7853 2.14895   1
   7   0  20 14.6917 3.07690   3
  -7   0 -20 12.9522 3.03118   2
   0   1 -20 24.7744 3.16131   2
   0  -1  20 27.1373 3.41208   3
   0  -1 -20 24.8297 3.29470   2
   0   1  20 27.8292 3.36610   3
   1  -1  20 114.601 5.50908   3
  -1   1  20 106.577 5.30861   3
  -1  -1 -20 115.910 5.88894   2
   1   1 -20 116.957 5.50806   2
   1  -1 -20 121.081 5.86628   2
  -1   1 -20 103.113 5.52592   2
  -1  -1  20 117.094 5.63798   3
   1   1  20 109.658 5.55749   3
   2   1 -20 50.8140 3.71832   2
  -2  -1 -20 41.4763 4.32553   2
  -2   1  20 43.4746 4.16988   3
   2  -1  20 57.0629 4.08418   3
   2  -1 -20 49.8529 3.81377   2
  -2  -1  20 45.6771 4.35289   3
   2   1  20 43.2568 4.31201   3
  -2   1 -20 48.1018 4.72540   2
   3   1 -20 199.042 6.96286   2
  -3   1  20 194.184 7.36167   3
  -3  -1 -20 191.869 7.90822   2
   3  -1  20 196.885 7.67738   3
  -3   1 -20 185.928 7.96336   2
   3   1  20 192.266 7.81485   3
   3  -1 -20 194.672 7.46866   2
  -3  -1  20 199.658 7.68138   3
  -4  -1 -20 12.7874 2.77470   2
   4  -1  20 8.32223 2.11838   3
  -4   1  20 17.0849 2.79971   3
   4   1  20 17.6848 3.08802   3
  -4  -1  20 15.5022 2.01256   1
  -4  -1  20 13.6827 2.87136   3
  -4   1 -20 13.5644 2.82434   2
   4  -1 -20 11.9289 2.51762   2
   5  -1  20 112.137 6.25756   3
  -5  -1 -20 111.266 6.61426   2
   5   1 -20 120.601 6.72095   3
  -5   1  20 110.739 5.23588   1
  -5   1 -20 118.120 6.89781   2
  -5  -1  20 105.039 5.21115   1
   5  -1 -20 119.928 6.20369   3
   5   1  20 111.783 6.47372   3
  -6  -1 -20 29.2204 4.35377   2
  -6   1  20 37.9845 3.05232   1
   6   1 -20 33.1337 4.32935   3
   6  -1  20 36.7487 4.34497   3
  -6  -1  20 40.0553 3.14661   1
  -6   1 -20 34.0746 4.67229   2
   6   1  20 37.4175 4.81533   3
   7   1 -20 68.7897 5.17213   3
[truncated: 78,315 more chars]
