# Supplementary material for: Synthesis and structure of 9-methyl-1,10-di­hydro­pyrazolo­[3,4-a]carbazole
Source: Acta Crystallogr E Crystallogr Commun. 2026 Jan 29;82(Pt 2):231–4. doi: 10.1107/S2056989026000502 (PMC12874232; doi:10.1107/S2056989026000502)
Supplement: Supplementary file 2 [file e-82-00231-Isup2.hkl]

data_I                                                                          
_shelx_title ' 08an004_0m in P2(1)2(1)2(1)'                                     
_shelx_refln_list_code          4                                               
_shelx_F_calc_maximum      108.28                                               
_exptl_crystal_F_000       464.00                                               
_reflns_d_resolution_high  0.6652                                               
                                                                                
loop_                                                                           
 _space_group_symop_operation_xyz                                               
 'x, y, z'                                                                      
 '-x+1/2, -y, z+1/2'                                                            
 '-x, y+1/2, -z+1/2'                                                            
 'x+1/2, -y+1/2, -z'                                                            
                                                                                
_cell_length_a     6.5704                                                       
_cell_length_b     7.5413                                                       
_cell_length_c    21.8539                                                       
_cell_angle_alpha  90.000                                                       
_cell_angle_beta   90.000                                                       
_cell_angle_gamma  90.000                                                       
                                                                                
_shelx_F_squared_multiplier     1.000                                           
                                                                                
loop_                                                                           
 _refln_index_h                                                                 
 _refln_index_k                                                                 
 _refln_index_l                                                                 
 _refln_F_squared_calc                                                          
 _refln_F_squared_meas                                                          
 _refln_F_squared_sigma                                                         
 _refln_observed_status                                                         
   2   0   0        127.53        149.30         2.16 o                         
   4   0   0        396.80        388.12         4.81 o                         
   6   0   0         76.75         79.99         2.60 o                         
   8   0   0         20.13         32.18         4.60 o                         
   1   1   0         39.20         41.87         0.76 o                         
   2   1   0        171.06        191.63         2.22 o                         
   3   1   0          6.08          7.34         0.47 o                         
   4   1   0        126.74        126.09         1.80 o                         
   5   1   0         38.88         39.98         1.20 o                         
   6   1   0          0.03          0.34         0.65 o                         
   7   1   0         27.69         23.62         2.11 o                         
   8   1   0         81.95         82.10         3.45 o                         
   9   1   0          7.17          7.11         1.39 o                         
   0   2   0        385.94        408.33         3.64 o                         
   1   2   0         63.83         89.80         0.90 o                         
   2   2   0          2.92          0.42         0.14 o                         
   3   2   0          1.51          2.35         0.30 o                         
   4   2   0        376.68        375.93         3.38 o                         
   5   2   0        103.42        105.62         2.18 o                         
   6   2   0        201.46        180.84         3.78 o                         
   7   2   0        162.91        173.23         4.81 o                         
   8   2   0         52.55         51.30         3.30 o                         
   9   2   0          1.04          1.11         0.80 o                         
   1   3   0          4.04          4.54         0.33 o                         
   2   3   0        494.39        530.97         4.16 o                         
   3   3   0          2.97          6.96         0.80 o                         
   4   3   0         15.95         17.95         1.14 o                         
   5   3   0          0.68          0.81         0.54 o                         
   6   3   0         21.73         23.56         1.75 o                         
   7   3   0        329.63        314.41         5.63 o                         
   8   3   0         11.08          8.59         1.56 o                         
   9   3   0         66.92         79.88         3.82 o                         
   0   4   0       1180.85       1330.66        10.44 o                         
   1   4   0        716.61        795.65         5.04 o                         
   2   4   0          2.31          3.48         0.57 o                         
   3   4   0        215.11        219.22         2.65 o                         
   4   4   0         63.62         76.93         2.33 o                         
   5   4   0         29.67         25.23         1.75 o                         
   6   4   0          5.20          3.87         0.89 o                         
   7   4   0          0.08          1.16         0.77 o                         
   8   4   0          4.12          4.08         1.02 o                         
   9   4   0        110.43        126.56         8.50 o                         
   1   5   0        159.96        197.31         2.33 o                         
   2   5   0         39.02         37.98         1.40 o                         
   3   5   0        572.86        514.77         6.24 o                         
   4   5   0          1.54          0.26         0.56 o                         
   5   5   0          0.60         -0.02         0.87 o                         
   6   5   0         21.57         22.76         1.89 o                         
   7   5   0          0.08          0.93         1.08 o                         
   8   5   0        192.63        203.54         6.02 o                         
   0   6   0       1078.86       1083.06        10.25 o                         
   1   6   0        288.23        292.46         3.77 o                         
   2   6   0        158.68        143.25         2.69 o                         
   3   6   0        187.24        165.02         3.63 o                         
   4   6   0         12.23         15.28         1.72 o                         
   5   6   0        240.06        229.59         4.83 o                         
   6   6   0         19.58         21.39         1.97 o                         
   7   6   0         64.31         69.30         3.37 o                         
   8   6   0         60.52         66.78         4.17 o                         
   1   7   0        190.09        175.66         3.12 o                         
   2   7   0        483.87        453.29         6.28 o                         
   3   7   0        544.26        501.08         6.97 o                         
   4   7   0        136.41        137.05         3.72 o                         
   5   7   0         79.62         84.42         3.08 o                         
   6   7   0         47.37         43.55         2.80 o                         
   7   7   0         18.85         22.08         2.06 o                         
   0   8   0        417.54        405.90         8.51 o                         
   1   8   0          6.41          7.36         1.25 o                         
   2   8   0          3.82          2.68         0.83 o                         
   3   8   0         53.98         51.12         3.57 o                         
   4   8   0         68.17         67.38         3.19 o                         
   5   8   0         46.11         48.41         3.04 o                         
   6   8   0          0.10         -0.71         0.71 o                         
   1   9   0         32.72         27.92         2.45 o                         
   2   9   0          4.66          7.41         1.36 o                         
   3   9   0         54.64         62.24         3.76 o                         
   4   9   0         16.09         13.38         1.56 o                         
   5   9   0         85.34         99.91         3.85 o                         
   0  10   0         32.09         26.15         4.34 o                         
   1  10   0         38.47         42.97         3.09 o                         
   2  10   0          1.30          1.87         0.77 o                         
   3  10   0         18.94         16.25         1.95 o                         
   4  10   0         21.37         23.04         4.72 o                         
   2  11   0         29.69         34.70         4.94 o                         
   1   0   1       1456.88       1548.19        12.03 o                         
   2   0   1        693.80        674.74         3.87 o                         
   3   0   1         22.12         25.25         0.72 o                         
   4   0   1        355.52        394.81         3.45 o                         
   5   0   1        139.18        132.34         2.10 o                         
   6   0   1         58.06         60.72         1.80 o                         
   7   0   1         59.87         56.10         2.33 o                         
   8   0   1         13.44          9.93         1.91 o                         
   9   0   1         46.99         49.39         5.57 o                         
  -9   1   1         23.65         26.11         3.02 o                         
  -8   1   1          0.63          1.16         0.90 o                         
  -7   1   1         87.10         79.38         4.35 o                         
  -6   1   1        446.09        422.10         4.97 o                         
  -5   1   1        200.45        215.34         3.14 o                         
  -4   1   1        243.77        270.17         2.72 o                         
  -3   1   1        637.06        676.36         4.33 o                         
  -2   1   1        453.63        435.72         2.52 o                         
  -1   1   1        334.26        352.32         2.11 o                         
   0   1   1       1174.97       1241.32         8.69 o                         
   1   1   1        334.38        348.66         3.17 o                         
   2   1   1        453.63        434.50         3.24 o                         
   3   1   1        637.46        683.28         4.40 o                         
   4   1   1        243.75        272.61         2.77 o                         
   5   1   1        200.26        216.86         2.71 o                         
   6   1   1        446.09        426.00         4.97 o                         
   7   1   1         87.08         82.30         3.24 o                         
   8   1   1          0.62          1.43         0.88 o                         
   9   1   1         23.67         24.29         4.33 o                         
  -9   2   1          3.72          2.59         0.88 o                         
  -8   2   1        172.09        184.07         6.13 o                         
  -7   2   1         28.92         25.36         1.90 o                         
  -6   2   1        311.14        303.21         4.94 o                         
  -5   2   1        170.18        168.66         2.77 o                         
  -4   2   1        332.67        350.23         3.16 o                         
  -3   2   1       1352.06       1477.41         7.83 o                         
  -2   2   1         50.06         59.19         0.88 o                         
  -1   2   1        799.45        804.94         5.94 o                         
   0   2   1        122.44        116.84         1.19 o                         
   1   2   1        799.09        794.18         8.46 o                         
   2   2   1         49.99         59.50         0.86 o                         
   3   2   1       1352.88       1472.77         7.64 o                         
   4   2   1        332.67        346.46         3.00 o                         
   5   2   1        170.14        170.14         2.92 o                         
   6   2   1        310.96        309.79         5.87 o                         
   7   2   1         28.95         27.13         1.92 o                         
   8   2   1        172.14        174.48         5.12 o                         
   9   2   1          3.73          5.37         1.65 o                         
  -9   3   1         20.59         20.85         3.89 o                         
  -8   3   1         42.44         42.67         3.89 o                         
  -7   3   1         36.89         36.26         2.33 o                         
  -6   3   1         84.54         73.59         2.57 o                         
  -5   3   1        310.60        270.66         4.47 o                         
  -4   3   1        263.39        270.90         3.15 o                         
  -3   3   1        299.15        315.82         3.31 o                         
  -2   3   1        127.67        129.40         2.28 o                         
  -1   3   1         67.81         64.85         0.96 o                         
   0   3   1       1632.18       1681.26        10.25 o                         
   1   3   1         67.77         63.16         0.98 o                         
   2   3   1        127.67        130.29         1.71 o                         
   3   3   1        299.28        324.07         4.16 o                         
   4   3   1        263.44        270.92         4.12 o                         
   5   3   1        310.63        271.21         4.48 o                         
   6   3   1         84.60         73.70         2.56 o                         
   7   3   1         36.86         31.96         2.17 o                         
   8   3   1         42.50         38.70         3.27 o                         
   9   3   1         20.52         19.73         4.65 o                         
  -9   4   1         18.08         17.03         6.00 o                         
  -8   4   1         48.35         50.33         2.99 o                         
  -7   4   1         37.59         39.76         2.52 o                         
  -6   4   1         45.90         41.26         2.38 o                         
  -5   4   1        256.41        245.25         5.94 o                         
  -4   4   1         53.59         51.94         1.94 o                         
  -3   4   1        384.24        402.19         4.33 o                         
  -2   4   1        520.69        559.10         4.78 o                         
  -1   4   1        189.02        205.03         2.12 o                         
   0   4   1          0.51          0.15         0.23 o                         
   1   4   1        188.96        201.41         2.13 o                         
   2   4   1        520.65        562.24         4.70 o                         
   3   4   1        384.19        399.10         5.03 o                         
   4   4   1         53.70         52.60         2.26 o                         
   5   4   1        256.47        255.05         4.58 o                         
   6   4   1         45.85         46.43         2.53 o                         
   7   4   1         37.62         38.98         2.48 o                         
   8   4   1         48.37         46.65         2.85 o                         
   9   4   1         18.13         18.46         6.09 o                         
  -8   5   1         12.69         13.29         1.61 o                         
  -7   5   1         65.11         64.45         3.33 o                         
  -6   5   1        439.71        428.54         6.79 o                         
  -5   5   1         46.89         42.57         2.55 o                         
  -4   5   1        391.23        347.02         5.33 o                         
  -3   5   1         65.50         65.32         2.15 o                         
  -2   5   1         64.62         55.84         1.50 o                         
  -1   5   1        209.85        223.57         2.49 o                         
   0   5   1          1.78          1.92         0.35 o                         
   1   5   1        209.84        222.38         2.51 o                         
   2   5   1         64.74         56.49         1.48 o                         
   3   5   1         65.58         70.44         2.23 o                         
   4   5   1        391.42        349.99         5.39 o                         
   5   5   1         46.98         44.07         2.42 o                         
   6   5   1        439.60        425.13         6.76 o                         
   7   5   1         65.13         70.16         3.29 o                         
   8   5   1         12.70         14.24         2.30 o                         
  -8   6   1          7.03          6.11         1.11 o                         
  -7   6   1          2.08          2.29         0.85 o                         
  -6   6   1        183.25        191.68         4.66 o                         
  -5   6   1         12.48          9.71         1.23 o                         
  -4   6   1         38.93         43.16         2.40 o                         
  -3   6   1        389.86        386.32         5.69 o                         
  -2   6   1         19.56         23.00         1.21 o                         
  -1   6   1        155.10        154.42         2.69 o                         
   0   6   1          0.87          1.61         0.44 o                         
   1   6   1        154.92        154.16         2.68 o                         
   2   6   1         19.58         21.65         1.75 o                         
   3   6   1        390.27        386.87         5.69 o                         
   4   6   1         39.02         36.24         2.24 o                         
   5   6   1         12.48         11.26         1.35 o                         
   6   6   1        183.18        186.72         4.61 o                         
   7   6   1          2.08          4.32         1.21 o                         
   8   6   1          7.02          4.22         1.00 o                         
  -7   7   1         37.70         40.91         2.96 o                         
  -6   7   1        107.53        111.24         3.72 o                         
  -5   7   1         34.07         32.91         2.35 o                         
  -4   7   1         18.94         19.22         1.71 o                         
  -3   7   1         88.70         93.39         3.02 o                         
  -2   7   1          8.25          8.86         1.11 o                         
  -1   7   1        180.43        165.70         3.03 o                         
   0   7   1         37.18         29.83         1.77 o                         
   1   7   1        180.62        166.31         3.03 o                         
   2   7   1          8.26          8.80         1.15 o                         
   3   7   1         88.82         93.77         2.94 o                         
   4   7   1         18.97         19.02         1.75 o                         
   5   7   1         33.95         30.35         2.25 o                         
   6   7   1        107.43        106.78         4.42 o                         
   7   7   1         37.76         38.32         2.67 o                         
  -6   8   1        128.59        149.01         5.37 o                         
  -5   8   1          3.51          4.53         1.08 o                         
  -4   8   1        132.45        125.32         4.24 o                         
  -3   8   1        306.51        305.99         5.68 o                         
  -2   8   1         11.41         14.90         1.52 o                         
  -1   8   1        328.30        305.70         6.26 o                         
   0   8   1          0.38         -0.43         0.63 o                         
   1   8   1        328.28        312.43         6.35 o                         
   2   8   1         11.39         10.53         1.46 o                         
   3   8   1        306.60        309.42         5.72 o                         
   4   8   1        132.44        126.56         3.81 o                         
   5   8   1          3.51          2.76         1.11 o                         
   6   8   1        128.64        135.12         4.21 o                         
  -5   9   1         53.70         59.90         3.38 o                         
  -4   9   1          0.70          1.64         0.77 o                         
  -3   9   1          0.31          1.27         0.87 o                         
  -2   9   1         24.80         23.97         2.60 o                         
  -1   9   1         26.65         22.03         2.15 o                         
   0   9   1        105.06         94.22         3.59 o                         
   1   9   1         26.65         23.21         2.21 o                         
   2   9   1         24.74         19.15         2.06 o                         
   3   9   1          0.31         -0.32         0.74 o                         
   4   9   1          0.70          1.80         1.04 o                         
   5   9   1         53.71         60.87         3.42 o                         
  -4  10   1         13.85         15.07         2.55 o                         
  -3  10   1         30.31         30.22         2.71 o                         
  -2  10   1         77.48         84.26         4.28 o                         
  -1  10   1          1.85          1.42         0.86 o                         
   0  10   1          3.29          3.51         1.36 o                         
   1  10   1          1.85          0.79         0.74 o                         
   2  10   1         77.54         89.06         4.17 o                         
   3  10   1         30.31         28.01         3.45 o                         
   4  10   1         13.86         10.00         4.59 o                         
   2  11   1          7.47          7.60         2.37 o                         
   0   0   2        605.61        590.93        11.60 o                         
   1   0   2       6508.73       6293.59        54.81 o                         
   2   0   2       1106.52       1204.21         6.10 o                         
   3   0   2        709.14        833.63         5.08 o                         
   4   0   2        279.88        303.76         2.97 o                         
   5   0   2        494.19        473.03         4.24 o                         
   6   0   2         42.96         47.89         1.73 o                         
   7   0   2        241.29        228.75         4.46 o                         
   8   0   2          4.45          2.38         1.23 o                         
   9   0   2         17.27         18.83         2.99 o                         
  -9   1   2          8.85          8.29         2.37 o                         
  -8   1   2         27.31         24.66         2.36 o                         
  -7   1   2        188.60        184.00         4.76 o                         
  -6   1   2        486.94        464.97         5.49 o                         
  -5   1   2        198.76        191.24         2.57 o                         
  -4   1   2         30.10         37.24         0.95 o                         
  -3   1   2        741.74        804.65         4.89 o                         
  -2   1   2        673.61        698.49         4.92 o                         
  -1   1   2       1423.27       1503.96         7.42 o                         
   0   1   2        486.70        504.39         2.65 o                         
   1   1   2       1423.66       1521.10         8.70 o                         
   2   1   2        673.82        700.84         4.55 o                         
   3   1   2        742.25        806.67         5.00 o                         
   4   1   2         30.08         37.18         1.01 o                         
   5   1   2        198.70        191.64         2.56 o                         
   6   1   2        487.20        468.27         5.24 o                         
   7   1   2        188.64        179.80         4.73 o                         
   8   1   2         27.27         29.28         2.50 o                         
   9   1   2          8.85         10.11         1.47 o                         
  -9   2   2         23.38         20.23         2.11 o                         
  -8   2   2         34.71         35.35         2.89 o                         
  -7   2   2         86.19         80.36         3.91 o                         
  -6   2   2        165.67        170.08         3.67 o                         
  -5   2   2         68.63         61.58         1.69 o                         
  -4   2   2        266.89        269.85         2.79 o                         
  -3   2   2        150.60        165.70         1.88 o                         
  -2   2   2        184.53        203.19         1.86 o                         
  -1   2   2        437.47        426.96         2.90 o                         
   0   2   2       2791.30       2943.56        12.87 o                         
   1   2   2        437.78        425.55         3.08 o                         
   2   2   2        184.44        199.82         1.98 o                         
   3   2   2        150.83        161.01         2.10 o                         
   4   2   2        266.99        266.46         2.45 o                         
   5   2   2         68.50         61.92         1.69 o                         
   6   2   2        165.48        166.34         3.63 o                         
   7   2   2         86.16         79.77         2.72 o                         
   8   2   2         34.71         31.76         2.67 o                         
   9   2   2         23.48         26.33         2.94 o                         
  -9   3   2         44.90         42.31         3.87 o                         
  -8   3   2         26.48         29.59         2.19 o                         
  -7   3   2        162.63        162.54         4.59 o                         
  -6   3   2        102.20         87.16         2.74 o                         
  -5   3   2         82.05         75.92         2.37 o                         
  -4   3   2         76.14         78.20         1.96 o                         
  -3   3   2        163.66        158.63         1.79 o                         
  -2   3   2        159.98        181.54         2.13 o                         
  -1   3   2        878.31        932.84         5.24 o                         
   0   3   2         33.19         39.53         0.84 o                         
   1   3   2        878.38        926.22         6.87 o                         
   2   3   2        160.09        184.70         2.02 o                         
   3   3   2        163.44        158.10         2.83 o                         
   4   3   2         76.15         78.79         2.18 o                         
   5   3   2         82.10         80.22         2.44 o                         
   6   3   2        102.21         88.68         2.78 o                         
   7   3   2        162.54        166.86         6.52 o                         
   8   3   2         26.40         31.51         2.69 o                         
   9   3   2         44.86         44.90         3.18 o                         
  -9   4   2         25.59         21.94         3.28 o                         
  -8   4   2          5.50          1.54         0.73 o                         
  -7   4   2         12.49         15.95         1.63 o                         
  -6   4   2         30.94         26.87         2.00 o                         
  -5   4   2         61.81         46.54         2.23 o                         
  -4   4   2        336.73        323.20         4.82 o                         
  -3   4   2        289.98        276.93         3.27 o                         
  -2   4   2        297.00        324.45         3.47 o                         
  -1   4   2        101.87        115.15         1.56 o                         
   0   4   2        124.25        136.89         1.79 o                         
   1   4   2        101.82        115.14         1.59 o                         
   2   4   2        297.20        321.44         2.62 o                         
   3   4   2        290.26        277.89         4.13 o                         
   4   4   2        336.81        319.33         4.79 o                         
   5   4   2         61.82         50.40         4.18 o                         
   6   4   2         30.91         24.10         1.89 o                         
   7   4   2         12.53         13.93         1.53 o                         
   8   4   2          5.51          5.24         1.23 o                         
   9   4   2         25.57         19.95         3.56 o                         
  -8   5   2         71.63         79.19         3.30 o                         
  -7   5   2         30.59         31.72         2.34 o                         
  -6   5   2         31.85         29.46         2.11 o                         
  -5   5   2         92.54         85.46         2.83 o                         
  -4   5   2         75.09         59.79         2.22 o                         
  -3   5   2        841.03        764.43         9.28 o                         
  -2   5   2        494.24        485.67         4.95 o                         
  -1   5   2        336.31        342.00         3.99 o                         
   0   5   2         77.25         90.24         1.59 o                         
   1   5   2        336.16        341.76         3.24 o                         
   2   5   2        493.81        484.88         5.64 o                         
   3   5   2        840.82        775.09         7.97 o                         
   4   5   2         75.03         59.09         2.23 o                         
   5   5   2         92.71         90.25         2.92 o                         
   6   5   2         31.76         29.49         2.19 o                         
   7   5   2         30.67         29.41         2.62 o                         
   8   5   2         71.70         83.92         3.54 o                         
  -8   6   2         26.50         31.34         3.22 o                         
  -7   6   2         64.51         63.01         3.71 o                         
  -6   6   2         59.35         62.63         3.04 o                         
  -5   6   2        105.72        100.19         3.66 o                         
  -4   6   2         85.83         77.56         2.68 o                         
  -3   6   2         79.53         84.65         2.62 o                         
  -2   6   2        133.33        129.66         2.72 o                         
  -1   6   2         78.17         81.65         1.97 o                         
   0   6   2        299.32        295.57         3.28 o                         
   1   6   2         78.15         83.22         1.97 o                         
   2   6   2        133.19        121.86         2.94 o                         
   3   6   2         79.40         77.58         2.77 o                         
   4   6   2         85.68         78.48         2.70 o                         
   5   6   2        105.66         99.27         3.33 o                         
   6   6   2         59.28         56.37         3.03 o                         
   7   6   2         64.55         72.44         3.16 o                         
   8   6   2         26.50         21.17         1.98 o                         
  -7   7   2          9.09         10.98         1.75 o                         
  -6   7   2         10.56          6.95         1.20 o                         
  -5   7   2         21.34         19.84         2.16 o                         
  -4   7   2        204.47        206.22         4.57 o                         
  -3   7   2         98.44        102.78         3.06 o                         
  -2   7   2         95.62         85.75         2.70 o                         
  -1   7   2         58.29         53.99         1.78 o                         
   0   7   2       1243.29       1158.44        15.40 o                         
   1   7   2         58.29         52.84         1.74 o                         
   2   7   2         95.81         91.57         2.79 o                         
   3   7   2         98.38        106.93         3.14 o                         
   4   7   2        204.45        197.66         4.49 o                         
   5   7   2         21.36         22.28         2.01 o                         
   6   7   2         10.54         11.52         1.53 o                         
   7   7   2          9.10         11.85         1.47 o                         
  -6   8   2          5.45          5.01         0.99 o                         
  -5   8   2          5.37          4.88         0.96 o                         
  -4   8   2        227.28        230.03         5.12 o                         
  -3   8   2         11.00         10.33         1.37 o                         
  -2   8   2         35.00         35.52         2.48 o                         
  -1   8   2         65.71         57.82         2.40 o                         
   0   8   2          0.00         -0.23         0.60 o                         
   1   8   2         65.67         61.81         3.92 o                         
   2   8   2         35.02         36.83         2.26 o                         
   3   8   2         10.99          9.68         1.26 o                         
   4   8   2        227.53        236.07         5.19 o                         
   5   8   2          5.35          4.56         1.03 o                         
   6   8   2          5.45          4.45         1.37 o                         
  -5   9   2         54.58         58.39         3.63 o                         
  -4   9   2         32.66         32.69         2.42 o                         
  -3   9   2          0.61         -0.65         1.11 o                         
  -2   9   2          9.45         10.01         1.75 o                         
  -1   9   2          2.86          1.55         0.84 o                         
   0   9   2         25.68         21.65         2.11 o                         
   1   9   2          2.86          2.03         1.41 o                         
   2   9   2          9.41          6.52         1.33 o                         
   3   9   2          0.61          0.07         0.87 o                         
   4   9   2         32.63         31.94         2.44 o                         
   5   9   2         54.56         68.02         3.64 o                         
  -4  10   2         42.12         47.95         7.54 o                         
  -3  10   2         31.31         30.72         2.65 o                         
  -2  10   2         51.88         56.53         3.69 o                         
  -1  10   2          9.50         11.61         2.74 o                         
   0  10   2          4.50          3.59         1.40 o                         
   1  10   2          9.50         12.01         1.66 o                         
   2  10   2         51.86         60.48         4.97 o                         
   3  10   2         31.27         31.33         3.03 o                         
   2  11   2          5.01          1.81         2.09 o                         
   1   0   3       4337.03       4424.07        31.71 o                         
   2   0   3         13.94          8.49         0.43 o                         
   3   0   3        122.53        103.01         1.55 o                         
   4   0   3          9.80          9.56         0.64 o                         
   5   0   3         31.11         32.11         1.14 o                         
   6   0   3        151.15        147.38         2.80 o                         
   7   0   3        392.22        384.63         5.87 o                         
   8   0   3          0.56         -0.24         1.42 o                         
   9   0   3        197.25        206.72         7.08 o                         
  -9   1   3         21.49         15.99         2.29 o                         
  -8   1   3         59.58         58.13         3.22 o                         
  -7   1   3        101.93        102.04         3.01 o                         
  -6   1   3        392.30        367.95         4.66 o                         
  -5   1   3        105.86        109.06         2.21 o                         
  -4   1   3        441.49        463.80         3.75 o                         
  -3   1   3         67.20         68.60         1.03 o                         
  -2   1   3        674.76        719.01         5.38 o                         
  -1   1   3       8724.11       8791.12        44.40 o                         
   0   1   3        561.52        590.34         3.11 o                         
   1   1   3       8726.92       8877.83        48.19 o                         
   2   1   3        674.76        728.96         6.98 o                         
   3   1   3         67.10         70.36         1.38 o                         
   4   1   3        441.55        456.75         4.33 o                         
   5   1   3        105.95        109.42         2.19 o                         
   6   1   3        392.58        379.28         4.65 o                         
   7   1   3        101.95         94.85         3.45 o                         
   8   1   3         59.47         55.73         5.79 o                         
   9   1   3         21.52         22.01         4.26 o                         
  -9   2   3          5.01          6.13         1.11 o                         
  -8   2   3         25.35         33.26         2.70 o                         
  -7   2   3        151.64        149.10         5.48 o                         
  -6   2   3        486.62        460.53         6.24 o                         
  -5   2   3         12.48         10.57         0.77 o                         
  -4   2   3         67.63         69.36         1.38 o                         
  -3   2   3         48.73         50.30         1.06 o                         
  -2   2   3       1048.90       1094.76         6.01 o                         
  -1   2   3         69.85         76.33         0.89 o                         
   0   2   3        458.14        456.47         2.90 o                         
   1   2   3         69.90         76.28         1.11 o                         
   2   2   3       1048.79       1109.21         6.62 o                         
   3   2   3         48.69         49.66         1.17 o                         
   4   2   3         67.48         67.16         1.55 o                         
   5   2   3         12.47          9.23         1.18 o                         
   6   2   3        486.63        466.50         6.20 o                         
   7   2   3        151.46        145.50         4.77 o                         
   8   2   3         25.34         24.80         2.38 o                         
   9   2   3          5.00          5.68         1.15 o                         
  -9   3   3         19.61         18.58         2.00 o                         
  -8   3   3          1.91          3.97         1.00 o                         
  -7   3   3        107.73        105.60         3.26 o                         
  -6   3   3         51.84         55.15         2.31 o                         
  -5   3   3        190.56        189.88         3.75 o                         
  -4   3   3         39.57         43.38         1.10 o                         
  -3   3   3        116.44        127.68         1.68 o                         
  -2   3   3        312.51        344.54         2.80 o                         
  -1   3   3         12.13         14.93         0.61 o                         
   0   3   3          1.01          0.60         0.22 o                         
   1   3   3         12.09         15.05         0.99 o                         
   2   3   3        312.32        345.40         2.97 o                         
   3   3   3        116.34        126.79         1.71 o                         
   4   3   3         39.54         40.05         1.66 o                         
   5   3   3        190.68        189.18         3.73 o                         
   6   3   3         51.78         52.87         2.35 o                         
   7   3   3        107.74        102.78         3.22 o                         
   8   3   3          1.91          2.34         0.97 o                         
   9   3   3         19.62         16.04         1.86 o                         
  -9   4   3         25.87         22.05         3.08 o                         
  -8   4   3         13.19          9.14         2.01 o                         
  -7   4   3         44.66         44.85         2.68 o                         
  -6   4   3         70.48         71.60         2.63 o                         
  -5   4   3         77.03         74.86         2.51 o                         
  -4   4   3        163.43        152.39         3.27 o                         
  -3   4   3         79.38         84.37         1.92 o                         
  -2   4   3         31.35         33.74         1.16 o                         
  -1   4   3         73.08         79.59         1.42 o                         
   0   4   3       1571.92       1710.79         9.06 o                         
   1   4   3         73.23         80.52         1.35 o                         
   2   4   3         31.36         31.45         0.81 o                         
   3   4   3         79.37         90.76         2.32 o                         
   4   4   3        163.61        151.55         3.26 o                         
   5   4   3         77.00         77.42         3.18 o                         
   6   4   3         70.37         69.17         2.59 o                         
   7   4   3         44.75         45.63         2.72 o                         
   8   4   3         13.15         13.51         2.17 o                         
   9   4   3         25.89         30.30         4.11 o                         
  -8   5   3         11.61         12.50         1.80 o                         
  -7   5   3          8.53          6.87         1.19 o                         
  -6   5   3        123.67        123.45         4.76 o                         
  -5   5   3        473.21        421.25         6.35 o                         
  -4   5   3         22.55         26.59         1.78 o                         
  -3   5   3         53.09         57.69         1.71 o                         
  -2   5   3        112.70        122.54         2.27 o                         
  -1   5   3        117.87        125.83         1.93 o                         
   0   5   3         26.12         36.42         1.04 o                         
   1   5   3        117.96        123.39         1.87 o                         
   2   5   3        112.77        120.96         2.14 o                         
   3   5   3         53.06         57.31         2.07 o                         
   4   5   3         22.55         23.54         1.72 o                         
   5   5   3        473.55        442.78         6.51 o                         
   6   5   3        123.51        131.93         3.72 o                         
   7   5   3          8.53          9.98         1.51 o                         
   8   5   3         11.60         11.01         2.05 o                         
  -8   6   3          4.54          3.45         1.52 o                         
  -7   6   3        288.22        303.87         6.22 o                         
  -6   6   3         41.76         40.59         2.62 o                         
  -5   6   3         14.67         16.41         1.65 o                         
  -4   6   3        170.78        152.32         3.68 o                         
  -3   6   3         46.84         45.39         2.31 o                         
  -2   6   3        174.77        167.04         2.91 o                         
  -1   6   3        192.14        179.43         2.95 o                         
   0   6   3         19.15         25.44         1.16 o                         
   1   6   3        192.34        183.78         2.93 o                         
   2   6   3        174.90        161.25         3.43 o                         
   3   6   3         46.74         40.34         2.19 o                         
   4   6   3        170.57        145.51         3.64 o                         
   5   6   3         14.61         17.77         1.68 o                         
   6   6   3         41.80         44.19         3.54 o                         
   7   6   3        288.18        306.11         6.25 o                         
   8   6   3          4.53          2.32         0.93 o                         
  -7   7   3         49.27         46.71         3.05 o                         
  -6   7   3         76.39         80.25         3.70 o                         
  -5   7   3         66.89         70.31         3.08 o                         
  -4   7   3         18.63         18.69         1.73 o                         
  -3   7   3        169.63        155.37         3.77 o                         
  -2   7   3         35.42         33.87         2.01 o                         
  -1   7   3        312.02        294.86         4.14 o                         
   0   7   3        114.70        107.69         2.82 o                         
   1   7   3        312.47        295.25         4.11 o                         
   2   7   3         35.48         28.65         1.88 o                         
   3   7   3        169.41        162.47         3.87 o                         
   4   7   3         18.66         17.25         1.61 o                         
   5   7   3         66.95         68.69         3.02 o                         
   6   7   3         76.44         87.38         4.44 o                         
   7   7   3         49.33         54.49         3.24 o                         
  -6   8   3         70.75         77.02         3.36 o                         
  -5   8   3         15.75         14.99         1.64 o                         
  -4   8   3         61.91         64.93         2.91 o                         
  -3   8   3          6.78          7.48         1.20 o                         
  -2   8   3          7.52          8.92         1.59 o                         
  -1   8   3         50.55         44.08         2.33 o                         
   0   8   3        478.14        441.18         6.28 o                         
   1   8   3         50.47         47.94         3.69 o                         
   2   8   3          7.53          7.74         1.56 o                         
   3   8   3          6.79          7.97         1.18 o                         
   4   8   3         61.87         69.14         3.76 o                         
   5   8   3         15.79         13.33         1.64 o                         
   6   8   3         70.79         75.36         3.36 o                         
  -5   9   3         24.00         23.99         2.04 o                         
  -4   9   3         45.98         41.19         2.67 o                         
  -3   9   3         45.52         42.84         2.93 o                         
  -2   9   3         10.15         11.21         1.58 o                         
  -1   9   3          8.81          8.99         1.70 o                         
   0   9   3         18.96         16.16         2.11 o                         
   1   9   3          8.78          6.70         1.34 o                         
   2   9   3         10.14         13.09         1.93 o                         
   3   9   3         45.47         42.41         3.13 o                         
   4   9   3         46.06         46.74         2.84 o                         
   5   9   3         24.04         22.50         2.67 o                         
  -4  10   3         13.57         14.35         5.44 o                         
  -3  10   3         27.79         30.64         4.26 o                         
  -2  10   3         14.84         14.84         1.78 o                         
  -1  10   3         37.87         38.18         5.20 o                         
   0  10   3         12.16          9.90         3.78 o                         
   1  10   3         37.93         36.85         2.96 o                         
   2  10   3         14.86         18.17         2.09 o                         
   3  10   3         27.76         29.19         2.53 o                         
   2  11   3         92.30        101.97         8.46 o                         
   0   0   4        446.34        493.90         3.63 o                         
   1   0   4        318.10        301.31         2.01 o                         
   2   0   4          2.08          0.32         0.21 o                         
   3   0   4         15.89         17.94         0.71 o                         
   4   0   4       1569.27       1597.36         8.94 o                         
   5   0   4         25.86         22.00         1.24 o                         
   6   0   4         46.04         36.41         1.64 o                         
   7   0   4         27.07         24.33         1.78 o                         
   8   0   4         40.27         40.85         3.17 o                         
   9   0   4         51.86         54.11         4.28 o                         
  -9   1   4         20.62         20.40         4.08 o                         
  -8   1   4         10.09          8.97         1.42 o                         
  -7   1   4        161.21        163.03         3.88 o                         
  -6   1   4        326.01        319.49         4.31 o                         
  -5   1   4         51.37         51.67         1.39 o                         
  -4   1   4         92.19        107.91         2.21 o                         
  -3   1   4        575.68        581.33         4.74 o                         
  -2   1   4        854.08        968.09         4.83 o                         
  -1   1   4       4756.06       4945.65        28.37 o                         
   0   1   4      10153.26       9977.19        93.69 o                         
   1   1   4       4755.75       4991.53        26.71 o                         
   2   1   4        855.11        958.50         8.54 o                         
   3   1   4        575.59        590.55         4.60 o                         
   4   1   4         92.27        108.38         1.96 o                         
   5   1   4         51.45         51.20         2.03 o                         
   6   1   4        325.93        314.55         5.02 o                         
   7   1   4        161.13        162.15         4.56 o                         
   8   1   4         10.10          6.49         1.24 o                         
   9   1   4         20.60         16.17         2.26 o                         
  -9   2   4          0.41         -0.25         0.87 o                         
  -8   2   4         72.20         75.24         3.30 o                         
  -7   2   4         92.64         87.59         2.89 o                         
  -6   2   4         95.55         97.45         2.81 o                         
  -5   2   4        114.70        108.91         1.97 o                         
  -4   2   4         62.98         70.61         1.43 o                         
  -3   2   4        719.59        794.73         5.19 o                         
  -2   2   4         91.75         90.01         1.11 o                         
  -1   2   4        812.16        746.18         3.93 o                         
   0   2   4         11.94         19.90         0.59 o                         
   1   2   4        812.24        749.78         4.75 o                         
   2   2   4         91.84         89.60         1.74 o                         
   3   2   4        719.74        785.17         5.70 o                         
   4   2   4         63.06         69.90         1.59 o                         
   5   2   4        114.62        109.31         2.59 o                         
   6   2   4         95.66         97.12         2.76 o                         
   7   2   4         92.61         86.99         3.41 o                         
   8   2   4         72.26         76.10         4.22 o                         
   9   2   4          0.41          0.67         1.08 o                         
  -9   3   4         41.89         46.11         4.44 o                         
  -8   3   4         27.03         29.28         2.64 o                         
  -7   3   4         72.03         73.57         2.76 o                         
  -6   3   4         50.17         53.55         2.35 o                         
  -5   3   4         40.77         40.76         1.98 o                         
  -4   3   4        452.31        454.94         3.96 o                         
  -3   3   4        313.55        318.20         2.95 o                         
  -2   3   4        967.76       1039.09         5.35 o                         
  -1   3   4       1304.27       1402.35         6.75 o                         
   0   3   4         96.92         97.55         1.37 o                         
   1   3   4       1304.22       1404.96         8.25 o                         
   2   3   4        967.65       1023.29         8.02 o                         
   3   3   4        313.51        320.92         3.11 o                         
   4   3   4        451.76        459.02         5.59 o                         
   5   3   4         40.77         39.17         2.10 o                         
   6   3   4         50.19         51.30         2.92 o                         
   7   3   4         72.05         77.35         2.80 o                         
   8   3   4         27.07         31.71         2.75 o                         
   9   3   4         41.85         42.92         7.18 o                         
  -9   4   4         77.43         83.36         5.04 o                         
  -8   4   4         11.09         10.28         1.91 o                         
  -7   4   4        126.86        128.62         4.86 o                         
  -6   4   4          6.14          4.62         0.96 o                         
  -5   4   4        810.14        737.25         8.28 o                         
  -4   4   4         33.44         26.54         1.67 o                         
  -3   4   4         31.76         25.37         0.91 o                         
  -2   4   4         61.73         59.53         1.25 o                         
  -1   4   4         80.68         84.50         1.37 o                         
   0   4   4          2.29          4.87         0.46 o                         
   1   4   4         80.70         82.87         1.40 o                         
   2   4   4         61.74         59.33         1.30 o                         
   3   4   4         31.77         24.87         1.49 o                         
   4   4   4         33.46         28.49         1.73 o                         
   5   4   4        810.32        742.56         8.31 o                         
   6   4   4          6.16          5.35         0.98 o                         
   7   4   4        126.80        133.55         3.88 o                         
   8   4   4         11.09          9.65         1.75 o                         
   9   4   4         77.44         92.33         6.22 o                         
  -8   5   4          3.64          4.22         1.01 o                         
  -7   5   4          3.73          2.49         0.95 o                         
  -6   5   4         82.96         83.31         3.06 o                         
  -5   5   4         83.01         77.98         2.69 o                         
  -4   5   4        417.04        385.68         5.64 o                         
  -3   5   4         88.59         88.31         2.35 o                         
  -2   5   4          6.30          5.76         0.67 o                         
  -1   5   4        124.30        125.70         1.88 o                         
   0   5   4        194.59        192.63         2.42 o                         
   1   5   4        124.50        126.41         1.93 o                         
   2   5   4          6.34          6.53         0.65 o                         
   3   5   4         88.70         85.69         2.50 o                         
   4   5   4        416.83        384.81         5.70 o                         
   5   5   4         83.01         79.34         2.71 o                         
   6   5   4         82.98         87.18         3.72 o                         
   7   5   4          3.74          3.45         0.94 o                         
   8   5   4          3.62          3.31         1.45 o                         
  -8   6   4         57.31         58.18         5.62 o                         
  -7   6   4         15.33         12.27         1.85 o                         
  -6   6   4         42.71         43.23         2.66 o                         
  -5   6   4         27.09         26.87         1.99 o                         
  -4   6   4         82.89         75.07         2.62 o                         
  -3   6   4        610.38        568.61         7.03 o                         
  -2   6   4        274.38        254.92         3.67 o                         
  -1   6   4        206.11        193.11         3.09 o                         
   0   6   4        291.78        290.49         4.38 o                         
   1   6   4        206.26        188.89         3.00 o                         
   2   6   4        274.22        250.96         4.70 o                         
   3   6   4        610.40        564.50         7.29 o                         
   4   6   4         83.01         77.26         4.18 o                         
   5   6   4         27.01         29.54         2.10 o                         
   6   6   4         42.70         38.34         2.54 o                         
   7   6   4         15.29         13.50         1.59 o                         
   8   6   4         57.35         58.28         7.01 o                         
  -7   7   4         93.35         95.63         3.59 o                         
  -6   7   4         57.12         55.07         3.08 o                         
  -5   7   4         22.99         22.15         1.95 o                         
  -4   7   4        197.06        199.99         4.50 o                         
  -3   7   4        145.59        136.59         3.53 o                         
  -2   7   4        478.43        455.62         6.33 o                         
  -1   7   4         56.60         51.40         1.73 o                         
   0   7   4        338.60        350.14         5.86 o                         
   1   7   4         56.58         49.96         1.79 o                         
   2   7   4        478.33        462.28        10.20 o                         
   3   7   4        145.50        131.91         5.05 o                         
   4   7   4        196.95        203.95         4.58 o                         
   5   7   4         22.95         20.45         1.85 o                         
   6   7   4         57.02         59.30         3.33 o                         
   7   7   4         93.38         97.59         3.64 o                         
  -6   8   4         14.89         12.25         1.50 o                         
  -5   8   4        139.83        146.39         4.20 o                         
  -4   8   4         31.42         31.39         2.79 o                         
  -3   8   4         52.84         56.76         2.95 o                         
  -2   8   4         15.06         15.71         1.54 o                         
  -1   8   4        117.61        113.54         3.12 o                         
   0   8   4         46.21         47.58         2.32 o                         
   1   8   4        117.71        117.43         5.12 o                         
   2   8   4         15.06         16.18         1.52 o                         
   3   8   4         52.93         55.60         3.15 o                         
   4   8   4         31.33         26.72         2.11 o                         
   5   8   4        139.82        152.41         4.34 o                         
   6   8   4         14.93         13.89         1.65 o                         
  -5   9   4         43.43         44.48         2.84 o                         
  -4   9   4         35.56         40.68         2.70 o                         
  -3   9   4         39.75         39.76         2.62 o                         
  -2   9   4        175.87        175.08         5.02 o                         
  -1   9   4          6.01          5.00         1.25 o                         
   0   9   4          7.37          8.46         1.39 o                         
   1   9   4          5.98          4.64         1.20 o                         
   2   9   4        175.81        174.02         5.13 o                         
   3   9   4         39.70         40.72         3.09 o                         
   4   9   4         35.56         37.62         2.58 o                         
   5   9   4         43.40         42.33         2.85 o                         
  -4  10   4          6.04          5.47         1.64 o                         
  -3  10   4         84.18         90.77         3.76 o                         
  -2  10   4          1.57          2.92         1.65 o                         
  -1  10   4         24.58         23.15         4.00 o                         
   0  10   4          0.13          1.04         1.06 o                         
   1  10   4         24.60         23.45         2.02 o                         
   2  10   4          1.57          1.01         1.95 o                         
   3  10   4         84.11         88.90         3.83 o                         
   1   0   5        160.77        163.29         1.39 o                         
   2   0   5        192.71        231.46         2.24 o                         
   3   0   5          1.28          2.63         0.33 o                         
   4   0   5         19.70         19.20         0.86 o                         
   5   0   5         84.16         89.45         1.77 o                         
   6   0   5         80.29         76.12         2.35 o                         
   7   0   5         20.79         19.18         1.65 o                         
   8   0   5         34.58         30.57         2.50 o                         
   9   0   5          7.08          6.25         1.32 o                         
  -9   1   5         40.80         32.10         5.70 o                         
  -8   1   5          3.01          2.69         0.92 o                         
  -7   1   5         39.82         43.88         2.15 o                         
  -6   1   5         11.96         12.17         1.18 o                         
  -5   1   5        436.57        425.63         4.22 o                         
  -4   1   5        177.11        214.52         2.64 o                         
  -3   1   5        628.92        675.08         4.12 o                         
  -2   1   5        350.29        335.16         2.19 o                         
  -1   1   5      11724.02      11459.43        93.60 o                         
   0   1   5       2933.64       3126.49        21.92 o                         
   1   1   5      11722.06      11384.70        82.24 o                         
   2   1   5        350.28        327.30         3.31 o                         
   3   1   5        628.84        670.85         5.08 o                         
   4   1   5        177.20        214.75         2.85 o                         
   5   1   5        436.43        421.49         4.56 o                         
   6   1   5         11.97         13.37         1.16 o                         
   7   1   5         39.79         40.49         2.72 o                         
   8   1   5          3.01          3.86         0.96 o                         
   9   1   5         40.76         40.97         3.74 o                         
  -9   2   5         55.82         58.69         3.25 o                         
  -8   2   5          1.32          0.35         0.68 o                         
  -7   2   5         29.62         27.40         2.00 o                         
  -6   2   5          6.21          5.67         0.98 o                         
  -5   2   5        560.91        505.60         4.63 o                         
  -4   2   5         58.81         52.73         1.30 o                         
  -3   2   5        219.88        247.21         2.57 o                         
  -2   2   5         22.77         27.17         0.54 o                         
  -1   2   5        198.71        206.76         2.09 o                         
   0   2   5         87.59         83.48         1.29 o                         
   1   2   5        198.82        208.24         1.94 o                         
   2   2   5         22.76         29.81         1.66 o                         
   3   2   5        219.88        241.63         2.78 o                         
   4   2   5         58.75         51.22         1.38 o                         
   5   2   5        560.63        507.20         5.16 o                         
   6   2   5          6.23          6.02         0.98 o                         
   7   2   5         29.49         26.10         2.83 o                         
   8   2   5          1.33         -0.82         1.03 o                         
   9   2   5         55.76         58.28         3.78 o                         
  -9   3   5          7.75          7.34         1.14 o                         
  -8   3   5        116.59        123.70         5.76 o                         
  -7   3   5         50.06         50.56         2.61 o                         
  -6   3   5         19.02         14.13         1.38 o                         
  -5   3   5          2.86          2.04         0.68 o                         
  -4   3   5         38.09         39.55         1.14 o                         
  -3   3   5        171.51        206.14         2.37 o                         
  -2   3   5        408.60        460.88         2.76 o                         
  -1   3   5        277.98        293.63         2.33 o                         
   0   3   5        120.06        126.22         1.73 o                         
   1   3   5        278.22        292.53         2.90 o                         
   2   3   5        408.57        456.68         5.60 o                         
   3   3   5        171.54        204.02         2.48 o                         
   4   3   5         38.08         43.75         1.73 o                         
   5   3   5          2.89          1.39         0.66 o                         
   6   3   5         19.03         14.85         1.40 o                         
   7   3   5         49.91         45.85         2.58 o                         
   8   3   5        116.67        127.79         4.42 o                         
   9   3   5          7.75          4.59         1.84 o                         
  -8   4   5         86.08         84.88         3.19 o                         
  -7   4   5         24.63         22.38         1.94 o                         
  -6   4   5         93.03         80.27         2.80 o                         
  -5   4   5         48.90         44.02         2.41 o                         
  -4   4   5        189.85        182.18         3.60 o                         
  -3   4   5         51.76         49.98         1.16 o                         
  -2   4   5         14.16         16.92         0.54 o                         
  -1   4   5        460.36        502.68         3.51 o                         
   0   4   5        154.29        167.84         2.08 o                         
   1   4   5        460.57        498.13         4.85 o                         
   2   4   5         14.23         15.40         0.78 o                         
   3   4   5         51.78         52.20         1.80 o                         
   4   4   5        189.67        179.50         3.60 o                         
   5   4   5         48.90         50.61         2.37 o                         
   6   4   5         92.94         80.77         2.94 o                         
   7   4   5         24.57         24.76         1.97 o                         
   8   4   5         86.13         86.58         3.89 o                         
   9   4   5         33.45         27.79         3.42 o                         
  -8   5   5        107.45        125.86         3.98 o                         
  -7   5   5          8.40         10.40         1.54 o                         
  -6   5   5          6.94          5.82         1.33 o                         
  -5   5   5         88.90         87.74         2.86 o                         
  -4   5   5        182.90        180.48         3.79 o                         
  -3   5   5         74.15         69.85         2.26 o                         
  -2   5   5        633.76        616.33         5.69 o                         
  -1   5   5        598.94        626.20         4.82 o                         
   0   5   5          0.18          0.63         0.38 o                         
   1   5   5        599.02        629.77         4.88 o                         
   2   5   5        633.52        614.53         5.42 o                         
   3   5   5         74.22         68.40         2.27 o                         
   4   5   5        183.09        177.12         3.80 o                         
   5   5   5         89.00         91.16         3.55 o                         
   6   5   5          6.94          6.13         1.09 o                         
   7   5   5          8.37          8.12         1.22 o                         
   8   5   5        107.54        124.19         3.97 o                         
  -8   6   5         58.80         57.49         7.28 o                         
  -7   6   5          8.74         10.54         2.73 o                         
  -6   6   5         19.77         15.21         1.60 o                         
  -5   6   5          0.69         -0.60         0.60 o                         
  -4   6   5        113.50         93.51         2.91 o                         
  -3   6   5        190.49        177.68         4.68 o                         
  -2   6   5        263.03        234.29         3.56 o                         
  -1   6   5        183.16        166.71         2.89 o                         
   0   6   5         42.63         51.44         1.40 o                         
   1   6   5        183.22        167.77         2.84 o                         
   2   6   5        262.91        238.11         4.23 o                         
   3   6   5        190.45        182.27         3.88 o                         
   4   6   5        113.51         94.07         2.95 o                         
   5   6   5          0.68          0.14         0.66 o                         
   6   6   5         19.77         20.25         2.00 o                         
   7   6   5          8.73         10.58         1.44 o                         
   8   6   5         58.93         65.79         4.07 o                         
  -7   7   5         93.40        105.00         3.74 o                         
  -6   7   5         12.30          9.05         1.27 o                         
  -5   7   5         13.14         12.18         1.50 o                         
  -4   7   5          1.31          0.59         0.66 o                         
  -3   7   5         36.73         29.81         2.02 o                         
  -2   7   5        135.37        125.26         2.85 o                         
  -1   7   5         64.94         54.46         1.81 o                         
   0   7   5         11.53          8.53         1.01 o                         
   1   7   5         64.72         56.34         2.15 o                         
   2   7   5        135.22        129.70         3.34 o                         
   3   7   5         36.67         30.37         2.22 o                         
   4   7   5          1.31          0.42         0.70 o                         
   5   7   5         13.21         11.84         1.62 o                         
   6   7   5         12.32          8.24         1.36 o                         
   7   7   5         93.44         99.42         3.64 o                         
  -6   8   5         42.04         47.79         3.00 o                         
  -5   8   5        148.75        158.08         4.37 o                         
  -4   8   5         20.44         18.94         1.80 o                         
  -3   8   5        131.89        139.79         3.81 o                         
  -2   8   5        105.49         97.50         3.06 o                         
  -1   8   5        197.31        193.46         4.09 o                         
   0   8   5          1.64          2.94         0.99 o                         
   1   8   5        197.45        188.54         4.95 o                         
   2   8   5        105.56         95.61         3.08 o                         
   3   8   5        131.86        136.17         3.81 o                         
   4   8   5         20.45         17.82         1.74 o                         
   5   8   5        148.61        158.19         4.42 o                         
   6   8   5         42.03         57.75         5.76 o                         
  -5   9   5         49.44         47.55         2.92 o                         
  -4   9   5         30.39         30.49         2.79 o                         
  -3   9   5         25.15         31.44         2.26 o                         
  -2   9   5         68.19         69.34         3.13 o                         
  -1   9   5         69.21         75.45         3.85 o                         
   0   9   5         32.11         34.45         3.18 o                         
   1   9   5         69.19         71.43         2.97 o                         
   2   9   5         68.19         70.09         3.55 o                         
   3   9   5         25.16         23.06         2.30 o                         
   4   9   5         30.37         28.39         2.27 o                         
   5   9   5         49.46         47.90         3.35 o                         
  -4  10   5         19.98         20.03         3.13 o                         
  -3  10   5          4.57          5.82         1.03 o                         
  -2  10   5         28.80         34.63         3.43 o                         
  -1  10   5         11.26         11.25         2.77 o                         
   0  10   5          6.03          3.33         1.26 o                         
   1  10   5         11.28          8.23         1.22 o                         
   2  10   5         28.85         28.85         2.67 o                         
   3  10   5          4.58          2.88         1.30 o                         
   0   0   6       1602.33       1606.51        10.42 o                         
   1   0   6         24.03         22.98         0.56 o                         
   2   0   6         48.16         51.32         1.00 o                         
   3   0   6        101.87        100.79         1.52 o                         
   4   0   6         32.95         26.25         0.95 o                         
   5   0   6         10.98         20.55         1.06 o                         
   6   0   6        194.61        208.42         3.47 o                         
   7   0   6        528.86        529.48         7.28 o                         
   8   0   6        103.62        100.86         3.74 o                         
   9   0   6         15.70          9.22         1.33 o                         
  -9   1   6         17.98         10.71         1.77 o                         
  -8   1   6         27.15         31.14         2.50 o                         
  -7   1   6         33.63         33.61         1.85 o                         
  -6   1   6         43.67         42.95         1.55 o                         
  -5   1   6        232.71        234.15         3.05 o                         
  -4   1   6         57.45         55.16         1.11 o                         
  -3   1   6        411.88        441.23         3.19 o                         
  -2   1   6        971.80       1010.52         5.15 o                         
  -1   1   6       2554.24       2761.75        14.11 o                         
   0   1   6       1271.68       1357.76         6.60 o                         
   1   1   6       2554.41       2779.47        13.69 o                         
   2   1   6        972.11       1012.08         7.12 o                         
   3   1   6        412.01        440.46         3.94 o                         
   4   1   6         57.58         53.16         1.41 o                         
   5   1   6        232.86        235.72         3.32 o                         
   6   1   6         43.60         40.44         1.94 o                         
   7   1   6         33.53         30.89         2.44 o                         
   8   1   6         27.18         26.93         2.35 o                         
   9   1   6         17.95         19.22         3.21 o                         
  -9   2   6         44.15         41.70         3.85 o                         
  -8   2   6         10.25          8.14         1.35 o                         
  -7   2   6         75.01         69.07         2.73 o                         
  -6   2   6        351.92        323.89         5.19 o                         
  -5   2   6        188.94        160.59         2.68 o                         
  -4   2   6          2.02          1.60         0.42 o                         
  -3   2   6        137.15        153.37         1.57 o                         
  -2   2   6        341.54        370.16         4.32 o                         
  -1   2   6       1547.76       1634.60         8.81 o                         
   0   2   6         51.11         63.38         1.36 o                         
   1   2   6       1547.96       1635.52         9.19 o                         
   2   2   6        341.57        364.23         3.90 o                         
   3   2   6        137.28        155.64         2.23 o                         
   4   2   6          2.01          2.19         0.52 o                         
   5   2   6        188.95        162.77         3.73 o                         
   6   2   6        352.02        321.22         5.12 o                         
   7   2   6         74.99         72.21         3.11 o                         
   8   2   6         10.20          9.32         1.32 o                         
   9   2   6         44.22         47.28         4.49 o                         
  -9   3   6         45.67         41.63         5.56 o                         
  -8   3   6         46.43         45.99         2.78 o                         
  -7   3   6        172.79        173.72         4.48 o                         
  -6   3   6         41.37         34.93         2.14 o                         
  -5   3   6        533.41        528.79         6.53 o                         
  -4   3   6        423.86        415.14         3.92 o                         
  -3   3   6         56.40         59.58         1.28 o                         
  -2   3   6         39.24         40.89         0.74 o                         
  -1   3   6         60.55         56.19         0.99 o                         
   0   3   6        164.97        186.23         2.18 o                         
   1   3   6         60.50         56.21         1.46 o                         
   2   3   6         39.23         40.93         1.37 o                         
   3   3   6         56.44         59.45         1.36 o                         
   4   3   6        424.02        416.56         5.32 o                         
   5   3   6        533.20        509.82         6.80 o                         
   6   3   6         41.40         34.01         2.07 o                         
   7   3   6        172.65        178.30         4.18 o                         
   8   3   6         46.49         46.44         3.24 o                         
   9   3   6         45.70         45.80         4.02 o                         
  -8   4   6        131.85        139.86         4.04 o                         
  -7   4   6         17.86         12.80         1.57 o                         
  -6   4   6        108.01        103.08         3.14 o                         
  -5   4   6         40.71         46.89         2.24 o                         
  -4   4   6        586.67        532.09         5.44 o                         
  -3   4   6         25.43         21.58         0.92 o                         
  -2   4   6         94.16        102.17         1.80 o                         
  -1   4   6        233.45        238.58         2.31 o                         
   0   4   6         50.72         41.24         1.05 o                         
   1   4   6        233.24        238.86         3.19 o                         
   2   4   6         94.14        101.77         1.77 o                         
   3   4   6         25.47         22.22         1.43 o                         
   4   4   6        586.88        532.20         6.47 o                         
   5   4   6         40.63         45.65         2.38 o                         
   6   4   6        107.99        102.78         3.13 o                         
   7   4   6         17.86         14.74         1.57 o                         
   8   4   6        131.85        143.14         9.07 o                         
   9   4   6          8.05          4.61         1.16 o                         
  -8   5   6         29.96         32.78         3.21 o                         
  -7   5   6         14.99         13.85         1.97 o                         
  -6   5   6         38.38         31.03         2.21 o                         
  -5   5   6         32.25         30.20         2.01 o                         
  -4   5   6         17.18         14.37         1.34 o                         
  -3   5   6         51.99         53.34         1.67 o                         
  -2   5   6        193.22        188.55         2.97 o                         
  -1   5   6        317.29        333.55         3.35 o                         
   0   5   6         47.57         53.66         1.31 o                         
   1   5   6        317.35        338.14         3.66 o                         
   2   5   6        193.21        190.73         3.08 o                         
   3   5   6         52.04         54.72         2.34 o                         
   4   5   6         17.21         15.17         1.39 o                         
   5   5   6         32.23         35.01         2.90 o                         
   6   5   6         38.39         30.65         2.19 o                         
   7   5   6         15.00         18.73         1.78 o                         
   8   5   6         29.96         31.15         3.32 o                         
  -7   6   6        210.52        221.44         6.41 o                         
  -6   6   6          1.46          1.36         0.80 o                         
  -5   6   6         13.66         15.31         1.80 o                         
  -4   6   6        106.35        101.57         3.01 o                         
  -3   6   6         86.20         80.73         2.55 o                         
  -2   6   6        905.69        851.51         9.49 o                         
  -1   6   6        137.11        118.79         2.46 o                         
   0   6   6         12.29          8.40         0.71 o                         
   1   6   6        137.06        117.37         3.27 o                         
   2   6   6        905.68        860.83         8.71 o                         
   3   6   6         86.23         85.43         2.73 o                         
   4   6   6        106.34        101.42         3.39 o                         
   5   6   6         13.72         17.11         1.68 o                         
   6   6   6          1.45         -0.74         0.80 o                         
   7   6   6        210.44        219.51         5.27 o                         
   8   6   6         44.99         40.96         3.57 o                         
  -7   7   6         31.14         25.35         3.23 o                         
  -6   7   6         98.43        118.06         3.83 o                         
  -5   7   6         50.88         51.83         2.92 o                         
  -4   7   6         40.08         44.45         2.74 o                         
  -3   7   6         35.75         35.25         2.20 o                         
  -2   7   6        103.14         98.02         2.52 o                         
  -1   7   6         16.52         13.86         1.14 o                         
   0   7   6        128.70        112.57         2.91 o                         
   1   7   6         16.56         14.97         1.40 o                         
   2   7   6        103.27         97.45         2.92 o                         
   3   7   6         35.74         34.46         2.20 o                         
   4   7   6         40.13         42.64         2.57 o                         
   5   7   6         50.92         53.06         2.97 o                         
   6   7   6         98.32        116.25         5.61 o                         
   7   7   6         31.12         31.37         2.34 o                         
  -6   8   6         33.07         33.27         2.50 o                         
  -5   8   6          5.71          3.89         1.37 o                         
  -4   8   6          8.04          6.03         1.19 o                         
  -3   8   6          3.10          1.47         0.76 o                         
  -2   8   6         15.67         11.42         1.36 o                         
  -1   8   6         44.48         37.00         2.47 o                         
   0   8   6        133.21        116.74         3.19 o                         
   1   8   6         44.50         37.42         2.74 o                         
   2   8   6         15.70         11.52         1.54 o                         
   3   8   6          3.08          0.82         0.67 o                         
   4   8   6          8.09          9.00         1.28 o                         
   5   8   6          5.71          6.85         1.30 o                         
   6   8   6         33.07         31.12         2.52 o                         
  -5   9   6         49.70         46.04         3.40 o                         
  -4   9   6        144.11        147.62         4.42 o                         
  -3   9   6         23.58         26.88         3.32 o                         
  -2   9   6        113.96        115.70         4.03 o                         
  -1   9   6         33.42         37.24         3.28 o                         
   0   9   6         56.70         57.60         3.15 o                         
   1   9   6         33.39         33.15         2.32 o                         
   2   9   6        113.95        116.90         4.29 o                         
   3   9   6         23.62         20.96         2.36 o                         
   4   9   6        144.06        150.39         5.82 o                         
   5   9   6         49.73         46.55         3.06 o                         
  -4  10   6         13.87         11.09         2.12 o                         
  -3  10   6          0.41          0.73         1.16 o                         
  -2  10   6         30.79         29.11         3.10 o                         
  -1  10   6         86.88         91.78         6.76 o                         
   0  10   6          1.25          1.86         0.89 o                         
   1  10   6         86.79         98.60         3.45 o                         
   2  10   6         30.72         37.09         3.05 o                         
   3  10   6          0.40          0.85         0.93 o                         
   1   0   7       2139.28       2157.27        12.72 o                         
   2   0   7       1161.58       1249.95         6.72 o                         
   3   0   7        310.77        348.34         3.91 o                         
   4   0   7          9.37         10.07         0.67 o                         
   5   0   7       1297.82       1248.67         8.15 o                         
   6   0   7         40.04         33.32         2.75 o                         
   7   0   7        101.92        103.25         3.96 o                         
   8   0   7          8.37          9.39         1.71 o                         
   9   0   7         18.94         20.66         3.63 o                         
  -9   1   7         27.40         30.67         4.82 o                         
  -8   1   7        116.99        126.73         4.17 o                         
  -7   1   7         80.31         76.89         2.31 o                         
  -6   1   7         16.98         13.64         1.04 o                         
  -5   1   7         65.54         69.82         1.68 o                         
  -4   1   7        206.09        209.24         3.26 o                         
  -3   1   7        174.91        175.14         2.09 o                         
  -2   1   7        757.67        811.40         6.57 o                         
  -1   1   7         28.57         32.83         0.80 o                         
   0   1   7        311.26        297.36         2.21 o                         
   1   1   7         28.45         33.71         0.99 o                         
   2   1   7        757.83        826.75        11.55 o                         
   3   1   7        174.95        176.07         2.35 o                         
   4   1   7        206.12        206.96         2.84 o                         
   5   1   7         65.68         66.11         1.76 o                         
   6   1   7         17.01         14.68         1.18 o                         
   7   1   7         80.39         80.64         3.19 o                         
   8   1   7        116.95        125.74         4.24 o                         
   9   1   7         27.33         22.61         3.76 o                         
  -9   2   7         19.09         13.58         2.17 o                         
  -8   2   7          7.89          7.10         1.19 o                         
  -7   2   7        120.39        129.21         3.50 o                         
  -6   2   7         54.53         47.11         2.17 o                         
  -5   2   7        244.69        245.52         3.17 o                         
  -4   2   7        213.36        212.92         2.70 o                         
  -3   2   7         78.43         78.08         1.16 o                         
  -2   2   7        958.38       1043.72         5.80 o                         
  -1   2   7       1144.32       1198.62         5.91 o                         
   0   2   7        213.50        236.42         2.15 o                         
   1   2   7       1144.50       1194.35         9.14 o                         
   2   2   7        958.97       1050.89         7.83 o                         
   3   2   7         78.44         76.08         1.57 o                         
   4   2   7        213.27        215.41         2.96 o                         
   5   2   7        244.60        239.61         3.43 o                         
   6   2   7         54.47         46.58         2.25 o                         
   7   2   7        120.40        129.83         4.17 o                         
   8   2   7          7.88          6.88         1.56 o                         
   9   2   7         19.12         18.40         2.59 o                         
  -9   3   7         51.36         50.49         6.26 o                         
  -8   3   7         12.38         10.02         3.04 o                         
  -7   3   7         26.06         20.66         1.76 o                         
  -6   3   7          2.66          2.84         0.80 o                         
  -5   3   7         50.27         58.86         2.24 o                         
  -4   3   7        178.28        177.92         2.68 o                         
  -3   3   7          8.63          8.48         0.63 o                         
  -2   3   7        451.48        513.31         4.26 o                         
  -1   3   7        275.45        288.59         2.61 o                         
   0   3   7        970.45       1116.21         6.46 o                         
   1   3   7        275.47        290.45         3.01 o                         
   2   3   7        451.71        509.98         5.24 o                         
   3   3   7          8.61          9.45         0.70 o                         
   4   3   7        178.52        181.43         3.41 o                         
   5   3   7         50.27         51.67         2.10 o                         
   6   3   7          2.67          3.75         0.83 o                         
   7   3   7         26.05         30.71         2.22 o                         
   8   3   7         12.33          9.82         1.91 o                         
   9   3   7         51.40         58.22         6.58 o                         
  -8   4   7         48.43         48.93         3.50 o                         
  -7   4   7          0.73          0.55         0.83 o                         
  -6   4   7         27.48         22.58         1.78 o                         
  -5   4   7          0.76          0.80         0.55 o                         
  -4   4   7       1042.04        972.23         7.95 o                         
  -3   4   7         83.60         74.67         1.54 o                         
  -2   4   7        730.43        715.79         4.63 o                         
  -1   4   7        131.23        145.54         1.81 o                         
   0   4   7        467.90        488.39         3.96 o                         
   1   4   7        131.19        143.48         2.47 o                         
   2   4   7        730.46        726.20         8.65 o                         
   3   4   7         83.53         75.44         2.72 o                         
   4   4   7       1042.56        957.64        11.72 o                         
   5   4   7          0.76         -0.03         0.77 o                         
   6   4   7         27.47         23.44         2.70 o                         
   7   4   7          0.73         -0.40         0.85 o                         
   8   4   7         48.40         50.77         3.47 o                         
  -8   5   7         76.79         76.56         6.16 o                         
  -7   5   7         16.92         16.81         1.63 o                         
  -6   5   7         53.73         53.49         2.68 o                         
  -5   5   7         35.30         38.26         2.30 o                         
  -4   5   7         82.66         70.28         2.42 o                         
  -3   5   7         20.24         19.91         1.23 o                         
  -2   5   7        131.54        137.66         2.16 o                         
  -1   5   7        204.84        190.35         2.48 o                         
   0   5   7         70.50         76.43         1.97 o                         
   1   5   7        205.03        193.27         2.90 o                         
   2   5   7        131.75        139.58         3.03 o                         
   3   5   7         20.20         19.14         1.94 o                         
   4   5   7         82.61         68.38         2.43 o                         
   5   5   7         35.28         39.55         2.40 o                         
   6   5   7         53.68         57.18         3.06 o                         
   7   5   7         16.94         16.50         1.70 o                         
   8   5   7         76.79         81.85         3.24 o                         
  -7   6   7         65.10         67.31         4.25 o                         
  -6   6   7         37.60         39.00         2.57 o                         
  -5   6   7         36.55         36.77         3.01 o                         
  -4   6   7         16.79         13.76         1.75 o                         
  -3   6   7        401.65        375.86         8.32 o                         
  -2   6   7         37.47         38.00         1.92 o                         
  -1   6   7        214.73        192.42         3.31 o                         
   0   6   7        410.38        376.03         3.95 o                         
   1   6   7        214.94        183.80         2.76 o                         
   2   6   7         37.51         37.65         2.05 o                         
   3   6   7        401.34        359.08         6.14 o                         
   4   6   7         16.84         15.62         1.56 o                         
   5   6   7         36.51         41.05         2.54 o                         
   6   6   7         37.56         39.58         2.63 o                         
   7   6   7         65.22         75.86         3.35 o                         
   8   6   7          3.68          0.98         2.47 o                         
  -7   7   7         53.94         39.53         8.54 o                         
  -6   7   7         25.54         25.96         2.44 o                         
  -5   7   7         11.18         12.91         1.69 o                         
  -4   7   7         67.03         68.48         2.75 o                         
  -3   7   7        128.81        119.55         4.62 o                         
  -2   7   7         62.61         61.37         2.01 o                         
  -1   7   7        174.07        166.47         3.17 o                         
   0   7   7          1.00         -0.34         0.49 o                         
   1   7   7        174.01        173.49         3.73 o                         
   2   7   7         62.65         63.18         2.41 o                         
   3   7   7        128.92        118.08         3.40 o                         
   4   7   7         67.02         70.47         2.87 o                         
   5   7   7         11.15         11.46         1.47 o                         
   6   7   7         25.50         20.89         2.59 o                         
   7   7   7         53.91         51.01         3.90 o                         
  -6   8   7         41.51         39.58         3.24 o                         
  -5   8   7         89.87         97.89         3.41 o                         
  -4   8   7         16.95         18.12         1.72 o                         
  -3   8   7          5.63          6.65         1.06 o                         
  -2   8   7         15.44         15.05         1.47 o                         
  -1   8   7         93.04        100.93         3.92 o                         
   0   8   7         86.37         83.68         2.81 o                         
   1   8   7         93.16         96.55         3.12 o                         
   2   8   7         15.45         17.39         3.00 o                         
   3   8   7          5.62          5.51         1.07 o                         
   4   8   7         16.91         17.61         1.82 o                         
   5   8   7         89.96         98.30         3.52 o                         
   6   8   7         41.45         41.48         3.67 o                         
  -5   9   7         98.78        101.74         4.54 o                         
  -4   9   7         93.47        109.57         3.62 o                         
  -3   9   7          3.38          4.34         1.12 o                         
  -2   9   7         24.76         21.35         2.09 o                         
  -1   9   7         38.95         37.96         3.92 o                         
   0   9   7         54.81         64.12         3.36 o                         
   1   9   7         38.99         40.41         2.59 o                         
   2   9   7         24.74         24.67         2.41 o                         
   3   9   7          3.38          4.53         1.25 o                         
   4   9   7         93.36        101.53         3.60 o                         
   5   9   7         98.83        100.30         5.01 o                         
  -4  10   7         60.12         72.94         5.52 o                         
  -3  10   7         21.38         19.84         2.74 o                         
  -2  10   7          5.91          6.02         1.55 o                         
  -1  10   7         63.93         68.67         5.53 o                         
   0  10   7         25.33         26.02         3.01 o                         
   1  10   7         64.06         73.51         3.24 o                         
   2  10   7          5.91          7.42         1.22 o                         
   3  10   7         21.37         22.54         4.40 o                         
   0   0   8       2210.12       2156.53        14.00 o                         
   1   0   8        454.65        490.06         5.35 o                         
   2   0   8         32.44         45.37         1.08 o                         
   3   0   8        727.36        817.15         5.42 o                         
   4   0   8        353.12        348.56         3.74 o                         
   5   0   8        497.80        436.46         4.64 o                         
   6   0   8        510.59        471.63         6.18 o                         
   7   0   8         39.33         42.25         2.12 o                         
   8   0   8         41.55         44.27         3.27 o                         
   9   0   8          0.32          3.41         1.35 o                         
  -9   1   8          8.80          6.47         2.21 o                         
  -8   1   8        148.80        154.59         5.86 o                         
  -7   1   8         48.35         50.59         2.06 o                         
  -6   1   8        194.67        187.99         3.04 o                         
  -5   1   8        139.12        130.65         2.31 o                         
  -4   1   8        333.46        331.81         3.05 o                         
  -3   1   8         93.42         90.98         1.38 o                         
  -2   1   8        941.22       1057.44         7.88 o                         
  -1   1   8        760.13        767.00         4.39 o                         
   0   1   8         35.17         36.24         0.71 o                         
   1   1   8        760.38        766.41         5.01 o                         
   2   1   8        940.94       1069.02         6.80 o                         
   3   1   8         93.52         90.68         1.90 o                         
   4   1   8        333.41        331.10         3.74 o                         
   5   1   8        139.03        134.16         2.51 o                         
   6   1   8        194.62        194.46         3.83 o                         
   7   1   8         48.45         44.40         3.79 o                         
   8   1   8        148.65        155.29         4.60 o                         
   9   1   8          8.79         13.84         2.58 o                         
  -9   2   8         49.10         48.86         4.40 o                         
  -8   2   8         53.59         53.15         5.44 o                         
  -7   2   8          9.19          9.51         1.17 o                         
  -6   2   8         46.58         42.47         2.67 o                         
  -5   2   8         39.35         41.20         1.41 o                         
  -4   2   8         90.43         98.77         1.84 o                         
  -3   2   8        190.96        215.58         1.98 o                         
  -2   2   8       2678.44       2906.73        18.20 o                         
  -1   2   8        274.14        265.28         2.18 o                         
   0   2   8         25.00         33.18         0.79 o                         
   1   2   8        273.62        272.30         3.65 o                         
   2   2   8       2679.42       2920.26        17.30 o                         
   3   2   8        190.95        214.40         3.22 o                         
   4   2   8         90.45         93.72         1.94 o                         
   5   2   8         39.31         40.17         1.52 o                         
   6   2   8         46.53         41.06         2.78 o                         
   7   2   8          9.20         10.93         1.51 o                         
   8   2   8         53.54         62.12         3.22 o                         
   9   2   8         49.16         50.20         9.23 o                         
  -9   3   8          1.73          3.76         2.19 o                         
  -8   3   8        138.83        145.68         6.06 o                         
  -7   3   8         69.91         70.17         2.73 o                         
  -6   3   8         59.51         54.28         2.35 o                         
  -5   3   8        497.87        453.06         5.37 o                         
  -4   3   8         24.68         29.93         1.17 o                         
  -3   3   8          9.98         14.11         0.69 o                         
  -2   3   8        125.90        133.65         1.51 o                         
  -1   3   8        484.35        514.96         3.84 o                         
   0   3   8         52.75         58.68         1.17 o                         
   1   3   8        483.96        509.87         5.07 o                         
   2   3   8        125.83        135.13         2.52 o                         
   3   3   8         10.00         13.06         1.06 o                         
   4   3   8         24.66         29.32         2.22 o                         
   5   3   8        497.92        457.72         6.09 o                         
   6   3   8         59.53         52.21         2.59 o                         
   7   3   8         69.87         74.71         2.72 o                         
   8   3   8        138.64        143.07         4.64 o                         
   9   3   8          1.74         -0.70         2.52 o                         
  -8   4   8         53.38         52.05         3.63 o                         
  -7   4   8          6.93          9.65         1.39 o                         
  -6   4   8        126.74        122.67         3.63 o                         
  -5   4   8        436.35        423.22         6.11 o                         
  -4   4   8         61.14         57.68         1.76 o                         
  -3   4   8         67.79         60.76         1.44 o                         
  -2   4   8         19.41         20.61         0.78 o                         
  -1   4   8         79.95         94.36         1.48 o                         
   0   4   8         87.53         89.08         1.58 o                         
   1   4   8         79.75         92.75         2.02 o                         
   2   4   8         19.41         21.04         1.32 o                         
   3   4   8         67.84         57.89         2.12 o                         
   4   4   8         61.12         53.37         2.31 o                         
   5   4   8        436.11        408.19         6.03 o                         
   6   4   8        126.83        118.10         3.37 o                         
   7   4   8          6.92          5.30         0.98 o                         
   8   4   8         53.36         64.42         3.17 o                         
  -8   5   8         22.12         21.95         2.34 o                         
  -7   5   8         22.97         24.93         2.87 o                         
  -6   5   8         28.70         26.34         3.33 o                         
  -5   5   8         88.57         72.04         2.63 o                         
  -4   5   8         24.72         18.96         1.58 o                         
  -3   5   8        265.61        244.25         3.65 o                         
  -2   5   8        257.63        255.95         3.08 o                         
  -1   5   8         79.59         77.67         1.45 o                         
   0   5   8         55.60         62.28         1.47 o                         
   1   5   8         79.54         74.54         1.96 o                         
   2   5   8        257.63        255.42         4.18 o                         
   3   5   8        265.42        246.12         4.31 o                         
   4   5   8         24.68         20.36         1.64 o                         
   5   5   8         88.42         71.05         2.64 o                         
   6   5   8         28.72         30.21         2.54 o                         
   7   5   8         22.98         22.65         2.65 o                         
   8   5   8         22.16         20.46         3.06 o                         
  -7   6   8          8.30          7.83         2.17 o                         
  -6   6   8         57.18         52.73         2.72 o                         
  -5   6   8         80.66         85.41         2.97 o                         
  -4   6   8        143.23        134.43         3.69 o                         
  -3   6   8         89.95         82.91         2.39 o                         
  -2   6   8        271.92        256.91         4.28 o                         
  -1   6   8        493.04        458.37         5.14 o                         
   0   6   8        140.78        124.39         2.22 o                         
   1   6   8        492.69        449.25         4.46 o                         
   2   6   8        272.05        256.78         4.52 o                         
   3   6   8         89.84         84.24         3.74 o                         
   4   6   8        143.29        130.67         3.52 o                         
   5   6   8         80.66         85.73         3.03 o                         
   6   6   8         57.22         55.28         2.83 o                         
   7   6   8          8.34          9.57         2.38 o                         
   8   6   8        156.20        165.70         7.36 o                         
  -6   7   8          7.37          5.85         1.49 o                         
  -5   7   8         27.26         30.30         3.22 o                         
  -4   7   8          0.16         -0.19         0.61 o                         
  -3   7   8         23.70         20.10         1.67 o                         
  -2   7   8         44.60         38.89         1.92 o                         
  -1   7   8        267.24        265.95         4.55 o                         
   0   7   8         16.51         13.04         1.27 o                         
   1   7   8        267.40        267.20         4.70 o                         
   2   7   8         44.66         41.07         2.31 o                         
   3   7   8         23.67         26.64         2.03 o                         
   4   7   8          0.16          1.02         0.77 o                         
   5   7   8         27.24         32.99         2.38 o                         
   6   7   8          7.37          6.64         1.52 o                         
   7   7   8        105.55        127.64         5.59 o                         
  -6   8   8         49.07         54.37         6.17 o                         
  -5   8   8         41.80         41.76         3.14 o                         
  -4   8   8         62.83         69.96         4.89 o                         
  -3   8   8         19.13         19.82         1.80 o                         
  -2   8   8          4.93          2.63         0.87 o                         
  -1   8   8         24.60         28.47         2.26 o                         
   0   8   8         10.23          9.13         1.38 o                         
   1   8   8         24.56         28.27         2.05 o                         
   2   8   8          4.98          3.83         1.17 o                         
   3   8   8         19.17         22.39         1.92 o                         
   4   8   8         62.83         64.52         3.15 o                         
   5   8   8         41.81         42.45         2.83 o                         
   6   8   8         49.07         51.97         3.77 o                         
  -5   9   8         37.64         38.97         5.57 o                         
  -4   9   8         33.68         34.61         2.40 o                         
  -3   9   8         59.62         68.54         2.85 o                         
  -2   9   8         56.08         60.07         3.85 o                         
  -1   9   8        145.84        151.96         5.47 o                         
   0   9   8          1.43          0.36         1.39 o                         
   1   9   8        145.88        145.78         4.03 o                         
   2   9   8         56.01         64.19         3.87 o                         
   3   9   8         59.66         64.08         4.23 o                         
   4   9   8         33.76         41.65         2.74 o                         
   5   9   8         37.65         43.67         3.90 o                         
  -3  10   8         73.91         78.33         3.30 o                         
  -2  10   8         60.21         62.07         3.93 o                         
  -1  10   8        121.29        120.58         7.46 o                         
   0  10   8         33.53         34.18         3.62 o                         
   1  10   8        121.30        132.51         4.51 o                         
   2  10   8         60.20         71.50         4.25 o                         
   3  10   8         74.01         78.77         4.63 o                         
   1   0   9         89.07         88.87         1.47 o                         
   2   0   9          8.50         11.50         0.53 o                         
   3   0   9          8.79         11.17         0.66 o                         
   4   0   9         95.65         76.30         1.56 o                         
   5   0   9        221.38        249.02         3.16 o                         
   6   0   9         12.92          8.59         0.91 o                         
   7   0   9          0.05          1.34         0.53 o                         
   8   0   9          5.21          8.35         1.52 o                         
   9   0   9         48.70         66.72         5.22 o                         
  -9   1   9         85.77         86.07         6.50 o                         
  -8   1   9         16.64         12.47         2.18 o                         
  -7   1   9         81.63         89.98         2.57 o                         
  -6   1   9         73.83         71.72         1.92 o                         
  -5   1   9        156.00        154.08         2.55 o                         
  -4   1   9         33.28         40.95         1.33 o                         
  -3   1   9        223.70        228.77         2.17 o                         
  -2   1   9        387.12        411.92         2.95 o                         
  -1   1   9         42.88         47.56         1.25 o                         
   0   1   9          0.53          0.20         0.13 o                         
   1   1   9         42.89         46.70         0.69 o                         
   2   1   9        387.11        407.91         3.61 o                         
   3   1   9        223.95        231.18         3.16 o                         
   4   1   9         33.26         39.38         1.26 o                         
   5   1   9        156.17        154.60         2.73 o                         
   6   1   9         73.76         73.44         2.37 o                         
   7   1   9         81.51         86.79         3.26 o                         
   8   1   9         16.63          9.76         1.95 o                         
   9   1   9         85.91         96.87         6.84 o                         
  -9   2   9         45.84         40.80         5.61 o                         
  -8   2   9         52.30         51.91         3.48 o                         
  -7   2   9         36.89         39.61         2.78 o                         
  -6   2   9         38.24         34.97         1.79 o                         
  -5   2   9         60.10         60.18         1.61 o                         
  -4   2   9        102.23        114.06         2.01 o                         
  -3   2   9         13.30         14.30         0.62 o                         
  -2   2   9       2861.79       2959.44        15.47 o                         
  -1   2   9       1740.52       1882.35         8.77 o                         
   0   2   9        448.54        511.89         3.67 o                         
   1   2   9       1740.14       1895.60        10.69 o                         
   2   2   9       2861.70       3020.49        15.99 o                         
   3   2   9         13.30         13.56         0.99 o                         
   4   2   9        102.17        109.45         2.15 o                         
   5   2   9         59.99         61.33         1.76 o                         
   6   2   9         38.22         40.68         2.20 o                         
   7   2   9         36.89         36.68         2.65 o                         
   8   2   9         52.23         47.50         4.05 o                         
   9   2   9         45.85         54.41         6.41 o                         
  -9   3   9        103.16        111.33        11.10 o                         
  -8   3   9          1.07         -1.05         1.05 o                         
  -7   3   9         59.04         58.03         3.81 o                         
  -6   3   9         69.08         63.81         2.48 o                         
  -5   3   9         24.97         24.58         1.44 o                         
  -4   3   9        296.64        280.15         3.33 o                         
  -3   3   9        170.85        160.63         2.03 o                         
  -2   3   9        122.60        123.67         1.51 o                         
  -1   3   9         52.59         72.75         1.20 o                         
   0   3   9        566.58        541.63         4.10 o                         
   1   3   9         52.66         74.93         1.82 o                         
   2   3   9        122.67        124.64         2.61 o                         
   3   3   9        171.01        160.88         3.01 o                         
   4   3   9        296.42        277.12         4.35 o                         
   5   3   9         24.97         22.74         1.59 o                         
   6   3   9         69.09         62.84         2.48 o                         
   7   3   9         59.06         59.41         2.94 o                         
   8   3   9          1.06          1.04         1.28 o                         
  -8   4   9        139.79        144.67         5.00 o                         
  -7   4   9         16.39         15.39         1.90 o                         
  -6   4   9         65.43         65.87         3.05 o                         
  -5   4   9        130.42        129.24         3.32 o                         
  -4   4   9        101.96        103.31         2.61 o                         
  -3   4   9        222.93        228.64         4.37 o                         
  -2   4   9        249.98        250.42         2.57 o                         
  -1   4   9        277.13        280.47         2.73 o                         
   0   4   9         26.24         28.58         0.99 o                         
   1   4   9        277.19        278.83         3.71 o                         
   2   4   9        250.13        247.63         3.82 o                         
   3   4   9        222.67        232.18         3.94 o                         
   4   4   9        102.02        107.21         2.82 o                         
   5   4   9        130.57        126.99         3.31 o                         
   6   4   9         65.40         64.98         3.33 o                         
   7   4   9         16.37         16.23         2.22 o                         
   8   4   9        139.80        153.12         6.29 o                         
  -8   5   9         16.57         17.88         2.25 o                         
  -7   5   9         13.17         11.42         1.79 o                         
  -6   5   9         59.22         63.61         3.54 o                         
  -5   5   9          3.29          2.93         0.77 o                         
  -4   5   9         56.29         49.54         2.20 o                         
  -3   5   9        210.60        195.25         3.39 o                         
  -2   5   9        152.46        130.42         2.34 o                         
  -1   5   9        288.90        272.66         2.87 o                         
   0   5   9         25.26         23.51         1.12 o                         
   1   5   9        289.13        273.64         3.94 o                         
   2   5   9        152.55        132.85         3.01 o                         
   3   5   9        210.61        195.46         3.88 o                         
   4   5   9         56.34         49.36         2.77 o                         
   5   5   9          3.30          2.70         0.84 o                         
   6   5   9         59.25         65.81         2.89 o                         
   7   5   9         13.16         13.95         1.54 o                         
   8   5   9         16.59         12.52         4.31 o                         
  -7   6   9          6.72          5.62         1.35 o                         
  -6   6   9          3.88          3.46         1.19 o                         
  -5   6   9         18.84         20.75         1.73 o                         
  -4   6   9         40.03         41.96         2.69 o                         
  -3   6   9          9.18          8.10         0.92 o                         
  -2   6   9        333.96        305.54         4.29 o                         
  -1   6   9         33.01         31.27         1.57 o                         
   0   6   9        214.27        224.83         3.07 o                         
   1   6   9         33.05         33.24         1.31 o                         
   2   6   9        333.83        316.66         5.06 o                         
   3   6   9          9.13          6.51         1.00 o                         
   4   6   9         40.10         37.31         2.31 o                         
   5   6   9         18.83         17.81         1.86 o                         
   6   6   9          3.87          4.32         0.97 o                         
   7   6   9          6.69          8.38         1.28 o                         
  -6   7   9         27.71         27.24         2.62 o                         
  -5   7   9          3.00          3.28         1.60 o                         
  -4   7   9         38.47         43.40         2.59 o                         
  -3   7   9         16.15         12.74         1.47 o                         
  -2   7   9        220.30        193.37         3.58 o                         
  -1   7   9        155.14        153.50         3.46 o                         
   0   7   9         43.20         43.59         2.38 o                         
   1   7   9        155.17        150.08         3.16 o                         
   2   7   9        220.27        191.56         4.16 o                         
   3   7   9         16.22         15.57         1.59 o                         
   4   7   9         38.47         36.75         2.44 o                         
   5   7   9          3.00          5.15         0.99 o                         
   6   7   9         27.67         25.63         2.19 o                         
   7   7   9         32.75         24.88         3.10 o                         
  -5   8   9          2.45          0.37         0.91 o                         
  -4   8   9         12.72         12.70         1.53 o                         
  -3   8   9         72.53         74.52         3.95 o                         
  -2   8   9         13.59         14.79         1.54 o                         
  -1   8   9        246.37        243.67         5.38 o                         
   0   8   9          5.87          4.57         1.67 o                         
   1   8   9        246.23        247.59         6.96 o                         
   2   8   9         13.56         14.72         1.86 o                         
   3   8   9         72.51         73.60         2.87 o                         
   4   8   9         12.74         14.14         1.56 o                         
   5   8   9          2.44          0.84         0.70 o                         
   6   8   9          5.69          7.84         1.60 o                         
  -5   9   9        152.48        172.97        10.12 o                         
  -4   9   9         52.46         56.41         6.47 o                         
  -3   9   9         20.90         18.96         1.73 o                         
  -2   9   9          7.13          4.51         1.18 o                         
  -1   9   9         74.00         75.61         5.50 o                         
   0   9   9         56.49         55.72         5.66 o                         
   1   9   9         74.06         78.74         3.09 o                         
   2   9   9          7.14          5.94         1.26 o                         
   3   9   9         20.87         18.38         2.16 o                         
   4   9   9         52.38         65.36         4.00 o                         
   5   9   9        152.34        159.74         6.12 o                         
  -3  10   9         26.08         20.38         2.24 o                         
  -2  10   9          0.06         -0.94         0.94 o                         
  -1  10   9          1.78          1.16         0.98 o                         
   0  10   9         47.37         53.73         3.77 o                         
   1  10   9          1.77          2.94         1.25 o                         
   2  10   9          0.06         -0.63         0.85 o                         
   3  10   9         26.06         23.86         4.38 o                         
   0   0  10        182.70        151.99         3.02 o                         
   1   0  10        167.63        202.50         2.39 o                         
   2   0  10        482.36        515.07         3.72 o                         
   3   0  10         47.36         51.14         1.16 o                         
   4   0  10        728.61        706.04         5.44 o                         
   5   0  10         84.57         84.18         2.08 o                         
   6   0  10        129.08        118.68         2.69 o                         
   7   0  10         14.98         15.37         1.86 o                         
   8   0  10          0.47          0.53         0.98 o                         
   9   0  10         86.42         93.68         7.51 o                         
  -8   1  10        125.53        131.63         7.67 o                         
  -7   1  10         61.06         56.57         2.80 o                         
  -6   1  10        157.28        165.62         2.91 o                         
  -5   1  10        189.96        174.24         2.75 o                         
  -4   1  10        205.71        182.13         2.28 o                         
  -3   1  10         64.44         66.69         1.21 o                         
  -2   1  10          4.41          5.07         0.48 o                         
  -1   1  10         30.78         36.85         0.98 o                         
   0   1  10        239.20        243.10         2.13 o                         
   1   1  10         30.77         35.73         0.82 o                         
   2   1  10          4.42          5.43         0.45 o                         
   3   1  10         64.55         64.92         2.24 o                         
   4   1  10        205.49        182.16         2.76 o                         
   5   1  10        189.93        172.57         2.91 o                         
   6   1  10        157.41        163.16         3.51 o                         
   7   1  10         61.10         53.74         4.17 o                         
   8   1  10        125.37        132.14         5.46 o                         
  -9   2  10         32.68         32.20         5.56 o                         
  -8   2  10          3.01          4.70         1.46 o                         
  -7   2  10        126.21        131.49         4.87 o                         
  -6   2  10         75.50         81.16         3.55 o                         
  -5   2  10        119.67        127.36         2.35 o                         
  -4   2  10         31.90         31.36         1.18 o                         
  -3   2  10        508.03        524.79         3.62 o                         
  -2   2  10       1007.88       1034.62         6.49 o                         
  -1   2  10        448.07        472.83         3.71 o                         
   0   2  10        883.39        844.76         5.27 o                         
   1   2  10        448.04        468.36         3.51 o                         
   2   2  10       1007.66       1044.32         7.22 o                         
   3   2  10        508.21        533.35         5.53 o                         
   4   2  10         31.89         30.19         1.25 o                         
   5   2  10        119.87        124.33         2.50 o                         
   6   2  10         75.34         82.15         2.55 o                         
   7   2  10        126.14        130.65         5.29 o                         
   8   2  10          3.02          1.94         0.93 o                         
   9   2  10         32.73         41.49         5.59 o                         
  -8   3  10         37.95         37.33         2.98 o                         
  -7   3  10         21.01         20.93         2.20 o                         
  -6   3  10        155.73        149.94         4.47 o                         
  -5   3  10        250.38        235.38         3.72 o                         
  -4   3  10        474.20        428.00         4.31 o                         
  -3   3  10         89.34         78.52         1.45 o                         
  -2   3  10         57.98         62.77         1.21 o                         
  -1   3  10        224.09        244.42         2.36 o                         
   0   3  10        161.65        157.97         2.04 o                         
   1   3  10        224.21        248.60         3.48 o                         
   2   3  10         58.02         66.01         2.11 o                         
   3   3  10         89.46         77.64         2.11 o                         
   4   3  10        474.08        431.28         5.56 o                         
   5   3  10        250.32        232.87         4.27 o                         
   6   3  10        155.73        154.58         3.68 o                         
   7   3  10         21.00         18.15         2.61 o                         
   8   3  10         38.04         30.19         5.55 o                         
  -8   4  10         14.18         13.16         1.72 o                         
  -7   4  10         21.21         21.22         2.29 o                         
  -6   4  10          4.65          4.60         1.22 o                         
  -5   4  10         68.28         64.78         2.39 o                         
  -4   4  10        101.79         95.60         2.31 o                         
  -3   4  10         61.65         59.15         1.49 o                         
  -2   4  10        318.21        325.36         2.79 o                         
  -1   4  10        481.96        489.85         4.31 o                         
   0   4  10         53.02         58.38         1.33 o                         
   1   4  10        482.02        501.67         4.77 o                         
   2   4  10        318.31        322.49         4.47 o                         
   3   4  10         61.59         57.56         2.35 o                         
   4   4  10        101.80        101.22         2.75 o                         
   5   4  10         68.38         60.42         2.93 o                         
   6   4  10          4.68          4.21         0.94 o                         
   7   4  10         21.26         21.19         1.95 o                         
   8   4  10         14.18         11.31         2.05 o                         
  -8   5  10         17.41         23.46         4.23 o                         
  -7   5  10         48.05         49.85         4.39 o                         
  -6   5  10          5.12          3.51         1.11 o                         
  -5   5  10         29.11         25.36         2.30 o                         
  -4   5  10        234.84        209.49         4.18 o                         
  -3   5  10        399.49        373.45         5.08 o                         
  -2   5  10        492.86        454.59         4.42 o                         
  -1   5  10         75.68         75.94         1.63 o                         
   0   5  10        243.90        279.19         3.59 o                         
   1   5  10         75.62         76.63         2.61 o                         
   2   5  10        492.90        443.87         7.95 o                         
   3   5  10        399.65        375.46         8.41 o                         
   4   5  10        234.66        213.32         4.32 o                         
   5   5  10         29.14         29.05         2.08 o                         
   6   5  10          5.14          6.13         1.52 o                         
   7   5  10         47.97         47.35         3.47 o                         
  -7   6  10         56.78         57.27         4.01 o                         
  -6   6  10         17.32         15.02         1.89 o                         
  -5   6  10         54.64         55.22         3.51 o                         
  -4   6  10         44.86         43.55         2.28 o                         
  -3   6  10          0.44         -0.61         0.61 o                         
  -2   6  10        155.64        138.93         2.86 o                         
  -1   6  10          3.52          3.08         0.69 o                         
   0   6  10         17.55         19.18         1.11 o                         
   1   6  10          3.52          1.87         0.44 o                         
   2   6  10        155.43        133.10         3.27 o                         
   3   6  10          0.43          0.36         0.76 o                         
   4   6  10         44.85         42.03         2.48 o                         
   5   6  10         54.69         60.97         2.89 o                         
   6   6  10         17.30         19.24         1.88 o                         
   7   6  10         56.82         65.59         4.16 o                         
  -6   7  10        125.79        135.88         6.04 o                         
  -5   7  10         15.80         16.47         1.99 o                         
  -4   7  10        126.45        125.44         3.65 o                         
  -3   7  10         35.95         33.62         2.18 o                         
  -2   7  10         93.85         89.49         2.46 o                         
  -1   7  10         40.14         37.39         2.11 o                         
   0   7  10         12.30          8.54         0.96 o                         
   1   7  10         40.10         36.48         1.92 o                         
   2   7  10         93.73         89.60         2.88 o                         
   3   7  10         35.99         29.78         2.09 o                         
   4   7  10        126.49        131.74         3.79 o                         
   5   7  10         15.76         16.93         1.81 o                         
   6   7  10        125.94        128.48         4.02 o                         
  -5   8  10         81.10         93.86         4.03 o                         
  -4   8  10         24.05         21.71         2.21 o                         
  -3   8  10          9.51          6.67         1.18 o                         
  -2   8  10          8.62          8.00         1.23 o                         
  -1   8  10         13.83         12.97         1.47 o                         
   0   8  10          0.95         -0.28         1.64 o                         
   1   8  10         13.82         14.58         1.54 o                         
   2   8  10          8.65          8.06         1.44 o                         
   3   8  10          9.50          9.28         1.23 o                         
   4   8  10         24.02         24.56         2.10 o                         
   5   8  10         80.98         93.17         3.52 o                         
   6   8  10         45.18         56.16         4.21 o                         
  -4   9  10         19.29         16.49         1.88 o                         
  -3   9  10         31.77         30.40         2.52 o                         
  -2   9  10        137.77        142.34         5.48 o                         
  -1   9  10         12.10         13.63         2.63 o                         
   0   9  10         50.41         40.96         2.91 o                         
   1   9  10         12.06         11.71         2.29 o                         
   2   9  10        137.77        145.14         4.08 o                         
   3   9  10         31.84         33.95         2.88 o                         
   4   9  10         19.25         17.01         1.85 o                         
   5   9  10         10.34          7.61         1.23 o                         
  -3  10  10        149.76        176.45        11.57 o                         
  -2  10  10         39.85         40.49         5.04 o                         
  -1  10  10         31.78         36.74         5.10 o                         
   0  10  10          1.29         -0.35         1.08 o                         
   1  10  10         31.85         30.54         2.24 o                         
   2  10  10         39.87         41.86         2.49 o                         
   3  10  10        149.69        161.98        10.09 o                         
   1   0  11       1103.97       1143.07         7.38 o                         
   2   0  11        162.11        178.52         1.91 o                         
   3   0  11         39.19         34.28         1.23 o                         
   4   0  11         52.84         50.52         1.33 o                         
   5   0  11        117.14        113.87         2.42 o                         
   6   0  11          2.00          1.17         0.61 o                         
   7   0  11         19.06         20.42         2.67 o                         
   8   0  11         91.92        102.03         4.71 o                         
  -8   1  11          3.27          3.69         1.86 o                         
  -7   1  11         67.53         68.40         2.93 o                         
  -6   1  11        100.63         86.28         2.68 o                         
  -5   1  11        250.93        219.51         3.15 o                         
  -4   1  11        249.05        224.08         2.60 o                         
  -3   1  11        128.30        143.90         2.61 o                         
  -2   1  11         93.24        100.75         1.62 o                         
  -1   1  11        252.33        254.67         2.99 o                         
   0   1  11        248.45        248.78         2.21 o                         
   1   1  11        252.09        259.59         2.41 o                         
   2   1  11         93.28        100.28         2.23 o                         
   3   1  11        128.48        143.35         2.25 o                         
   4   1  11        249.06        221.22         3.09 o                         
   5   1  11        250.94        220.40         4.95 o                         
   6   1  11        100.78         88.93         3.10 o                         
   7   1  11         67.53         69.33         3.08 o                         
   8   1  11          3.26          3.47         3.20 o                         
  -8   2  11         51.06         61.11         4.64 o                         
  -7   2  11          6.40          6.21         1.24 o                         
  -6   2  11        115.88        118.88         4.45 o                         
  -5   2  11         43.31         44.49         2.08 o                         
  -4   2  11         26.52         27.90         1.17 o                         
  -3   2  11        385.56        413.61         3.20 o                         
  -2   2  11        680.00        708.50         4.49 o                         
  -1   2  11        582.73        672.04         5.18 o                         
   0   2  11        399.81        454.65         3.56 o                         
   1   2  11        582.73        672.47         5.24 o                         
   2   2  11        679.87        700.34         5.62 o                         
   3   2  11        385.70        422.17         4.86 o                         
   4   2  11         26.53         26.95         1.75 o                         
   5   2  11         43.39         44.08         1.62 o                         
   6   2  11        115.86        117.71         4.03 o                         
   7   2  11          6.36          5.95         1.61 o                         
   8   2  11         51.00         62.27         5.74 o                         
   9   2  11          7.13          9.99         3.26 o                         
  -8   3  11         40.06         34.22         3.44 o                         
  -7   3  11         14.38         12.13         1.74 o                         
  -6   3  11         67.31         67.64         3.17 o                         
  -5   3  11         52.07         55.21         2.20 o                         
  -4   3  11        843.43        746.10         6.08 o                         
  -3   3  11        230.28        216.69         2.66 o                         
  -2   3  11        165.93        170.68         2.01 o                         
  -1   3  11        314.32        331.51         3.22 o                         
   0   3  11        312.43        315.44         3.35 o                         
   1   3  11        314.29        333.26         3.54 o                         
   2   3  11        165.80        171.44         3.03 o                         
   3   3  11        230.44        209.65         3.54 o                         
   4   3  11        843.42        747.38         7.72 o                         
   5   3  11         52.03         50.54         2.08 o                         
   6   3  11         67.26         67.69         2.43 o                         
   7   3  11         14.37         12.05         2.16 o                         
   8   3  11         40.05         35.07         6.00 o                         
  -8   4  11          2.40          0.99         0.88 o                         
  -7   4  11         27.97         31.31         2.77 o                         
  -6   4  11        179.69        179.44         5.14 o                         
  -5   4  11          1.10          0.82         1.70 o                         
  -4   4  11          0.09          0.35         0.46 o                         
  -3   4  11         98.93        108.97         2.06 o                         
  -2   4  11         91.56         92.49         1.66 o                         
  -1   4  11         73.28         77.40         1.56 o                         
   0   4  11        131.84        111.98         1.89 o                         
   1   4  11         73.30         75.79         1.78 o                         
   2   4  11         91.72         93.10         2.38 o                         
   3   4  11         99.01        100.44         2.61 o                         
   4   4  11          0.09          0.15         0.45 o                         
   5   4  11          1.11          0.69         0.60 o                         
   6   4  11        179.47        182.01         4.18 o                         
   7   4  11         27.96         30.24         3.60 o                         
   8   4  11          2.41          3.42         1.30 o                         
  -7   5  11         28.13         32.85         2.88 o                         
  -6   5  11         14.85         15.61         2.47 o                         
  -5   5  11         75.77         78.96         3.41 o                         
  -4   5  11         18.10         15.49         1.71 o                         
  -3   5  11         33.22         33.69         1.59 o                         
  -2   5  11        525.85        493.70         4.72 o                         
  -1   5  11        253.56        237.07         3.75 o                         
   0   5  11        153.71        161.76         2.47 o                         
   1   5  11        253.69        240.47         3.37 o                         
   2   5  11        525.63        486.37         6.14 o                         
   3   5  11         33.22         36.00         2.07 o                         
   4   5  11         18.09         15.59         1.48 o                         
   5   5  11         75.62         81.59         2.87 o                         
   6   5  11         14.79         16.60         2.10 o                         
   7   5  11         28.16         30.44         2.72 o                         
  -7   6  11         95.04        106.46         4.36 o                         
  -6   6  11          2.98          3.18         1.06 o                         
  -5   6  11         18.25         16.82         2.22 o                         
  -4   6  11         11.92         10.45         1.57 o                         
  -3   6  11         42.92         46.95         3.44 o                         
  -2   6  11         39.09         42.45         1.77 o                         
  -1   6  11        267.33        245.01         4.27 o                         
   0   6  11        204.96        190.86         2.91 o                         
   1   6  11        267.26        254.82         3.48 o                         
   2   6  11         39.13         43.29         2.28 o                         
   3   6  11         42.95         47.95         2.37 o                         
   4   6  11         11.93          8.55         1.43 o                         
   5   6  11         18.25         20.03         1.79 o                         
   6   6  11          2.98          2.63         0.75 o                         
   7   6  11         95.05        108.09         4.95 o                         
  -6   7  11         22.90         25.27         2.66 o                         
  -5   7  11          1.54          1.08         0.93 o                         
  -4   7  11         49.93         59.32         3.34 o                         
  -3   7  11         94.69         90.30         2.93 o                         
  -2   7  11         76.53         77.03         2.30 o                         
  -1   7  11        124.63        128.84         3.26 o                         
   0   7  11         28.63         32.93         1.74 o                         
   1   7  11        124.57        131.98         3.08 o                         
   2   7  11         76.53         74.36         2.67 o                         
   3   7  11         94.59         91.99         3.10 o                         
   4   7  11         49.97         51.22         2.84 o                         
   5   7  11          1.54          3.50         0.93 o                         
   6   7  11         22.93         20.30         2.22 o                         
  -5   8  11          9.02          5.00         1.62 o                         
  -4   8  11          4.09          3.85         1.07 o                         
  -3   8  11         35.90         35.51         2.78 o                         
  -2   8  11         43.71         47.89         3.07 o                         
  -1   8  11         39.36         42.00         2.78 o                         
   0   8  11          3.09          1.85         0.99 o                         
   1   8  11         39.35         37.26         2.37 o                         
   2   8  11         43.73         45.48         3.12 o                         
   3   8  11         35.95         36.39         3.98 o                         
   4   8  11          4.09          6.25         1.10 o                         
   5   8  11          9.03          7.73         2.26 o                         
  -4   9  11         37.94         36.82         3.02 o                         
  -3   9  11          8.79          9.33         1.25 o                         
  -2   9  11        111.04        118.86         7.30 o                         
  -1   9  11         69.85         69.84         4.17 o                         
   0   9  11         54.73         56.35         3.44 o                         
   1   9  11         69.89         66.60         2.93 o                         
   2   9  11        111.01        122.58         5.56 o                         
   3   9  11          8.78          8.64         2.48 o                         
   4   9  11         37.91         39.71         3.09 o                         
   5   9  11         10.32          9.03         1.68 o                         
  -3  10  11         16.00         15.29         3.59 o                         
  -2  10  11        181.06        198.63         9.35 o                         
  -1  10  11         70.16         60.53         4.77 o                         
   0  10  11          1.59         -0.44         0.74 o                         
   1  10  11         70.16         67.56         4.63 o                         
   2  10  11        181.29        189.85         5.76 o                         
   0   0  12        447.73        398.06         4.78 o                         
   1   0  12         23.69         19.12         0.85 o                         
   2   0  12         31.44         50.58         0.87 o                         
   3   0  12         72.73         88.51         1.85 o                         
   4   0  12        177.98        194.37         2.70 o                         
   5   0  12          7.90          7.07         0.97 o                         
   6   0  12          8.00          9.19         1.16 o                         
   7   0  12         14.93         11.54         1.28 o                         
   8   0  12        139.37        135.42         5.44 o                         
  -8   1  12        130.19        140.08         6.55 o                         
  -7   1  12          2.86          4.05         0.95 o                         
  -6   1  12         10.14         14.75         1.44 o                         
  -5   1  12        394.84        347.88         5.21 o                         
  -4   1  12        318.50        325.86         3.96 o                         
  -3   1  12        278.48        275.10         2.81 o                         
  -2   1  12        898.99        940.29         7.30 o                         
  -1   1  12        112.25        120.69         1.90 o                         
   0   1  12        376.09        373.31         2.90 o                         
   1   1  12        112.19        117.09         1.55 o                         
   2   1  12        898.74        943.31         6.77 o                         
   3   1  12        278.25        273.48         3.03 o                         
   4   1  12        318.31        316.72         3.84 o                         
   5   1  12        394.57        356.44         4.61 o                         
   6   1  12         10.15         11.74         1.25 o                         
   7   1  12          2.85          1.66         0.82 o                         
   8   1  12        130.20        139.94         5.68 o                         
  -8   2  12         59.67         74.31         4.22 o                         
  -7   2  12         20.50         16.77         1.93 o                         
  -6   2  12        179.85        176.67         3.49 o                         
  -5   2  12          1.64          1.21         0.53 o                         
  -4   2  12         53.76         59.26         1.81 o                         
  -3   2  12        457.79        468.32         3.69 o                         
  -2   2  12        497.19        549.40         4.23 o                         
  -1   2  12         54.30         56.88         1.35 o                         
   0   2  12        184.37        200.81         2.83 o                         
   1   2  12         54.30         57.95         1.02 o                         
   2   2  12        496.94        551.81         4.87 o                         
   3   2  12        458.11        463.70         5.18 o                         
   4   2  12         53.82         57.61         1.63 o                         
   5   2  12          1.64          1.31         0.57 o                         
   6   2  12        180.11        176.01         4.54 o                         
   7   2  12         20.53         23.20         2.82 o                         
   8   2  12         59.65         68.33         3.67 o                         
  -8   3  12         29.19         31.01         3.42 o                         
  -7   3  12          0.18         -0.64         0.64 o                         
  -6   3  12         16.38         19.93         2.12 o                         
  -5   3  12        107.14        100.29         2.61 o                         
  -4   3  12         81.46         81.48         2.27 o                         
  -3   3  12       1255.00       1241.41         7.70 o                         
  -2   3  12        373.18        388.77         3.47 o                         
  -1   3  12        300.10        300.02         3.13 o                         
   0   3  12         93.60         92.35         1.61 o                         
   1   3  12        299.82        306.44         3.42 o                         
   2   3  12        373.23        399.03         4.31 o                         
   3   3  12       1255.78       1235.22        10.19 o                         
   4   3  12         81.46         76.89         2.31 o                         
   5   3  12        107.12        102.97         2.83 o                         
   6   3  12         16.38         15.20         1.82 o                         
   7   3  12          0.18         -0.84         0.84 o                         
   8   3  12         29.16         27.55         3.16 o                         
  -8   4  12         57.75         70.32         3.86 o                         
  -7   4  12         40.03         40.15         3.14 o                         
  -6   4  12         24.17         23.90         2.25 o                         
  -5   4  12        163.11        153.33         4.47 o                         
  -4   4  12         86.36         89.67         2.92 o                         
  -3   4  12        184.03        173.01         2.67 o                         
  -2   4  12         82.48         84.93         1.50 o                         
  -1   4  12        185.08        196.83         2.59 o                         
   0   4  12        257.30        261.96         3.03 o                         
   1   4  12        184.99        197.00         3.18 o                         
   2   4  12         82.51         80.46         2.24 o                         
   3   4  12        183.90        174.33         3.50 o                         
   4   4  12         86.30         83.52         2.55 o                         
   5   4  12        163.06        142.91         4.43 o                         
   6   4  12         24.15         20.62         3.09 o                         
   7   4  12         40.11         41.75         3.07 o                         
   8   4  12         57.69         67.11         5.30 o                         
  -7   5  12        130.22        142.07         4.96 o                         
  -6   5  12         31.12         28.79         3.47 o                         
  -5   5  12         81.91         81.26         3.45 o                         
  -4   5  12         67.96         65.47         2.51 o                         
  -3   5  12         82.21         73.77         2.45 o                         
  -2   5  12         55.07         55.55         2.01 o                         
  -1   5  12        545.98        472.92         4.56 o                         
   0   5  12         13.56         22.07         1.17 o                         
   1   5  12        545.73        487.37         5.80 o                         
   2   5  12         55.01         61.46         2.15 o                         
   3   5  12         82.36         75.21         2.50 o                         
   4   5  12         67.95         64.88         2.44 o                         
   5   5  12         82.01         81.99         2.84 o                         
   6   5  12         31.18         27.67         2.55 o                         
   7   5  12        130.24        146.48        10.04 o                         
  -7   6  12          7.91          7.41         2.50 o                         
  -6   6  12          2.89          2.36         1.14 o                         
  -5   6  12         65.47         69.28         4.17 o                         
  -4   6  12         21.25         21.13         2.11 o                         
  -3   6  12         48.21         45.88         2.42 o                         
  -2   6  12         98.30         94.49         2.41 o                         
  -1   6  12          1.04         -0.04         0.51 o                         
   0   6  12         50.90         58.05         1.63 o                         
   1   6  12          1.04          0.71         0.50 o                         
   2   6  12         98.43         97.47         2.88 o                         
   3   6  12         48.24         44.67         2.40 o                         
   4   6  12         21.29         20.90         1.81 o                         
   5   6  12         65.51         68.99         2.92 o                         
   6   6  12          2.90          4.55         1.21 o                         
   7   6  12          7.93          4.85         1.03 o                         
  -6   7  12         34.28         29.20         2.62 o                         
  -5   7  12         16.12         14.87         1.87 o                         
  -4   7  12         15.51         12.85         1.72 o                         
  -3   7  12         68.10         65.47         3.10 o                         
  -2   7  12         37.32         35.00         2.13 o                         
  -1   7  12         13.70         13.78         1.39 o                         
   0   7  12         28.71         34.15         1.77 o                         
   1   7  12         13.68         11.64         1.50 o                         
   2   7  12         37.36         36.19         2.26 o                         
   3   7  12         68.17         63.29         2.90 o                         
   4   7  12         15.50         16.61         1.64 o                         
   5   7  12         16.05         14.18         1.61 o                         
   6   7  12         34.34         35.92         3.06 o                         
  -5   8  12         82.67         86.99         3.73 o                         
  -4   8  12        149.56        176.91         8.13 o                         
  -3   8  12          1.17          1.35         0.69 o                         
  -2   8  12         91.24         88.47         3.43 o                         
  -1   8  12         54.73         59.28         2.85 o                         
   0   8  12        299.88        319.22         6.55 o                         
   1   8  12         54.72         58.25         2.82 o                         
   2   8  12         91.19         89.35         3.65 o                         
   3   8  12          1.17          0.37         1.10 o                         
   4   8  12        149.51        171.77         4.52 o                         
   5   8  12         82.67         82.80         5.65 o                         
  -4   9  12         15.77         20.16         2.76 o                         
  -3   9  12         66.11         74.93         3.24 o                         
  -2   9  12         37.13         37.42         3.47 o                         
  -1   9  12         52.34         50.03         3.87 o                         
   0   9  12         22.55         31.04         3.72 o                         
   1   9  12         52.31         52.00         3.25 o                         
   2   9  12         37.18         43.24         3.23 o                         
   3   9  12         66.17         73.31         3.85 o                         
   4   9  12         15.81         19.03         2.74 o                         
  -2  10  12         29.82         26.12         3.08 o                         
  -1  10  12         16.63         17.47         2.19 o                         
   0  10  12          9.71         10.04         2.96 o                         
   1  10  12         16.61         16.51         2.01 o                         
   2  10  12         29.83         33.55         3.68 o                         
   1   0  13         43.73         50.26         1.26 o                         
   2   0  13         73.70         76.86         1.70 o                         
   3   0  13         80.45         59.95         1.62 o                         
   4   0  13        272.38        237.98         3.49 o                         
   5   0  13        195.64        215.24         4.12 o                         
   6   0  13         14.78         11.60         1.26 o                         
   7   0  13         78.93         78.88         2.82 o                         
   8   0  13        191.16        217.45         7.03 o                         
  -8   1  13          3.07          2.42         0.93 o                         
  -7   1  13         29.24         27.49         2.35 o                         
  -6   1  13         20.49         21.24         1.71 o                         
  -5   1  13         35.92         31.38         1.93 o                         
  -4   1  13        157.05        146.58         3.15 o                         
  -3   1  13         19.88         25.51         1.41 o                         
  -2   1  13         36.37         37.44         1.21 o                         
  -1   1  13        241.02        233.04         2.83 o                         
   0   1  13        121.30        130.83         1.55 o                         
   1   1  13        240.92        236.79         2.57 o                         
   2   1  13         36.35         39.93         1.06 o                         
   3   1  13         19.90         24.03         1.04 o                         
   4   1  13        157.02        143.18         5.86 o                         
   5   1  13         36.01         31.45         1.65 o                         
   6   1  13         20.45         19.84         1.64 o                         
   7   1  13         29.22         27.17         2.47 o                         
   8   1  13          3.09          3.12         1.32 o                         
  -8   2  13         91.90        105.32         5.04 o                         
  -7   2  13         99.77        110.16         4.99 o                         
  -6   2  13         18.30         17.65         1.39 o                         
  -5   2  13        276.74        263.71         4.14 o                         
  -4   2  13         51.12         45.69         1.74 o                         
  -3   2  13        466.42        472.66         4.29 o                         
  -2   2  13         45.07         50.23         1.36 o                         
  -1   2  13         63.38         72.45         1.56 o                         
   0   2  13         28.34         24.47         0.81 o                         
   1   2  13         63.42         70.29         1.11 o                         
   2   2  13         45.13         48.62         1.24 o                         
   3   2  13        466.37        462.20         4.74 o                         
   4   2  13         51.06         46.11         2.74 o                         
   5   2  13        276.74        260.48         5.71 o                         
   6   2  13         18.32         14.42         1.98 o                         
   7   2  13         99.65        107.74         4.94 o                         
   8   2  13         91.91        103.29         4.14 o                         
  -8   3  13         12.82         15.34         2.30 o                         
  -7   3  13         11.68         11.21         1.66 o                         
  -6   3  13        134.22        140.05         4.45 o                         
  -5   3  13         59.25         62.92         2.12 o                         
  -4   3  13         17.03         19.51         1.32 o                         
  -3   3  13        444.53        491.45         4.70 o                         
  -2   3  13        526.13        546.13         4.62 o                         
  -1   3  13         14.85         15.36         0.93 o                         
   0   3  13          6.17          5.62         0.50 o                         
   1   3  13         14.88         14.62         0.79 o                         
   2   3  13        526.06        534.88         5.22 o                         
   3   3  13        444.67        492.78         5.77 o                         
   4   3  13         17.02         15.97         1.30 o                         
   5   3  13         59.27         54.73         3.78 o                         
   6   3  13        134.27        142.69         7.29 o                         
   7   3  13         11.69         11.25         1.93 o                         
   8   3  13         12.79          5.39         1.65 o                         
  -8   4  13         35.78         37.38         3.90 o                         
  -7   4  13         21.51         20.11         2.26 o                         
  -6   4  13         35.68         31.59         2.70 o                         
  -5   4  13          8.32          6.88         1.29 o                         
  -4   4  13          3.21          2.38         0.94 o                         
  -3   4  13        411.61        390.32         5.57 o                         
  -2   4  13         21.11         21.05         1.11 o                         
  -1   4  13        136.31        131.64         2.15 o                         
   0   4  13         18.10         16.70         1.01 o                         
   1   4  13        136.26        134.68         2.42 o                         
   2   4  13         21.18         22.45         1.45 o                         
   3   4  13        411.53        389.00         5.39 o                         
   4   4  13          3.23          4.72         0.77 o                         
   5   4  13          8.29          4.59         1.12 o                         
   6   4  13         35.58         38.08         2.89 o                         
   7   4  13         21.51         20.00         2.02 o                         
  -7   5  13         33.41         32.02         2.83 o                         
  -6   5  13          0.08         -0.74         0.74 o                         
  -5   5  13         50.77         45.76         3.20 o                         
  -4   5  13         51.83         46.06         2.37 o                         
  -3   5  13         47.73         42.21         2.28 o                         
  -2   5  13        201.81        187.51         3.25 o                         
  -1   5  13        236.74        212.11         2.90 o                         
   0   5  13       1225.57       1223.53         8.30 o                         
   1   5  13        236.79        212.90         3.33 o                         
   2   5  13        201.60        180.84         3.67 o                         
   3   5  13         47.73         42.11         2.54 o                         
   4   5  13         51.89         47.16         2.30 o                         
   5   5  13         50.79         47.24         3.48 o                         
   6   5  13          0.08         -0.12         0.82 o                         
   7   5  13         33.44         37.46         3.02 o                         
  -6   6  13         13.06         14.17         1.91 o                         
  -5   6  13         40.17         45.02         3.22 o                         
  -4   6  13         21.28         19.02         1.98 o                         
  -3   6  13         35.53         31.35         2.04 o                         
  -2   6  13         11.21          8.82         1.10 o                         
  -1   6  13        136.84        129.29         3.00 o                         
   0   6  13          5.60          6.47         1.10 o                         
   1   6  13        136.92        131.36         2.82 o                         
   2   6  13         11.23          9.64         1.19 o                         
   3   6  13         35.50         31.72         2.10 o                         
   4   6  13         21.26         19.76         1.78 o                         
   5   6  13         40.24         45.72         3.25 o                         
   6   6  13         13.04         14.16         2.59 o                         
   7   6  13          5.76          8.85         2.81 o                         
  -6   7  13         85.91         76.35         5.16 o                         
  -5   7  13          9.71          8.20         1.46 o                         
  -4   7  13         37.14         37.54         2.96 o                         
  -3   7  13          8.33          5.61         1.59 o                         
  -2   7  13          5.67          8.33         1.12 o                         
  -1   7  13         20.47         19.60         1.62 o                         
   0   7  13         67.85         72.00         2.18 o                         
   1   7  13         20.49         18.84         1.58 o                         
   2   7  13          5.66          5.89         1.05 o                         
   3   7  13          8.36          5.08         1.00 o                         
   4   7  13         37.17         41.35         2.56 o                         
   5   7  13          9.72          6.96         1.45 o                         
   6   7  13         85.92         86.43         4.37 o                         
  -5   8  13         34.34         34.44         2.85 o                         
  -4   8  13         29.16         28.29         3.27 o                         
  -3   8  13         52.13         47.51         3.37 o                         
  -2   8  13         33.34         30.69         2.85 o                         
  -1   8  13         12.18         14.57         1.75 o                         
   0   8  13         53.46         44.36         2.90 o                         
   1   8  13         12.19         11.53         1.67 o                         
   2   8  13         33.34         29.40         2.60 o                         
   3   8  13         52.24         51.17         2.87 o                         
   4   8  13         29.18         31.20         2.27 o                         
   5   8  13         34.37         34.74         4.37 o                         
  -4   9  13         49.38         51.40         2.90 o                         
  -3   9  13         69.34         68.91         3.33 o                         
  -2   9  13         80.14         86.08         4.96 o                         
  -1   9  13          2.06          2.80         0.93 o                         
   0   9  13         37.43         37.85         2.73 o                         
   1   9  13          2.07          1.35         1.71 o                         
   2   9  13         80.24         88.87         7.14 o                         
   3   9  13         69.33         69.12         4.62 o                         
   4   9  13         49.30         44.74         5.96 o                         
   0  10  13         29.29         31.15         8.42 o                         
   1  10  13         13.88         16.28         4.40 o                         
   2  10  13         23.65         21.34         3.22 o                         
   0   0  14        347.07        366.03         4.57 o                         
   1   0  14         90.95         98.77         1.83 o                         
   2   0  14         71.81         74.35         1.73 o                         
   3   0  14          8.98          7.11         0.70 o                         
   4   0  14        339.83        305.74         5.38 o                         
   5   0  14        117.43         95.92         2.79 o                         
   6   0  14          2.66          2.45         0.80 o                         
   7   0  14         26.47         27.80         2.02 o                         
   8   0  14         24.63         29.31         3.18 o                         
  -8   1  14          1.46         -0.22         0.91 o                         
  -7   1  14         63.54         64.27         3.06 o                         
  -6   1  14         81.77         87.00         3.67 o                         
  -5   1  14         58.63         53.70         3.33 o                         
  -4   1  14        148.99        131.97         2.70 o                         
  -3   1  14        143.00        128.45         2.37 o                         
  -2   1  14         18.95         22.57         1.07 o                         
  -1   1  14        114.52        120.46         2.51 o                         
   0   1  14        669.29        719.75         4.66 o                         
   1   1  14        114.53        119.97         1.62 o                         
   2   1  14         19.04         21.70         1.13 o                         
   3   1  14        143.05        134.00         3.52 o                         
   4   1  14        148.92        138.16         3.11 o                         
   5   1  14         58.69         57.62         1.95 o                         
   6   1  14         81.67         80.86         2.74 o                         
   7   1  14         63.50         67.92         3.52 o                         
   8   1  14          1.46          0.86         0.79 o                         
  -8   2  14         53.41         52.95         4.34 o                         
  -7   2  14        129.54        131.89         5.48 o                         
  -6   2  14          9.94          8.03         1.06 o                         
  -5   2  14        106.12         95.86         2.83 o                         
  -4   2  14         17.05         16.58         1.19 o                         
  -3   2  14        136.45        128.80         2.49 o                         
  -2   2  14        282.81        280.90         3.42 o                         
  -1   2  14        124.95        120.54         2.13 o                         
   0   2  14          2.23          1.52         0.25 o                         
   1   2  14        124.90        118.54         1.87 o                         
   2   2  14        283.18        281.55         3.12 o                         
   3   2  14        136.35        124.38         2.59 o                         
   4   2  14         17.09         14.11         1.53 o                         
   5   2  14        106.06         93.14         3.21 o                         
   6   2  14          9.90          8.75         1.51 o                         
   7   2  14        129.57        129.66         4.55 o                         
   8   2  14         53.30         56.36         3.72 o                         
  -8   3  14         88.08         96.74         4.80 o                         
  -7   3  14         75.92         78.90         3.70 o                         
  -6   3  14         63.07         62.73         3.35 o                         
  -5   3  14        127.14        126.51         3.40 o                         
  -4   3  14        196.06        190.39         3.41 o                         
  -3   3  14        885.70        897.85         8.28 o                         
  -2   3  14        142.72        168.70         2.46 o                         
  -1   3  14        396.56        405.17         4.24 o                         
   0   3  14        102.43        102.68         1.77 o                         
   1   3  14        396.51        404.08         4.04 o                         
   2   3  14        142.59        165.11         2.75 o                         
   3   3  14        885.37        896.39        10.20 o                         
   4   3  14        196.18        184.98         4.47 o                         
   5   3  14        127.23        120.29         3.80 o                         
   6   3  14         63.16         57.61         2.92 o                         
   7   3  14         75.81         83.43         4.45 o                         
   8   3  14         88.07         93.14         5.44 o                         
  -8   4  14         26.33         17.80         4.46 o                         
  -7   4  14         50.57         56.82         3.76 o                         
  -6   4  14         27.68         27.46         2.52 o                         
  -5   4  14        105.38         96.88         3.67 o                         
  -4   4  14        235.55        205.28         5.37 o                         
  -3   4  14        327.76        296.89         5.71 o                         
  -2   4  14         75.49         77.13         1.91 o                         
  -1   4  14        315.37        299.51         3.43 o                         
   0   4  14        316.62        270.75         3.36 o                         
   1   4  14        315.59        295.94         4.08 o                         
   2   4  14         75.59         73.39         2.18 o                         
   3   4  14        327.76        301.11         4.71 o                         
   4   4  14        235.39        212.25         5.03 o                         
   5   4  14        105.50         93.52         5.22 o                         
   6   4  14         27.68         27.20         2.43 o                         
   7   4  14         50.53         45.52         4.07 o                         
  -7   5  14        124.73        135.34         4.79 o                         
  -6   5  14          1.47          2.08         1.32 o                         
  -5   5  14         17.27         16.44         2.75 o                         
  -4   5  14         11.86         10.90         1.45 o                         
  -3   5  14         20.48         20.74         1.65 o                         
  -2   5  14         84.87         74.95         2.08 o                         
  -1   5  14         48.51         46.40         1.82 o                         
   0   5  14          4.55          2.97         0.56 o                         
   1   5  14         48.42         42.12         1.67 o                         
   2   5  14         84.71         70.92         2.36 o                         
   3   5  14         20.41         21.03         2.11 o                         
   4   5  14         11.91         14.89         1.73 o                         
   5   5  14         17.28         17.86         2.08 o                         
   6   5  14          1.46          2.49         1.29 o                         
   7   5  14        124.65        134.32         4.73 o                         
  -6   6  14        102.91        121.00         4.54 o                         
  -5   6  14          6.30          2.91         1.59 o                         
  -4   6  14         38.35         39.14         2.99 o                         
  -3   6  14        186.07        192.86         4.24 o                         
  -2   6  14        115.70        106.16         3.02 o                         
  -1   6  14         22.72         21.30         1.40 o                         
   0   6  14          0.02          0.44         0.40 o                         
   1   6  14         22.72         21.59         1.67 o                         
   2   6  14        115.82         96.55         2.96 o                         
   3   6  14        186.16        183.22         4.14 o                         
   4   6  14         38.30         38.89         2.94 o                         
   5   6  14          6.30          6.71         1.30 o                         
   6   6  14        102.96        107.33         4.32 o                         
   7   6  14          8.25          4.14         2.47 o                         
  -6   7  14         21.03         25.25         3.77 o                         
  -5   7  14          1.10          1.56         0.97 o                         
  -4   7  14          1.06          0.44         0.90 o                         
  -3   7  14          3.54          2.71         1.46 o                         
  -2   7  14         60.79         54.14         2.71 o                         
  -1   7  14        145.89        151.80         3.67 o                         
   0   7  14          3.74          2.96         0.94 o                         
   1   7  14        145.89        153.64         4.48 o                         
   2   7  14         60.82         52.38         2.75 o                         
   3   7  14          3.54          3.40         0.86 o                         
   4   7  14          1.07          2.59         0.98 o                         
   5   7  14          1.10          1.21         0.88 o                         
   6   7  14         21.01         24.30         2.38 o                         
  -5   8  14        127.85        139.93         7.97 o                         
  -4   8  14          6.50          4.91         1.21 o                         
  -3   8  14         12.32         10.29         1.27 o                         
  -2   8  14         39.84         45.25         4.08 o                         
  -1   8  14         14.25         14.20         2.21 o                         
   0   8  14        416.76        418.90         9.65 o                         
   1   8  14         14.26         18.83         2.00 o                         
   2   8  14         39.82         39.72         2.97 o                         
   3   8  14         12.30         12.64         1.71 o                         
   4   8  14          6.51          7.05         1.48 o                         
   5   8  14        127.74        145.83         6.37 o                         
  -4   9  14         23.46         26.82         2.03 o                         
  -3   9  14        100.43        100.89         4.01 o                         
  -2   9  14         26.67         24.94         4.82 o                         
  -1   9  14         21.48         21.38         3.97 o                         
   0   9  14        170.49        185.86         8.55 o                         
   1   9  14         21.51         19.22         2.12 o                         
   2   9  14         26.67         25.84         3.74 o                         
   3   9  14        100.50        106.49         4.22 o                         
   0  10  14          1.26         -1.54         2.12 o                         
   1  10  14          7.99          6.21         1.47 o                         
   1   0  15         33.24         28.28         1.09 o                         
   2   0  15          0.48          1.26         0.33 o                         
   3   0  15         98.09         93.95         2.13 o                         
   4   0  15        816.38        762.91         7.83 o                         
   5   0  15          0.04          0.48         0.78 o                         
   6   0  15         23.02         26.40         1.91 o                         
   7   0  15          4.39          3.09         0.85 o                         
   8   0  15        113.75        122.23         5.28 o                         
  -8   1  15         21.44         15.85         2.93 o                         
  -7   1  15         28.16         24.39         5.16 o                         
  -6   1  15          2.22          2.17         1.08 o                         
  -5   1  15         29.75         34.07         2.40 o                         
  -4   1  15          6.07          6.61         0.82 o                         
  -3   1  15        192.79        186.99         2.96 o                         
  -2   1  15        133.48        141.08         2.44 o                         
  -1   1  15        575.14        594.94         5.20 o                         
   0   1  15         22.89         30.80         1.06 o                         
   1   1  15        575.05        605.06         5.37 o                         
   2   1  15        133.48        146.08         2.89 o                         
   3   1  15        192.72        185.96         3.32 o                         
   4   1  15          6.08          7.37         0.99 o                         
   5   1  15         29.74         30.68         1.72 o                         
   6   1  15          2.24          2.25         0.70 o                         
   7   1  15         28.14         22.47         2.21 o                         
   8   1  15         21.43         20.16         2.41 o                         
  -8   2  15         40.06         46.35         7.29 o                         
  -7   2  15        136.98        139.02         5.65 o                         
  -6   2  15        128.89        134.22         3.53 o                         
  -5   2  15         49.68         50.64         2.56 o                         
  -4   2  15        315.58        302.72         4.22 o                         
  -3   2  15        192.25        161.70         2.71 o                         
  -2   2  15         90.85         90.85         1.95 o                         
  -1   2  15         61.26         64.69         1.55 o                         
   0   2  15         75.25         73.19         1.62 o                         
   1   2  15         61.19         66.50         1.49 o                         
   2   2  15         91.12         89.29         2.12 o                         
   3   2  15        192.07        160.87         3.01 o                         
   4   2  15        315.47        298.42         4.93 o                         
   5   2  15         49.78         47.90         2.37 o                         
   6   2  15        128.90        125.64         4.20 o                         
   7   2  15        137.15        130.24         4.50 o                         
   8   2  15         40.04         36.76         5.65 o                         
  -8   3  15         41.46         47.23         3.15 o                         
  -7   3  15          7.07          9.87         3.25 o                         
  -6   3  15         21.38         21.69         2.20 o                         
  -5   3  15          5.90          5.13         0.82 o                         
  -4   3  15        267.80        259.37         5.24 o                         
  -3   3  15        508.62        527.09         5.12 o                         
  -2   3  15        307.59        304.81         3.75 o                         
  -1   3  15        124.95        120.44         2.24 o                         
   0   3  15        279.43        230.78         3.05 o                         
   1   3  15        124.84        122.03         2.13 o                         
   2   3  15        307.63        305.06         4.17 o                         
   3   3  15        508.59        515.38         7.45 o                         
   4   3  15        268.07        259.66         5.40 o                         
   5   3  15          5.89          3.44         1.19 o                         
   6   3  15         21.37         18.29         2.01 o                         
   7   3  15          7.09          2.92         1.17 o                         
   8   3  15         41.54         44.03         2.71 o                         
  -7   4  15         54.47         56.75         3.39 o                         
  -6   4  15          7.97          8.91         1.40 o                         
  -5   4  15         37.91         41.96         2.60 o                         
  -4   4  15         29.98         29.87         2.02 o                         
  -3   4  15        344.43        337.55         5.85 o                         
  -2   4  15        256.66        251.28         3.59 o                         
  -1   4  15        205.54        199.93         3.05 o                         
   0   4  15          4.74          2.48         0.66 o                         
   1   4  15        205.56        200.64         3.20 o                         
   2   4  15        256.12        251.14         3.95 o                         
   3   4  15        344.43        331.74         8.50 o                         
   4   4  15         30.03         29.37         2.72 o                         
   5   4  15         37.82         36.12         2.69 o                         
   6   4  15          7.98          7.22         1.97 o                         
   7   4  15         54.51         51.27         4.32 o                         
  -7   5  15          8.53         10.75         1.36 o                         
  -6   5  15         38.83         33.42         4.78 o                         
  -5   5  15         12.26         10.79         1.66 o                         
  -4   5  15         12.80         12.09         1.34 o                         
  -3   5  15         96.95         91.41         2.86 o                         
  -2   5  15        107.62        109.60         2.92 o                         
  -1   5  15         43.64         37.53         1.41 o                         
   0   5  15          0.88          4.28         0.61 o                         
   1   5  15         43.53         33.17         2.47 o                         
   2   5  15        107.57        114.15         2.95 o                         
   3   5  15         96.83         93.49         4.36 o                         
   4   5  15         12.77         11.79         1.98 o                         
   5   5  15         12.29         10.52         1.56 o                         
   6   5  15         38.87         37.88         2.96 o                         
   7   5  15          8.54          8.38         1.61 o                         
  -6   6  15         98.52        101.87         5.46 o                         
  -5   6  15         14.02         14.04         2.12 o                         
  -4   6  15          0.18          0.23         0.62 o                         
  -3   6  15        147.81        140.71         3.67 o                         
  -2   6  15         24.81         20.65         1.63 o                         
  -1   6  15         82.53         82.65         2.27 o                         
   0   6  15          9.42         13.39         1.57 o                         
   1   6  15         82.54         76.26         2.58 o                         
   2   6  15         24.83         21.91         1.74 o                         
   3   6  15        147.73        133.98         4.26 o                         
   4   6  15          0.18         -0.23         0.81 o                         
   5   6  15         14.04         12.40         2.23 o                         
   6   6  15         98.51        103.33         4.26 o                         
  -6   7  15         27.52         21.99         1.81 o                         
  -5   7  15         61.57         67.20         5.68 o                         
  -4   7  15          8.84          6.51         3.13 o                         
  -3   7  15         12.09          9.25         1.43 o                         
  -2   7  15          1.04          2.93         0.82 o                         
  -1   7  15         14.15         13.44         1.25 o                         
   0   7  15         41.14         47.00         2.98 o                         
   1   7  15         14.12         14.15         1.91 o                         
   2   7  15          1.04          3.22         0.85 o                         
   3   7  15         12.08         10.33         1.61 o                         
   4   7  15          8.82         10.14         1.65 o                         
   5   7  15         61.53         68.56         4.21 o                         
  -5   8  15         45.32         31.88         3.44 o                         
  -4   8  15         18.26         20.74         2.26 o                         
  -3   8  15         35.14         36.02         2.72 o                         
  -2   8  15          5.30          4.67         1.13 o                         
  -1   8  15        112.34        119.58         6.11 o                         
   0   8  15        137.02        152.02         8.24 o                         
   1   8  15        112.13        116.69         4.13 o                         
   2   8  15          5.31          2.63         1.76 o                         
   3   8  15         35.11         37.76         3.83 o                         
   4   8  15         18.30         21.94         2.38 o                         
   5   8  15         45.34         46.70         6.22 o                         
  -3   9  15         30.23         34.76         2.19 o                         
  -2   9  15         62.35         66.10         6.96 o                         
  -1   9  15         36.54         31.99         5.08 o                         
   0   9  15          0.11          1.53         1.26 o                         
   1   9  15         36.52         38.62         3.05 o                         
   2   9  15         62.39         70.36         3.50 o                         
   3   9  15         30.25         33.17         4.86 o                         
   0  10  15         20.84         22.47         3.08 o                         
   1  10  15         31.27         31.20         5.61 o                         
   0   0  16        224.15        232.64         5.38 o                         
   1   0  16        408.85        415.87         4.28 o                         
   2   0  16         13.69         13.70         1.16 o                         
   3   0  16         54.09         50.12         1.70 o                         
   4   0  16         30.65         31.27         1.64 o                         
   5   0  16          0.22          0.25         0.49 o                         
   6   0  16         15.41         17.54         1.64 o                         
   7   0  16         77.46         78.57         3.34 o                         
   8   0  16         94.68        113.74         5.21 o                         
  -8   1  16         52.58         46.51         5.58 o                         
  -7   1  16         67.88         70.77         3.21 o                         
  -6   1  16        167.95        170.01         4.06 o                         
  -5   1  16        134.23        122.20         3.26 o                         
  -4   1  16          2.98          3.24         0.86 o                         
  -3   1  16         57.16         58.39         1.73 o                         
  -2   1  16        157.58        162.46         2.69 o                         
  -1   1  16          0.90          1.06         0.26 o                         
   0   1  16        137.89        132.82         2.87 o                         
   1   1  16          0.89          1.41         0.37 o                         
   2   1  16        157.54        166.29         2.83 o                         
   3   1  16         57.18         55.33         1.76 o                         
   4   1  16          2.98          5.45         0.86 o                         
   5   1  16        134.12        123.74         2.89 o                         
   6   1  16        168.02        175.44         7.28 o                         
   7   1  16         67.83         65.72         4.30 o                         
   8   1  16         52.61         53.50         3.68 o                         
  -8   2  16         53.77         49.64         3.36 o                         
  -7   2  16         11.65         11.45         1.96 o                         
  -6   2  16         64.73         66.50         2.61 o                         
  -5   2  16         26.26         24.26         1.79 o                         
  -4   2  16         65.84         57.55         1.95 o                         
  -3   2  16        780.34        718.11         6.72 o                         
  -2   2  16        266.81        247.25         3.68 o                         
  -1   2  16         95.80         88.50         1.87 o                         
   0   2  16        119.04        115.92         2.15 o                         
   1   2  16         95.65         88.30         2.21 o                         
   2   2  16        266.88        258.86         4.28 o                         
   3   2  16        780.39        733.84         7.05 o                         
   4   2  16         65.80         56.47         2.46 o                         
   5   2  16         26.34         21.93         1.72 o                         
   6   2  16         64.72         57.71         3.51 o                         
   7   2  16         11.65         11.89         1.70 o                         
   8   2  16         53.71         50.75         3.46 o                         
  -8   3  16         16.27          9.78         3.81 o                         
  -7   3  16         94.04        101.49         4.94 o                         
  -6   3  16        113.24        115.78         5.04 o                         
  -5   3  16         12.32          7.22         1.00 o                         
  -4   3  16         99.65        113.19         3.02 o                         
  -3   3  16         53.01         53.96         1.89 o                         
  -2   3  16         46.06         53.95         1.59 o                         
  -1   3  16         86.77         82.96         1.89 o                         
   0   3  16        669.14        693.29         6.23 o                         
   1   3  16         86.81         82.64         2.07 o                         
   2   3  16         45.99         52.31         1.82 o                         
   3   3  16         53.03         53.22         2.28 o                         
   4   3  16         99.69        111.53         3.59 o                         
   5   3  16         12.22          8.60         2.12 o                         
   6   3  16        113.20        115.28         3.95 o                         
   7   3  16         94.01         99.48         4.07 o                         
   8   3  16         16.25         12.75         3.83 o                         
  -7   4  16         29.03         25.17         2.72 o                         
  -6   4  16          5.79          9.36         1.42 o                         
  -5   4  16          5.31          3.82         1.34 o                         
  -4   4  16         14.31         10.77         1.17 o                         
  -3   4  16        582.21        558.86         6.28 o                         
  -2   4  16        111.98        111.84         2.65 o                         
  -1   4  16        491.64        464.65         5.00 o                         
   0   4  16          1.14          3.53         0.65 o                         
   1   4  16        491.44        459.06         4.72 o                         
   2   4  16        112.01        110.77         2.93 o                         
   3   4  16        582.48        568.44         8.35 o                         
   4   4  16         14.25          9.99         1.49 o                         
   5   4  16          5.30          4.44         1.17 o                         
   6   4  16          5.82          5.97         1.20 o                         
   7   4  16         29.03         31.03         6.69 o                         
  -7   5  16         16.88         14.83         2.07 o                         
  -6   5  16         84.74         98.67         4.05 o                         
  -5   5  16         53.33         56.10         4.38 o                         
  -4   5  16         98.62         96.94         3.51 o                         
  -3   5  16          3.16          2.66         1.15 o                         
  -2   5  16         60.16         56.77         1.96 o                         
  -1   5  16         76.37         85.85         2.65 o                         
   0   5  16        107.84         97.15         2.42 o                         
   1   5  16         76.38         81.64         2.21 o                         
   2   5  16         60.21         58.64         2.75 o                         
   3   5  16          3.16          3.91         1.10 o                         
   4   5  16         98.63         99.11         3.86 o                         
   5   5  16         53.41         57.15         4.02 o                         
   6   5  16         84.70         98.09         4.02 o                         
   7   5  16         16.85         18.71         2.87 o                         
  -6   6  16          2.50          2.77         1.07 o                         
  -5   6  16         13.16         18.78         2.85 o                         
  -4   6  16         11.86         11.99         1.63 o                         
  -3   6  16         10.90          8.12         1.55 o                         
  -2   6  16         50.87         53.86         2.42 o                         
  -1   6  16         58.19         65.90         2.43 o                         
   0   6  16          3.49          5.25         0.93 o                         
   1   6  16         58.21         66.68         2.42 o                         
   2   6  16         50.88         55.04         3.00 o                         
   3   6  16         10.92         10.86         1.59 o                         
   4   6  16         11.87         11.91         1.79 o                         
   5   6  16         13.17         11.74         1.78 o                         
   6   6  16          2.50          2.70         2.39 o                         
  -5   7  16        101.83        109.57         6.16 o                         
  -4   7  16         92.35        104.16         4.04 o                         
  -3   7  16         42.05         45.05         3.04 o                         
  -2   7  16         43.96         50.62         3.49 o                         
  -1   7  16          2.00          2.19         0.97 o                         
   0   7  16        131.31        131.91         7.41 o                         
   1   7  16          1.98          1.33         1.12 o                         
   2   7  16         43.95         44.61         3.02 o                         
   3   7  16         42.07         48.51         3.35 o                         
   4   7  16         92.40        101.92         4.04 o                         
   5   7  16        101.85        114.79         5.55 o                         
  -5   8  16         14.83         23.12         1.63 o                         
  -4   8  16         32.60         30.87         2.55 o                         
  -3   8  16         92.39        100.43         4.98 o                         
  -2   8  16        160.65        159.40         4.88 o                         
  -1   8  16         14.88         12.07         3.08 o                         
   0   8  16          1.00         -0.12         1.88 o                         
   1   8  16         14.87         14.67         1.76 o                         
   2   8  16        160.73        172.68         6.37 o                         
   3   8  16         92.40        101.24         4.09 o                         
   4   8  16         32.54         35.25         3.06 o                         
  -3   9  16         23.06         28.11         3.22 o                         
  -1   9  16        111.90        122.28         7.84 o                         
   0   9  16         45.34         49.83         5.97 o                         
   1   9  16        111.96        112.97         7.01 o                         
   2   9  16         66.96         81.15         4.95 o                         
   3   9  16         23.04         26.33         3.99 o                         
   1   0  17         32.24         32.30         1.92 o                         
   2   0  17         27.84         30.42         1.54 o                         
   3   0  17        195.72        192.02         3.23 o                         
   4   0  17         35.62         45.19         1.83 o                         
   5   0  17          6.05          5.43         0.97 o                         
   6   0  17         92.32         89.12         3.04 o                         
   7   0  17          4.45          4.31         1.07 o                         
   8   0  17         55.47         66.84         4.03 o                         
  -8   1  17         33.02         36.80         4.42 o                         
  -7   1  17         54.53         56.20         3.10 o                         
  -6   1  17         42.05         41.52         2.77 o                         
  -5   1  17         10.25          7.12         0.96 o                         
  -4   1  17         50.18         44.04         1.97 o                         
  -3   1  17         25.80         30.46         1.41 o                         
  -2   1  17         80.68         78.97         1.91 o                         
  -1   1  17        135.20        135.99         3.00 o                         
   0   1  17        137.63        139.94         3.06 o                         
   1   1  17        135.24        138.20         2.43 o                         
   2   1  17         80.74         80.29         2.02 o                         
   3   1  17         25.81         30.05         1.72 o                         
   4   1  17         50.21         45.35         2.05 o                         
   5   1  17         10.23          6.87         1.04 o                         
   6   1  17         42.07         38.31         4.76 o                         
   7   1  17         54.52         58.14         3.24 o                         
   8   1  17         33.07         33.27         2.69 o                         
  -8   2  17          9.06         11.71         3.23 o                         
  -7   2  17         52.64         56.01         4.41 o                         
  -6   2  17         75.51         72.90         3.58 o                         
  -5   2  17         10.04         12.13         1.28 o                         
  -4   2  17        259.85        256.26         4.03 o                         
  -3   2  17         76.76         80.63         2.32 o                         
  -2   2  17        319.00        288.02         3.82 o                         
  -1   2  17        126.77        132.25         2.94 o                         
   0   2  17          0.01         -0.24         0.47 o                         
   1   2  17        126.69        128.64         2.49 o                         
   2   2  17        318.99        295.41         4.09 o                         
   3   2  17         76.75         87.05         2.34 o                         
   4   2  17        259.87        250.60         4.64 o                         
   5   2  17         10.01         11.33         1.89 o                         
   6   2  17         75.49         67.23         4.25 o                         
   7   2  17         52.59         54.45         3.20 o                         
   8   2  17          9.07         10.86         1.49 o                         
  -7   3  17         35.94         39.56         3.63 o                         
  -6   3  17         11.25         13.29         1.96 o                         
  -5   3  17         25.39         26.20         1.88 o                         
  -4   3  17        354.60        332.18         5.38 o                         
  -3   3  17        277.25        278.81         4.42 o                         
  -2   3  17        105.30        111.99         2.34 o                         
  -1   3  17         74.75         76.65         2.28 o                         
   0   3  17         20.24         18.98         1.22 o                         
   1   3  17         74.74         75.33         2.02 o                         
   2   3  17        105.27        108.48         3.24 o                         
   3   3  17        277.26        269.37         4.29 o                         
   4   3  17        354.52        339.03         5.64 o                         
   5   3  17         25.41         25.10         1.98 o                         
   6   3  17         11.27         15.33         1.73 o                         
   7   3  17         35.94         43.78         3.25 o                         
  -7   4  17          0.78         -0.68         1.70 o                         
  -6   4  17         27.63         29.44         3.20 o                         
  -5   4  17         13.49         12.56         1.64 o                         
  -4   4  17         91.23         92.67         2.78 o                         
  -3   4  17         22.72         26.55         1.80 o                         
  -2   4  17        172.50        168.97         3.33 o                         
  -1   4  17         35.74         34.06         1.88 o                         
   0   4  17       1268.47       1202.47         9.38 o                         
   1   4  17         35.70         32.78         1.70 o                         
   2   4  17        172.23        168.93         3.33 o                         
   3   4  17         22.70         25.21         2.37 o                         
   4   4  17         91.26         93.62         3.50 o                         
   5   4  17         13.49         12.85         1.89 o                         
   6   4  17         27.67         29.70         2.65 o                         
   7   4  17          0.77          1.50         0.78 o                         
  -7   5  17         77.88         83.05         5.35 o                         
  -6   5  17         19.81         22.19         2.40 o                         
  -5   5  17         22.73         20.04         2.08 o                         
  -4   5  17        115.26        109.24         3.36 o                         
  -3   5  17         38.74         44.19         2.75 o                         
  -2   5  17         53.31         48.95         2.52 o                         
  -1   5  17          8.12          5.38         1.07 o                         
   0   5  17         26.95         29.70         1.94 o                         
   1   5  17          8.11          5.06         0.87 o                         
   2   5  17         53.26         48.18         2.63 o                         
   3   5  17         38.75         36.88         3.40 o                         
   4   5  17        115.39        109.47         3.90 o                         
   5   5  17         22.74         23.70         2.38 o                         
   6   5  17         19.80         24.59         2.44 o                         
  -6   6  17         57.17         50.74         4.26 o                         
  -5   6  17          1.41          2.51         2.88 o                         
  -4   6  17          6.13          5.83         0.95 o                         
  -3   6  17         12.12         11.46         1.22 o                         
  -2   6  17         46.90         48.28         3.15 o                         
  -1   6  17         18.39         18.89         1.88 o                         
   0   6  17          0.83         -0.07         0.54 o                         
   1   6  17         18.42         15.50         1.74 o                         
   2   6  17         46.86         49.27         3.13 o                         
   3   6  17         12.12         10.02         2.15 o                         
   4   6  17          6.16          6.85         2.39 o                         
   5   6  17          1.40          2.03         1.86 o                         
   6   6  17         57.17         59.06         3.45 o                         
  -5   7  17         15.34         17.90         1.76 o                         
  -4   7  17         31.43         33.30         4.47 o                         
  -3   7  17          4.92          5.72         1.55 o                         
  -2   7  17         13.65         13.47         1.71 o                         
  -1   7  17         52.76         53.31         3.05 o                         
   0   7  17          0.09          0.70         0.75 o                         
   1   7  17         52.74         55.58         4.19 o                         
   2   7  17         13.66         13.10         2.15 o                         
   3   7  17          4.92          5.22         1.11 o                         
   4   7  17         31.43         36.76         2.99 o                         
   5   7  17         15.39         18.67         3.82 o                         
  -4   8  17         30.01         27.04         3.94 o                         
  -3   8  17          1.59          1.09         2.09 o                         
  -2   8  17         60.97         70.56         4.14 o                         
  -1   8  17        101.30         96.20         6.63 o                         
   0   8  17          0.25          0.03         1.90 o                         
   1   8  17        101.38        104.47         4.93 o                         
   2   8  17         61.04         80.64         4.39 o                         
   3   8  17          1.58          1.50         1.08 o                         
   4   8  17         30.00         36.44         3.62 o                         
  -3   9  17         63.20         76.67         6.17 o                         
  -1   9  17        106.84         98.41         7.15 o                         
   0   9  17          1.29         -0.63         1.96 o                         
   1   9  17        106.82        100.51         4.94 o                         
   2   9  17         73.48         81.57        10.03 o                         
   0   0  18        705.90        726.71        10.88 o                         
   1   0  18        104.28        114.63         2.85 o                         
   2   0  18        119.84        121.56         2.45 o                         
   3   0  18         23.21         27.01         1.52 o                         
   4   0  18         53.99         43.93         2.44 o                         
   5   0  18          4.81          2.42         0.83 o                         
   6   0  18         16.46         17.69         1.63 o                         
   7   0  18         99.28        103.32         3.87 o                         
   8   0  18          1.57          0.53         2.34 o                         
  -8   1  18        194.64        196.84        10.21 o                         
  -7   1  18          8.53          8.36         1.21 o                         
  -6   1  18          3.39          2.34         0.88 o                         
  -5   1  18         36.77         35.47         2.24 o                         
  -4   1  18        138.22        137.34         3.30 o                         
  -3   1  18        230.51        219.30         3.48 o                         
  -2   1  18        504.89        477.89         6.05 o                         
  -1   1  18         26.59         29.22         1.74 o                         
   0   1  18         92.65         91.45         2.57 o                         
   1   1  18         26.59         25.52         1.67 o                         
   2   1  18        505.02        471.59         5.24 o                         
   3   1  18        230.43        220.92         3.65 o                         
   4   1  18        138.28        142.22         3.05 o                         
   5   1  18         36.77         36.31         2.22 o                         
   6   1  18          3.41          0.63         0.96 o                         
   7   1  18          8.51         11.83         1.65 o                         
   8   1  18        194.65        208.33         7.11 o                         
  -8   2  18         12.24         13.16         3.79 o                         
  -7   2  18          4.69          4.68         0.92 o                         
  -6   2  18        153.19        154.20         3.95 o                         
  -5   2  18          2.72          2.66         0.62 o                         
  -4   2  18          3.85          3.36         0.73 o                         
  -3   2  18        241.17        226.74         4.01 o                         
  -2   2  18        209.37        198.29         3.74 o                         
  -1   2  18         10.38         12.27         1.18 o                         
   0   2  18         39.47         38.15         2.02 o                         
   1   2  18         10.43         13.21         1.29 o                         
   2   2  18        209.12        202.26         3.93 o                         
   3   2  18        241.06        231.19         3.87 o                         
   4   2  18          3.84          3.80         0.80 o                         
   5   2  18          2.70          3.99         0.87 o                         
   6   2  18        153.35        155.78         4.78 o                         
   7   2  18          4.69          5.44         0.84 o                         
   8   2  18         12.21         19.98         7.96 o                         
  -7   3  18        128.72        128.70         5.51 o                         
  -6   3  18         30.05         28.57         4.74 o                         
  -5   3  18         43.81         46.06         2.54 o                         
  -4   3  18         10.96          9.25         1.13 o                         
  -3   3  18          7.60          9.28         1.02 o                         
  -2   3  18         14.23         12.17         1.19 o                         
  -1   3  18         66.04         71.24         2.30 o                         
   0   3  18        114.44        102.83         3.35 o                         
   1   3  18         66.14         67.93         2.02 o                         
   2   3  18         14.22         13.08         1.16 o                         
   3   3  18          7.58          9.03         1.24 o                         
   4   3  18         10.91          8.29         1.18 o                         
   5   3  18         43.73         44.35         2.60 o                         
   6   3  18         29.97         30.51         2.68 o                         
   7   3  18        128.56        141.53         4.86 o                         
  -7   4  18          3.27          2.04         0.89 o                         
  -6   4  18         83.20         91.28         4.40 o                         
  -5   4  18        147.34        168.60         5.80 o                         
  -4   4  18        467.14        445.27         6.77 o                         
  -3   4  18         89.74         89.16         2.79 o                         
  -2   4  18         17.08         16.96         1.70 o                         
  -1   4  18          9.18          7.12         1.35 o                         
   0   4  18        312.40        285.66         4.80 o                         
   1   4  18          9.13          7.37         0.91 o                         
   2   4  18         17.11         16.57         1.35 o                         
   3   4  18         89.73         88.57         2.92 o                         
   4   4  18        467.29        448.38         6.96 o                         
   5   4  18        147.58        156.13         4.17 o                         
   6   4  18         83.21         88.76         3.76 o                         
   7   4  18          3.26          4.66         1.90 o                         
  -6   5  18         61.11         67.23         4.07 o                         
  -5   5  18          5.89          7.24         1.13 o                         
  -4   5  18          0.30          0.41         0.52 o                         
  -3   5  18        243.90        241.55         7.55 o                         
  -2   5  18         94.46         89.65         3.31 o                         
  -1   5  18         31.68         34.64         2.36 o                         
   0   5  18        298.27        275.96         4.85 o                         
   1   5  18         31.76         29.54         1.74 o                         
   2   5  18         94.43         82.20         2.83 o                         
   3   5  18        243.76        249.57         5.74 o                         
   4   5  18          0.30         -0.21         0.89 o                         
   5   5  18          5.88          7.22         1.64 o                         
   6   5  18         61.20         68.15         3.70 o                         
  -6   6  18         22.87         27.27         1.81 o                         
  -5   6  18         40.02         41.99         2.62 o                         
  -4   6  18          7.79          7.09         3.10 o                         
  -3   6  18          7.50          5.59         1.32 o                         
  -2   6  18          5.84          4.59         1.42 o                         
  -1   6  18        185.86        190.28         4.94 o                         
   0   6  18         16.44         15.21         1.84 o                         
   1   6  18        185.83        188.81         4.20 o                         
   2   6  18          5.85          5.71         1.25 o                         
   3   6  18          7.53          6.65         1.32 o                         
   4   6  18          7.80          9.41         2.30 o                         
   5   6  18         40.07         43.46         3.96 o                         
   6   6  18         22.88         24.09         2.38 o                         
  -5   7  18         46.34         49.37        10.01 o                         
  -4   7  18          5.51          7.78         1.89 o                         
  -3   7  18         72.65         80.13         4.07 o                         
  -2   7  18         45.42         47.01         3.23 o                         
  -1   7  18        102.13         97.23         4.69 o                         
   0   7  18        104.96        123.23        12.52 o                         
   1   7  18        102.09        105.54         3.79 o                         
   2   7  18         45.49         47.29         3.28 o                         
   3   7  18         72.69         74.91         3.57 o                         
   4   7  18          5.51          1.70         1.03 o                         
   5   7  18         46.37         47.08         5.55 o                         
  -4   8  18         61.61         61.35        10.31 o                         
  -3   8  18         47.93         57.19         4.74 o                         
  -2   8  18         14.07         16.29         2.15 o                         
  -1   8  18         16.60         18.02         3.62 o                         
   0   8  18          0.81         -0.94         1.80 o                         
   1   8  18         16.65         16.95         6.66 o                         
   2   8  18         13.99         16.47         3.58 o                         
   3   8  18         47.99         55.07         4.56 o                         
   4   8  18         61.66         64.94         3.79 o                         
  -1   9  18         14.43         14.30         3.62 o                         
   0   9  18         40.29         40.45         5.85 o                         
   1   9  18         14.44         13.86         4.14 o                         
   2   9  18         39.01         39.70         4.20 o                         
   1   0  19          1.87          2.49         0.73 o                         
   2   0  19         27.94         26.10         1.77 o                         
   3   0  19        166.64        163.40         3.11 o                         
   4   0  19         59.46         59.74         2.04 o                         
   5   0  19         16.07         12.80         2.27 o                         
   6   0  19          5.35          3.46         0.80 o                         
   7   0  19          0.11          0.97         0.73 o                         
   8   0  19         12.31          8.47         5.14 o                         
  -7   1  19        106.75        114.98         3.57 o                         
  -6   1  19         16.71         16.49         1.57 o                         
  -5   1  19         11.49         11.02         1.28 o                         
  -4   1  19          6.86          5.27         0.88 o                         
  -3   1  19        259.66        237.59         4.75 o                         
  -2   1  19        168.09        165.58         3.99 o                         
  -1   1  19        110.19        110.60         2.90 o                         
   0   1  19          0.03          1.39         0.92 o                         
   1   1  19        110.41        105.06         2.90 o                         
   2   1  19        168.17        163.16         3.65 o                         
   3   1  19        259.55        241.09         3.90 o                         
   4   1  19          6.85          5.83         0.86 o                         
   5   1  19         11.49         11.21         1.25 o                         
   6   1  19         16.77         15.10         1.73 o                         
   7   1  19        106.71        116.26         4.20 o                         
   8   1  19         39.23         49.93         7.84 o                         
  -7   2  19         34.77         46.08         3.23 o                         
  -6   2  19          8.45          6.94         1.02 o                         
  -5   2  19         51.97         52.76         2.54 o                         
  -4   2  19        102.92         92.90         2.51 o                         
  -3   2  19        107.08        104.63         3.39 o                         
  -2   2  19        160.48        159.60         3.47 o                         
  -1   2  19        265.10        261.61         5.08 o                         
   0   2  19         40.53         38.93         2.11 o                         
   1   2  19        265.27        255.37         4.58 o                         
   2   2  19        160.55        161.83         3.74 o                         
   3   2  19        107.17        103.28         3.28 o                         
   4   2  19        102.95         95.21         2.93 o                         
   5   2  19         52.07         51.22         2.49 o                         
   6   2  19          8.46          5.58         1.12 o                         
   7   2  19         34.78         34.82         2.91 o                         
  -7   3  19         17.71         17.96         2.20 o                         
  -6   3  19         60.93         65.35         4.01 o                         
  -5   3  19         34.74         33.89         2.20 o                         
  -4   3  19        325.81        305.05         5.30 o                         
  -3   3  19         24.03         24.51         2.01 o                         
  -2   3  19         83.66         74.95         2.50 o                         
  -1   3  19         54.20         50.00         2.18 o                         
   0   3  19        742.88        710.53         9.30 o                         
   1   3  19         54.16         51.14         2.40 o                         
   2   3  19         83.70         77.93         2.34 o                         
   3   3  19         24.06         23.85         1.60 o                         
   4   3  19        326.20        320.75         5.66 o                         
   5   3  19         34.74         33.96         2.32 o                         
   6   3  19         60.95         64.32         3.52 o                         
   7   3  19         17.72         17.23         1.80 o                         
  -7   4  19        103.31        117.00         6.45 o                         
  -6   4  19         91.41         90.17         4.38 o                         
  -5   4  19         10.21         11.29         1.19 o                         
  -4   4  19        373.52        379.43         7.53 o                         
  -3   4  19        217.80        225.80         5.64 o                         
  -2   4  19        124.91        126.08         3.76 o                         
  -1   4  19        108.37        103.63         3.39 o                         
   0   4  19        152.47        147.87         5.61 o                         
   1   4  19        108.24        104.31         3.09 o                         
   2   4  19        124.88        122.63         2.93 o                         
   3   4  19        217.58        221.99         4.63 o                         
   4   4  19        373.49        374.92         6.40 o                         
   5   4  19         10.20          8.36         1.46 o                         
   6   4  19         91.25         96.15         3.57 o                         
   7   4  19        103.40        105.41         6.18 o                         
  -6   5  19        107.85        115.32         4.97 o                         
  -5   5  19          3.58          5.75         2.61 o                         
  -4   5  19         51.48         53.06         4.33 o                         
  -3   5  19         12.65         10.44         2.06 o                         
  -2   5  19          6.14          4.30         1.33 o                         
  -1   5  19         14.72         13.67         2.06 o                         
   0   5  19         79.18         82.66         2.74 o                         
   1   5  19         14.68         14.79         1.57 o                         
   2   5  19          6.12          5.26         0.93 o                         
   3   5  19         12.66          9.09         1.28 o                         
   4   5  19         51.57         55.54         3.10 o                         
   5   5  19          3.59          2.37         0.93 o                         
   6   5  19        107.91        114.18         3.92 o                         
  -5   6  19          7.26          9.25         2.09 o                         
  -4   6  19         18.30         15.27         3.29 o                         
  -3   6  19          9.01         11.82         2.24 o                         
  -2   6  19          4.60          5.79         1.71 o                         
  -1   6  19         32.84         32.97         2.62 o                         
   0   6  19          2.95          2.60         1.17 o                         
   1   6  19         32.86         29.23         3.42 o                         
   2   6  19          4.60          5.46         1.03 o                         
   3   6  19          9.02          7.70         1.25 o                         
   4   6  19         18.27         21.86         2.30 o                         
   5   6  19          7.28          4.25         1.11 o                         
   6   6  19         24.91         55.07         4.55 o                         
  -4   7  19         19.25         20.27         2.85 o                         
  -3   7  19         35.78         36.38         4.39 o                         
  -2   7  19         76.72         85.26        10.30 o                         
  -1   7  19         48.56         50.86         4.17 o                         
   0   7  19         78.74         89.88         4.51 o                         
   1   7  19         48.58         58.81         3.85 o                         
   2   7  19         76.77         84.95         3.43 o                         
   3   7  19         35.77         43.64         3.25 o                         
   4   7  19         19.26         16.20         2.01 o                         
   5   7  19         23.70         31.06         3.80 o                         
  -3   8  19        115.94        132.15         5.81 o                         
  -2   8  19         15.02          6.73         1.96 o                         
  -1   8  19         69.25         75.85         7.37 o                         
   0   8  19         18.66         15.48         3.86 o                         
   1   8  19         69.23         70.28         7.29 o                         
   2   8  19         15.00         17.45         2.27 o                         
   3   8  19        116.05        128.29         6.47 o                         
   4   8  19         14.93         14.82         3.03 o                         
  -1   9  19         87.74         81.14         8.09 o                         
   0   9  19        126.99        112.94        11.42 o                         
   0   0  20         66.56         66.35         3.40 o                         
   1   0  20        298.84        297.52         4.94 o                         
   2   0  20        175.08        184.72         3.92 o                         
   3   0  20         66.53         69.62         2.50 o                         
   4   0  20          0.03         -0.27         0.73 o                         
   5   0  20         98.94        101.90         3.13 o                         
   6   0  20          0.43          0.47         0.56 o                         
   7   0  20         11.42         18.26         1.80 o                         
  -7   1  20         68.67         72.91         3.00 o                         
  -6   1  20         41.13         41.73         2.29 o                         
  -5   1  20        126.37        133.78         3.61 o                         
  -4   1  20         20.54         15.32         2.49 o                         
  -3   1  20        247.17        231.00         4.40 o                         
  -2   1  20         68.02         58.20         3.91 o                         
  -1   1  20        134.52        133.90         3.27 o                         
   0   1  20         26.91         30.86         1.95 o                         
   1   1  20        134.64        133.22         4.33 o                         
   2   1  20         67.98         55.50         2.52 o                         
   3   1  20        247.30        228.26         4.56 o                         
   4   1  20         20.55         17.32         1.36 o                         
   5   1  20        126.32        133.39         3.62 o                         
   6   1  20         41.10         45.05         2.71 o                         
   7   1  20         68.66         67.95         3.55 o                         
  -7   2  20        105.37        102.57         6.37 o                         
  -6   2  20        113.71        122.38         3.56 o                         
  -5   2  20         12.09          7.57         1.01 o                         
  -4   2  20         40.97         37.87         2.31 o                         
  -3   2  20         40.44         33.73         2.74 o                         
  -2   2  20         29.70         29.63         1.90 o                         
  -1   2  20        138.88        136.72         3.31 o                         
   0   2  20        362.34        372.15         5.64 o                         
   1   2  20        138.88        132.58         3.38 o                         
   2   2  20         29.72         25.34         1.92 o                         
   3   2  20         40.52         31.41         2.15 o                         
   4   2  20         41.00         39.22         2.03 o                         
   5   2  20         12.10         10.75         1.32 o                         
   6   2  20        113.63        113.18         4.15 o                         
   7   2  20        105.40        107.67         4.18 o                         
  -7   3  20          1.57          3.19         0.86 o                         
  -6   3  20         71.25         65.94         3.57 o                         
  -5   3  20         18.33         21.09         2.12 o                         
  -4   3  20         10.80         13.06         1.79 o                         
  -3   3  20        232.56        222.56         5.02 o                         
  -2   3  20         34.35         36.27         2.47 o                         
  -1   3  20        178.72        176.96         3.80 o                         
   0   3  20         28.89         29.46         1.95 o                         
   1   3  20        178.45        165.43         3.86 o                         
   2   3  20         34.37         31.33         2.11 o                         
   3   3  20        232.16        223.80         4.80 o                         
   4   3  20         10.75         12.42         1.36 o                         
   5   3  20         18.34         18.92         1.73 o                         
   6   3  20         71.27         75.44         3.74 o                         
   7   3  20          1.56          3.11         0.87 o                         
  -6   4  20         45.37         54.22         6.80 o                         
  -5   4  20         82.32         85.06         4.64 o                         
  -4   4  20         92.69         95.39         3.85 o                         
  -3   4  20        142.97        140.60         4.34 o                         
  -2   4  20         27.15         27.12         2.17 o                         
  -1   4  20         14.19         12.05         1.85 o                         
   0   4  20         23.54         24.52         1.81 o                         
   1   4  20         14.22         13.08         1.55 o                         
   2   4  20         27.16         26.35         2.02 o                         
   3   4  20        142.75        140.80         4.21 o                         
   4   4  20         92.74         89.71         3.14 o                         
   5   4  20         82.40         85.06         3.23 o                         
   6   4  20         45.35         45.41         2.51 o                         
  -5   5  20         45.85         41.44         6.06 o                         
  -4   5  20         47.16         50.70         7.35 o                         
  -3   5  20         74.80         59.38         4.52 o                         
  -2   5  20         37.46         42.20         3.52 o                         
  -1   5  20         30.58         26.61         2.80 o                         
   0   5  20          2.44          4.87         2.22 o                         
   1   5  20         30.54         30.22         2.20 o                         
   2   5  20         37.49         34.30         3.30 o                         
   3   5  20         74.73         68.91         4.73 o                         
   4   5  20         47.13         48.09         4.71 o                         
   5   5  20         45.89         48.35         2.60 o                         
   6   5  20         34.30         43.02         2.99 o                         
  -5   6  20          6.32          8.99         3.28 o                         
  -4   6  20         71.75         89.26         7.12 o                         
  -3   6  20         15.93         15.44         2.51 o                         
  -2   6  20         70.03         72.82         5.04 o                         
  -1   6  20         22.78         22.87         3.05 o                         
   0   6  20          0.96          0.49         2.18 o                         
   1   6  20         22.77         23.57         2.67 o                         
   2   6  20         69.99         81.75         3.64 o                         
   3   6  20         15.91         16.92         1.59 o                         
   4   6  20         71.69         77.15         4.86 o                         
   5   6  20          6.34          7.99         1.12 o                         
  -4   7  20         36.99         48.94         6.63 o                         
  -3   7  20         24.79         27.67         3.34 o                         
  -2   7  20         80.45         85.54        15.14 o                         
  -1   7  20         98.52         92.12         4.80 o                         
   0   7  20         13.94         14.05         2.32 o                         
   1   7  20         98.56        102.35         7.34 o                         
   2   7  20         80.36         84.49         4.58 o                         
   3   7  20         24.75         22.29         2.95 o                         
   4   7  20         36.96         47.07         2.79 o                         
  -3   8  20         10.30          8.50         2.57 o                         
  -2   8  20         63.31         62.66         6.06 o                         
  -1   8  20         73.31         69.71         7.35 o                         
   0   8  20        127.80        131.75         8.53 o                         
   1   8  20         73.29         82.92         6.66 o                         
   2   8  20         63.25         72.75         7.91 o                         
   1   0  21         22.14         22.23         1.70 o                         
   2   0  21         78.78         81.38         2.75 o                         
   3   0  21         86.14         79.96         2.75 o                         
   4   0  21         59.06         55.71         3.37 o                         
   5   0  21          8.01          7.50         2.35 o                         
   6   0  21          4.49          3.16         0.67 o                         
   7   0  21        177.38        182.08         5.14 o                         
  -7   1  21        110.85        107.97         4.39 o                         
  -6   1  21         14.22         15.06         1.96 o                         
  -5   1  21         19.28         19.53         2.08 o                         
  -4   1  21         60.03         61.74         3.50 o                         
  -3   1  21         16.57         18.10         1.87 o                         
  -2   1  21        201.41        188.66         4.05 o                         
  -1   1  21         72.64         71.79         2.57 o                         
   0   1  21         59.68         53.33         2.46 o                         
   1   1  21         72.61         65.56         2.46 o                         
   2   1  21        201.54        183.46         4.08 o                         
   3   1  21         16.56         18.64         1.70 o                         
   4   1  21         60.01         56.57         2.81 o                         
   5   1  21         19.25         21.21         2.76 o                         
   6   1  21         14.19         13.18         1.69 o                         
   7   1  21        110.80         94.85         3.74 o                         
  -7   2  21         47.31         57.03         6.62 o                         
  -6   2  21         17.96         17.77         1.94 o                         
  -5   2  21         51.12         52.00         5.24 o                         
  -4   2  21         35.15         30.51         2.43 o                         
  -3   2  21         69.85         67.68         3.09 o                         
  -2   2  21         58.05         56.28         2.67 o                         
  -1   2  21         57.19         54.58         2.40 o                         
   0   2  21          2.79          3.47         0.85 o                         
   1   2  21         57.18         58.55         2.68 o                         
   2   2  21         58.01         54.44         2.86 o                         
   3   2  21         69.76         62.96         4.23 o                         
   4   2  21         35.17         30.25         2.53 o                         
   5   2  21         51.16         48.18         6.04 o                         
   6   2  21         17.86         22.04         2.05 o                         
   7   2  21         47.33         51.42         5.66 o                         
  -6   3  21         13.78         16.94         3.92 o                         
  -5   3  21         20.85         21.76         3.28 o                         
  -4   3  21         38.95         36.48         2.80 o                         
  -3   3  21        141.96        140.77         4.23 o                         
  -2   3  21         85.55         80.19         5.01 o                         
  -1   3  21         69.88         68.41         4.16 o                         
   0   3  21        549.28        518.56         7.02 o                         
   1   3  21         69.87         69.95         2.71 o                         
   2   3  21         85.41         71.50         2.77 o                         
   3   3  21        142.04        135.16         3.85 o                         
   4   3  21         38.97         38.05         2.95 o                         
   5   3  21         20.86         19.60         1.62 o                         
   6   3  21         13.81         13.46         1.53 o                         
  -6   4  21         44.25         45.26         6.25 o                         
  -5   4  21         51.95         57.18         6.43 o                         
  -4   4  21        128.78        128.12         5.42 o                         
  -3   4  21          3.18          2.86         1.51 o                         
  -2   4  21         51.17         52.53         3.14 o                         
  -1   4  21         66.24         70.60         2.55 o                         
   0   4  21         15.15         11.10         1.37 o                         
   1   4  21         66.21         67.13         2.78 o                         
   2   4  21         51.19         54.40         2.92 o                         
   3   4  21          3.18          2.32         1.19 o                         
   4   4  21        128.72        132.67         4.69 o                         
   5   4  21         51.92         59.33         2.86 o                         
   6   4  21         44.33         52.07         2.80 o                         
  -5   5  21         48.07         47.56         6.30 o                         
  -4   5  21        144.65        151.40         6.35 o                         
  -3   5  21         69.82         63.53         4.72 o                         
  -2   5  21        119.03        112.18         4.76 o                         
  -1   5  21          2.34          2.69         1.17 o                         
   0   5  21          1.76          1.97         0.85 o                         
   1   5  21          2.33          2.23         1.12 o                         
   2   5  21        118.92        117.75         4.25 o                         
   3   5  21         69.82         64.39         3.86 o                         
   4   5  21        144.73        153.73         5.83 o                         
   5   5  21         48.14         56.68         3.59 o                         
   6   5  21         22.76         23.07         4.16 o                         
  -4   6  21          5.61          8.17         2.56 o                         
  -3   6  21         62.00         67.61         5.04 o                         
  -2   6  21         63.95         67.86         5.01 o                         
  -1   6  21         25.24         25.83         4.29 o                         
   0   6  21         94.70        101.05         4.71 o                         
   1   6  21         25.27         26.38         2.46 o                         
   2   6  21         63.96         61.72         3.77 o                         
   3   6  21         62.02         68.25         4.13 o                         
   4   6  21          5.62          7.42         1.66 o                         
   5   6  21         16.69         12.11         3.84 o                         
  -3   7  21          1.90          6.05         2.01 o                         
  -2   7  21         43.78         53.45         4.61 o                         
  -1   7  21         34.75         39.37         5.27 o                         
   0   7  21          0.23         -0.72         1.92 o                         
   1   7  21         34.78         44.58         5.94 o                         
   2   7  21         43.82         49.76         3.93 o                         
   3   7  21          1.90          0.81         2.68 o                         
   4   7  21         30.06         40.25         5.52 o                         
  -2   8  21         18.40         20.48         3.05 o                         
  -1   8  21          3.26          2.39         2.46 o                         
   0   8  21          3.37          3.12         2.30 o                         
   1   8  21          3.25          5.58         2.61 o                         
   0   0  22         18.22         19.29         2.48 o                         
   1   0  22        371.15        376.52         5.93 o                         
   2   0  22          0.33          1.16         0.79 o                         
   3   0  22         11.48         13.24         1.44 o                         
   4   0  22          7.53          5.55         1.38 o                         
   5   0  22         27.85         24.89         2.36 o                         
   6   0  22          7.63          6.65         1.26 o                         
   7   0  22          0.01         -0.54         1.38 o                         
  -7   1  22         87.74         86.61         4.68 o                         
  -6   1  22         59.74         68.09         3.78 o                         
  -5   1  22         45.27         48.71         3.34 o                         
  -4   1  22          7.90          6.82         1.35 o                         
  -3   1  22          1.21          1.62         0.74 o                         
  -2   1  22        205.63        202.52         4.31 o                         
  -1   1  22         70.69         68.95         2.56 o                         
   0   1  22         32.21         31.71         2.13 o                         
   1   1  22         70.75         66.49         2.55 o                         
   2   1  22        205.61        202.30         4.43 o                         
   3   1  22          1.19          1.69         0.81 o                         
   4   1  22          7.93          8.96         1.25 o                         
   5   1  22         45.33         47.25         3.33 o                         
   6   1  22         59.85         74.42         5.36 o                         
   7   1  22         87.73         99.95         6.90 o                         
  -6   2  22         40.82         48.16         4.94 o                         
  -5   2  22        122.08        127.34         4.49 o                         
  -4   2  22         53.76         53.43         3.19 o                         
  -3   2  22          1.37          1.44         0.95 o                         
  -2   2  22         65.77         63.19         2.54 o                         
  -1   2  22         76.68         74.92         2.65 o                         
   0   2  22        113.57        108.63         3.17 o                         
   1   2  22         76.76         78.23         2.75 o                         
   2   2  22         65.68         67.45         2.92 o                         
   3   2  22          1.37          0.81         0.89 o                         
   4   2  22         53.80         50.88         5.07 o                         
   5   2  22        122.16        132.64         5.90 o                         
   6   2  22         40.75         43.38         4.30 o                         
  -6   3  22         15.63         21.46         5.24 o                         
  -5   3  22         43.81         48.09         3.34 o                         
  -4   3  22        102.14        108.21         4.07 o                         
  -3   3  22        205.30        194.47         4.94 o                         
  -2   3  22        177.68        177.10         4.99 o                         
  -1   3  22        438.12        427.53         6.37 o                         
   0   3  22         24.82         17.91         1.90 o                         
   1   3  22        438.22        422.32         6.59 o                         
   2   3  22        177.50        170.13         5.06 o                         
   3   3  22        205.47        206.01         6.18 o                         
   4   3  22        102.09         96.08         5.80 o                         
   5   3  22         43.83         52.85         6.88 o                         
   6   3  22         15.62         10.06         2.29 o                         
  -5   4  22         10.24         10.34         2.34 o                         
  -4   4  22         22.18         26.87         3.62 o                         
  -3   4  22         63.55         68.44         4.13 o                         
  -2   4  22          4.25          2.98         1.85 o                         
  -1   4  22        127.94        124.71         4.03 o                         
   0   4  22         23.58         23.40         2.34 o                         
   1   4  22        128.03        124.80         3.66 o                         
   2   4  22          4.25          4.77         1.05 o                         
   3   4  22         63.67         63.30         3.91 o                         
   4   4  22         22.19         24.12         2.47 o                         
   5   4  22         10.21         11.57         2.06 o                         
  -5   5  22        116.90        102.80         8.23 o                         
  -4   5  22         31.11         14.96         4.57 o                         
  -3   5  22          7.75          8.66         3.21 o                         
  -2   5  22         11.85         10.27         1.91 o                         
  -1   5  22         47.54         48.79         3.89 o                         
   0   5  22          0.50          0.21         0.77 o                         
   1   5  22         47.46         46.14         2.76 o                         
   2   5  22         11.82         12.54         2.56 o                         
   3   5  22          7.70          9.62         2.27 o                         
   4   5  22         31.07         27.13         2.62 o                         
   5   5  22        116.88        116.35         4.80 o                         
  -4   6  22          3.38          3.83         2.18 o                         
  -3   6  22         44.29         46.77         4.28 o                         
  -2   6  22         63.34         68.86         5.09 o                         
  -1   6  22         15.75         14.73         2.12 o                         
   0   6  22          5.12          4.91         1.52 o                         
   1   6  22         15.71         12.89         1.80 o                         
   2   6  22         63.31         75.33         3.93 o                         
   3   6  22         44.27         45.36         3.92 o                         
   4   6  22          3.37          3.25         1.34 o                         
  -3   7  22         11.16         11.85         2.29 o                         
  -2   7  22         67.41         69.18         7.78 o                         
  -1   7  22          8.98         11.22         5.47 o                         
   0   7  22         65.13         79.15         5.71 o                         
   1   7  22          9.00         11.27         3.80 o                         
   2   7  22         67.37         59.25         4.86 o                         
   3   7  22         11.19          7.67         1.75 o                         
  -2   8  22         25.32         25.54         3.79 o                         
  -1   8  22        178.16        189.50        11.09 o                         
   0   8  22         51.68         44.40         7.59 o                         
   1   0  23        581.97        576.98         7.69 o                         
   2   0  23        235.64        231.75         4.80 o                         
   3   0  23         23.37         20.42         1.83 o                         
   4   0  23        139.80        146.37         4.72 o                         
   5   0  23         50.31         50.52         3.45 o                         
   6   0  23          0.00          1.15         1.28 o                         
  -7   1  23         20.44         23.05         7.09 o                         
  -6   1  23         21.11         26.07         2.63 o                         
  -5   1  23         38.58         39.26         3.13 o                         
  -4   1  23         42.80         44.08         3.09 o                         
  -3   1  23        123.02        118.07         4.09 o                         
  -2   1  23         91.49         91.24         3.14 o                         
  -1   1  23         20.11         24.53         2.28 o                         
   0   1  23         81.53         74.22         3.27 o                         
   1   1  23         20.11         24.14         1.93 o                         
   2   1  23         91.37         92.32         3.11 o                         
   3   1  23        123.12        120.63         4.92 o                         
   4   1  23         42.77         45.12         3.51 o                         
   5   1  23         38.62         39.60         2.98 o                         
   6   1  23         21.07         21.21         5.57 o                         
  -6   2  23         94.86        107.58         4.42 o                         
  -5   2  23          1.17          0.83         1.01 o                         
  -4   2  23         21.41         15.04         1.79 o                         
  -3   2  23         34.71         37.68         2.77 o                         
  -2   2  23         99.07         93.84         3.82 o                         
  -1   2  23         21.56         20.10         1.74 o                         
   0   2  23         56.41         51.81         2.74 o                         
   1   2  23         21.55         20.59         1.80 o                         
   2   2  23         98.98         95.03         3.25 o                         
   3   2  23         34.79         39.59         2.58 o                         
   4   2  23         21.44         17.36         2.91 o                         
   5   2  23          1.15          0.40         1.74 o                         
   6   2  23         94.75        107.48         5.72 o                         
  -6   3  23          4.80          4.51         3.96 o                         
  -5   3  23        130.94        139.21         4.97 o                         
  -4   3  23          6.68          2.20         1.14 o                         
  -3   3  23         16.46         17.41         2.00 o                         
  -2   3  23        165.48        165.42         4.76 o                         
  -1   3  23        115.49        112.85         3.35 o                         
   0   3  23         61.51         60.66         2.81 o                         
   1   3  23        115.59        115.48         3.50 o                         
   2   3  23        165.44        166.51         4.27 o                         
   3   3  23         16.46         14.62         1.74 o                         
   4   3  23          6.64          4.26         1.42 o                         
   5   3  23        130.95        138.59         4.94 o                         
   6   3  23          4.79         -0.14         2.55 o                         
  -5   4  23         47.04         57.34         4.85 o                         
  -4   4  23          2.28          2.29         1.69 o                         
  -3   4  23         57.92         63.90         7.79 o                         
  -2   4  23         33.37         36.95         3.43 o                         
  -1   4  23          5.04          4.08         1.24 o                         
   0   4  23         82.54         80.51         2.94 o                         
   1   4  23          5.04          2.76         0.97 o                         
   2   4  23         33.26         27.92         2.23 o                         
   3   4  23         57.97         53.91         3.59 o                         
   4   4  23          2.28          2.33         1.29 o                         
   5   4  23         47.03         48.04         3.62 o                         
  -4   5  23         90.29         94.03        14.90 o                         
  -3   5  23          7.91         11.54         2.36 o                         
  -2   5  23         16.74         19.25         2.46 o                         
  -1   5  23         27.02         31.59         5.31 o                         
   0   5  23         27.50         31.79         2.27 o                         
   1   5  23         27.05         25.95         2.10 o                         
   2   5  23         16.77         19.75         1.97 o                         
   3   5  23          7.90          8.83         1.79 o                         
   4   5  23         90.36         90.44         4.37 o                         
   5   5  23        210.86        208.95        10.63 o                         
  -4   6  23         25.96         30.90         9.20 o                         
  -3   6  23         11.68         11.55         2.39 o                         
  -2   6  23          9.98         10.33         4.86 o                         
  -1   6  23        247.40        255.16         7.64 o                         
   0   6  23          4.42          3.81         2.86 o                         
   1   6  23        247.37        261.62         6.39 o                         
   2   6  23          9.99         12.53         1.92 o                         
   3   6  23         11.72         11.03         1.96 o                         
   4   6  23         25.95         22.25         2.69 o                         
  -3   7  23         27.68         27.17         5.95 o                         
  -2   7  23         52.77         60.85         6.14 o                         
  -1   7  23         32.58         34.32         3.80 o                         
   0   7  23         15.88         14.14         2.64 o                         
   1   7  23         32.54         46.22         6.42 o                         
   2   7  23         52.70         45.88         5.73 o                         
   3   7  23         27.76         28.15         3.31 o                         
   0   0  24          0.47          2.69         1.30 o                         
   1   0  24        103.21        107.99         4.49 o                         
   2   0  24        177.95        166.02         5.12 o                         
   3   0  24         16.64         17.30         1.93 o                         
   4   0  24          6.16          5.81         1.48 o                         
   5   0  24         43.09         44.40         3.33 o                         
   6   0  24          3.73          4.17         1.36 o                         
  -6   1  24         31.91         32.00         3.95 o                         
  -5   1  24         40.97         40.01         3.70 o                         
  -4   1  24         13.90         11.44         1.98 o                         
  -3   1  24         47.51         47.05         3.22 o                         
  -2   1  24         54.50         46.13         2.61 o                         
  -1   1  24        235.57        243.73         5.63 o                         
   0   1  24        181.14        181.71         4.31 o                         
   1   1  24        235.63        233.77         4.92 o                         
   2   1  24         54.53         55.45         4.14 o                         
   3   1  24         47.46         45.00         2.99 o                         
   4   1  24         13.90          9.91         2.12 o                         
   5   1  24         41.00         43.41         3.20 o                         
   6   1  24         31.90         26.08         3.40 o                         
  -6   2  24         14.53         16.49         6.15 o                         
  -5   2  24        139.46        142.78         4.88 o                         
  -4   2  24          9.77          7.32         1.25 o                         
  -3   2  24         28.80         34.11         5.08 o                         
  -2   2  24        284.49        287.36         5.42 o                         
  -1   2  24        207.97        201.62         4.55 o                         
   0   2  24         10.34         10.64         1.41 o                         
   1   2  24        207.86        204.30         4.67 o                         
   2   2  24        284.56        282.08         5.59 o                         
   3   2  24         28.76         26.62         2.21 o                         
   4   2  24          9.78          8.33         2.13 o                         
   5   2  24        139.66        150.06        10.56 o                         
   6   2  24         14.50         12.26         3.47 o                         
  -6   3  24         60.83         63.28         8.13 o                         
  -5   3  24         14.63         18.13         2.87 o                         
  -4   3  24          3.48          2.24         1.18 o                         
  -3   3  24          2.76          1.82         1.26 o                         
  -2   3  24         12.27         14.32         2.35 o                         
  -1   3  24         60.51         56.84         3.07 o                         
   0   3  24         10.70          7.56         1.38 o                         
   1   3  24         60.62         53.22         3.72 o                         
   2   3  24         12.31         11.50         1.49 o                         
   3   3  24          2.77          2.47         1.23 o                         
   4   3  24          3.47          4.97         1.37 o                         
   5   3  24         14.60         15.52         3.08 o                         
  -5   4  24        124.82        142.14         6.45 o                         
  -4   4  24         62.31         65.68         5.21 o                         
  -3   4  24         44.57         47.08         4.03 o                         
  -2   4  24         20.70         16.25         2.46 o                         
  -1   4  24          7.10          6.23         1.38 o                         
   0   4  24         29.96         27.88         2.17 o                         
   1   4  24          7.15          8.11         1.34 o                         
   2   4  24         20.65         18.83         2.21 o                         
   3   4  24         44.62         47.98         3.48 o                         
   4   4  24         62.39         62.49         4.15 o                         
   5   4  24        124.90        137.14         5.34 o                         
  -4   5  24         62.42         62.44         7.78 o                         
  -3   5  24          5.69          4.63         2.09 o                         
  -2   5  24         99.40        107.69         4.98 o                         
  -1   5  24         30.26         30.42         3.21 o                         
   0   5  24         55.13         55.56         3.50 o                         
   1   5  24         30.28         30.27         2.31 o                         
   2   5  24         99.39        119.48         3.92 o                         
   3   5  24          5.69          3.35         2.62 o                         
   4   5  24         62.38         69.04         4.42 o                         
  -4   6  24         22.13         29.28         8.03 o                         
  -3   6  24          3.61          3.03         1.87 o                         
  -2   6  24         92.21         88.04         5.49 o                         
  -1   6  24          8.72          7.69         1.72 o                         
   0   6  24          1.27         -0.13         1.76 o                         
   1   6  24          8.70          7.18         1.33 o                         
   2   6  24         92.18        104.04         4.30 o                         
   3   6  24          3.60          4.81         1.37 o                         
  -2   7  24          1.43         -0.68         1.85 o                         
  -1   7  24         65.29         67.28         9.76 o                         
   0   7  24        237.79        248.54        12.00 o                         
   1   7  24         65.25         60.90         8.62 o                         
   2   7  24          1.42          2.77         2.49 o                         
   1   0  25          5.05          4.71         1.15 o                         
   2   0  25         36.00         32.90         3.55 o                         
   3   0  25          1.32          0.74         0.84 o                         
   4   0  25          0.00         -0.89         1.72 o                         
   5   0  25          7.14          5.32         1.42 o                         
   6   0  25        153.38        165.56         6.25 o                         
  -6   1  25         42.59         43.89         3.65 o                         
  -5   1  25         28.62         34.11         3.01 o                         
  -4   1  25         90.39         90.29         3.84 o                         
  -3   1  25         33.76         37.56         4.67 o                         
  -2   1  25        129.75        125.53         3.69 o                         
  -1   1  25         40.67         43.21         2.59 o                         
   0   1  25         54.78         54.40         2.94 o                         
   1   1  25         40.64         39.72         2.52 o                         
   2   1  25        129.85        122.92         3.77 o                         
   3   1  25         33.76         31.50         2.39 o                         
   4   1  25         90.49         87.56         3.82 o                         
   5   1  25         28.67         28.42         3.60 o                         
  -6   2  25         28.13         22.32         5.69 o                         
  -5   2  25         84.93         86.78         4.37 o                         
  -4   2  25         45.76         39.26         3.78 o                         
  -3   2  25         15.19         13.20         1.82 o                         
  -2   2  25          0.23          2.51         1.10 o                         
  -1   2  25         73.99         70.74         3.11 o                         
   0   2  25          3.13          2.71         1.08 o                         
   1   2  25         74.04         74.46         3.21 o                         
   2   2  25          0.23          1.99         1.04 o                         
   3   2  25         15.18         11.40         1.76 o                         
   4   2  25         45.67         45.51         3.43 o                         
   5   2  25         84.84         78.23         5.71 o                         
  -5   3  25         12.06          9.52         2.35 o                         
  -4   3  25         67.31         74.18         4.51 o                         
  -3   3  25          7.38          9.29         2.03 o                         
  -2   3  25          1.22          2.11         1.31 o                         
  -1   3  25         11.66          8.55         1.32 o                         
   0   3  25          0.45         -0.76         0.76 o                         
   1   3  25         11.64          9.16         1.43 o                         
   2   3  25          1.22          0.57         0.88 o                         
   3   3  25          7.38          4.55         1.17 o                         
   4   3  25         67.26         71.61         5.57 o                         
   5   3  25         12.08         12.86         4.14 o                         
  -5   4  25         44.22         63.84         7.58 o                         
  -4   4  25         19.55         18.68         6.31 o                         
  -3   4  25          2.39          1.79         1.18 o                         
  -2   4  25         51.97         48.50         4.14 o                         
  -1   4  25         37.60         37.92         2.92 o                         
   0   4  25         29.61         27.08         2.21 o                         
   1   4  25         37.61         40.79         2.68 o                         
   2   4  25         52.02         51.20         3.08 o                         
   3   4  25          2.39          2.09         1.14 o                         
   4   4  25         19.62         23.47         2.66 o                         
   5   4  25         44.26         41.66         5.77 o                         
  -4   5  25         83.85         90.59         8.84 o                         
  -3   5  25          5.05          4.95         2.01 o                         
  -2   5  25          9.47         12.70         2.15 o                         
  -1   5  25         26.90         31.42         3.37 o                         
   0   5  25          7.35          5.89         1.48 o                         
   1   5  25         26.92         26.83         2.31 o                         
   2   5  25          9.47         12.84         1.65 o                         
   3   5  25          5.04          3.37         1.82 o                         
   4   5  25         83.75         86.02         5.76 o                         
  -3   6  25         19.49          9.83         3.54 o                         
  -2   6  25         35.48         34.66         3.86 o                         
  -1   6  25          1.41          1.95         1.14 o                         
   0   6  25         19.53         18.19         2.65 o                         
   1   6  25          1.40          1.11         2.10 o                         
   2   6  25         35.46         34.44         3.42 o                         
   3   6  25         19.44         23.63         4.11 o                         
  -1   7  25         42.38         48.10         5.87 o                         
   0   0  26        620.53        619.25        12.15 o                         
   1   0  26        124.68        133.09         3.92 o                         
   2   0  26         10.47          8.95         1.47 o                         
   3   0  26         14.16         15.67         1.68 o                         
   4   0  26          5.01          1.88         1.97 o                         
   5   0  26         17.88         18.22         3.27 o                         
  -5   1  26         38.65         41.15         3.20 o                         
  -4   1  26         13.70         15.13         2.07 o                         
  -3   1  26         78.41         86.23         8.56 o                         
  -2   1  26          2.79          2.83         1.06 o                         
  -1   1  26         34.38         31.54         2.35 o                         
   0   1  26         54.20         50.22         2.86 o                         
   1   1  26         34.39         27.97         2.24 o                         
   2   1  26          2.81          3.45         1.08 o                         
   3   1  26         78.33         73.55         3.46 o                         
   4   1  26         13.71         16.72         2.21 o                         
   5   1  26         38.68         40.39         4.25 o                         
  -5   2  26         32.48         33.20         2.89 o                         
  -4   2  26         96.12        102.03         5.24 o                         
  -3   2  26         20.93         22.73         2.36 o                         
  -2   2  26        246.99        243.88         6.17 o                         
  -1   2  26         70.67         71.56         3.18 o                         
   0   2  26         14.89         17.00         1.76 o                         
   1   2  26         70.84         75.64         3.46 o                         
   2   2  26        247.10        246.67         5.47 o                         
   3   2  26         20.89         20.57         2.02 o                         
   4   2  26         96.16        107.34         4.43 o                         
   5   2  26         32.40         33.54         3.74 o                         
  -5   3  26         74.35         75.67         8.38 o                         
  -4   3  26          0.09         -1.39         1.39 o                         
  -3   3  26         19.82         17.38         2.69 o                         
  -2   3  26         32.88         37.65         2.96 o                         
  -1   3  26        132.19        128.16         3.89 o                         
   0   3  26          2.28          1.02         0.97 o                         
   1   3  26        132.15        130.42         3.98 o                         
   2   3  26         32.87         36.06         2.64 o                         
   3   3  26         19.81         16.83         1.90 o                         
   4   3  26          0.09          2.34         1.18 o                         
  -4   4  26         60.06         70.42         5.42 o                         
  -3   4  26          1.62          0.30         1.37 o                         
  -2   4  26         32.83         33.04         3.48 o                         
  -1   4  26        213.58        213.61         5.81 o                         
   0   4  26          8.26          4.00         1.12 o                         
   1   4  26        213.30        209.76         5.09 o                         
   2   4  26         32.83         33.72         2.57 o                         
   3   4  26          1.62          1.02         2.41 o                         
   4   4  26         60.07         71.12         4.48 o                         
  -4   5  26          5.53          4.61         8.29 o                         
  -3   5  26         15.52         18.31         4.01 o                         
  -2   5  26         30.88         26.96         3.23 o                         
  -1   5  26         57.53         56.89         4.54 o                         
   0   5  26          2.65          1.25         1.64 o                         
   1   5  26         57.59         55.98         3.25 o                         
   2   5  26         30.86         31.51         3.71 o                         
   3   5  26         15.53         12.73         2.09 o                         
  -2   6  26         29.56         37.94         4.81 o                         
  -1   6  26         23.60         24.21         2.95 o                         
   0   6  26        148.51        163.70         6.61 o                         
   1   6  26         23.59         23.75         3.20 o                         
   2   6  26         29.55         31.71         3.77 o                         
   1   0  27        251.12        253.33         5.53 o                         
   2   0  27          0.57          0.76         0.86 o                         
   3   0  27         32.75         31.25         3.35 o                         
   4   0  27         87.02         93.04         4.10 o                         
   5   0  27         16.64         15.51         2.00 o                         
  -5   1  27         64.16         68.33         4.37 o                         
  -4   1  27         22.55         26.87         4.10 o                         
  -3   1  27          8.86         10.00         2.52 o                         
  -2   1  27          4.19          4.79         1.21 o                         
  -1   1  27         70.00         70.33         3.33 o                         
   0   1  27         99.72        105.98         3.66 o                         
   1   1  27         69.99         67.62         3.42 o                         
   2   1  27          4.20          5.16         1.19 o                         
   3   1  27          8.86          8.78         1.51 o                         
   4   1  27         22.60         20.56         2.40 o                         
  -5   2  27         42.76         29.14         4.40 o                         
  -4   2  27        112.48        113.30         5.57 o                         
  -3   2  27          6.55          6.52         1.47 o                         
  -2   2  27        223.64        224.16         6.00 o                         
  -1   2  27         14.86         14.07         1.77 o                         
   0   2  27         77.33         76.12         3.33 o                         
   1   2  27         14.84         18.00         1.91 o                         
   2   2  27        223.67        221.11         7.44 o                         
   3   2  27          6.54          6.19         1.30 o                         
   4   2  27        112.58        112.52         4.61 o                         
  -4   3  27         30.63         33.11         3.33 o                         
  -3   3  27         21.44         17.29         2.85 o                         
  -2   3  27          8.22          9.18         1.65 o                         
  -1   3  27         51.59         51.31         5.77 o                         
   0   3  27          0.15         -0.19         0.87 o                         
   1   3  27         51.55         47.18         2.96 o                         
   2   3  27          8.23          6.33         1.72 o                         
   3   3  27         21.48         18.67         2.07 o                         
   4   3  27         30.71         26.52         2.74 o                         
  -4   4  27          8.75         11.87         8.07 o                         
  -3   4  27          5.56          6.41         1.72 o                         
  -2   4  27         27.65         32.51         3.48 o                         
  -1   4  27         43.99         48.25         4.72 o                         
   0   4  27          5.44          5.73         1.19 o                         
   1   4  27         43.96         53.60         3.17 o                         
   2   4  27         27.73         24.53         2.44 o                         
   3   4  27          5.55          7.62         1.77 o                         
   4   4  27          8.77         14.92         4.16 o                         
  -2   5  27         72.78         84.92         5.03 o                         
  -1   5  27          5.43          4.52         2.01 o                         
   0   5  27          2.51          3.37         1.39 o                         
   1   5  27          5.43          2.21         1.48 o                         
   2   5  27         72.79         78.20         3.96 o                         
  -1   6  27         47.46         50.38         5.81 o                         
   0   6  27         58.43         70.31         7.11 o                         
   2   6  27         45.45         50.49         6.07 o                         
   0   0  28        200.00        207.54         7.33 o                         
   1   0  28          0.12          3.58         1.09 o                         
   2   0  28        123.97        126.77         4.08 o                         
   3   0  28         75.30         75.20         4.07 o                         
   4   0  28         17.20         14.88         2.12 o                         
   5   0  28         31.72         40.28         5.97 o                         
  -4   1  28          4.15          3.65         1.36 o                         
  -3   1  28          1.40          0.36         1.21 o                         
  -2   1  28        106.18        108.15         3.70 o                         
  -1   1  28        139.95        148.40         7.92 o                         
   0   1  28        120.59        124.29         4.00 o                         
   1   1  28        139.93        142.52         4.27 o                         
   2   1  28        106.18        108.10         3.77 o                         
   3   1  28          1.39          1.91         1.11 o                         
   4   1  28          4.18          5.30         1.52 o                         
  -4   2  28          7.94         10.30         2.08 o                         
  -3   2  28         88.28         85.06         5.16 o                         
  -2   2  28         53.68         49.71         3.48 o                         
  -1   2  28         43.60         40.60         2.80 o                         
   0   2  28          2.14          2.35         1.13 o                         
   1   2  28         43.66         36.29         2.71 o                         
   2   2  28         53.73         54.79         3.31 o                         
   3   2  28         88.37         90.23         3.59 o                         
   4   2  28          7.93          5.51         2.79 o                         
  -4   3  28         48.89         55.39         6.30 o                         
  -3   3  28          1.49          1.98         1.51 o                         
  -2   3  28         36.54         36.58         3.13 o                         
  -1   3  28         35.28         37.53         3.10 o                         
   0   3  28         27.20         26.00         3.12 o                         
   1   3  28         35.30         32.45         2.51 o                         
   2   3  28         36.56         39.83         2.86 o                         
   3   3  28          1.48          0.48         1.09 o                         
   4   3  28         48.98         53.58         6.36 o                         
  -3   4  28         26.01         28.59         3.95 o                         
  -2   4  28         65.80         66.52         7.88 o                         
  -1   4  28         37.19         37.37         5.05 o                         
   0   4  28          0.05          0.22         1.47 o                         
   1   4  28         37.22         39.74         2.76 o                         
   2   4  28         65.80         63.74         4.08 o                         
   3   4  28         25.99         24.41         3.18 o                         
  -2   5  28         38.67         39.51         5.28 o                         
  -1   5  28         40.15         38.43         5.00 o                         
   0   5  28        103.77        107.65         6.35 o                         
   1   5  28         40.07         43.85         4.12 o                         
   2   5  28         38.69         40.93         4.05 o                         
   1   0  29         27.51         28.09         2.44 o                         
   2   0  29         64.96         64.52         3.52 o                         
   3   0  29         18.86         18.36         2.28 o                         
   4   0  29          0.64          4.34         2.52 o                         
  -4   1  29         38.48         36.66         4.34 o                         
  -3   1  29         66.89         67.73         5.04 o                         
  -2   1  29         66.37         67.53         4.13 o                         
  -1   1  29         78.07         85.73         5.74 o                         
   0   1  29          8.12         14.37         1.76 o                         
   1   1  29         78.24         87.33         3.75 o                         
   2   1  29         66.34         66.55         3.59 o                         
   3   1  29         66.86         71.66         3.83 o                         
   4   1  29         38.46         44.96         6.75 o                         
  -3   2  29          0.42         -1.01         1.01 o                         
  -2   2  29         12.15         13.79         2.28 o                         
  -1   2  29         19.11         21.54         2.08 o                         
   0   2  29         54.84         54.55         3.25 o                         
   1   2  29         19.11         15.37         1.80 o                         
   2   2  29         12.14          8.99         1.89 o                         
   3   2  29          0.41         -1.44         1.44 o                         
  -3   3  29         24.75         28.12         4.38 o                         
  -2   3  29          7.78          5.96         1.43 o                         
  -1   3  29         38.65         43.17         3.37 o                         
   0   3  29         66.60         66.25         3.56 o                         
   1   3  29         38.70         36.26         2.68 o                         
   2   3  29          7.80          6.99         2.31 o                         
   3   3  29         24.78         25.01         4.03 o                         
  -2   4  29          6.09          7.16         2.27 o                         
  -1   4  29         14.26         17.16         2.17 o                         
   0   4  29          4.55          3.44         2.51 o                         
   1   4  29         14.26         14.88         2.49 o                         
   2   4  29          6.09          3.60         1.61 o                         
   1   5  29         54.12         54.90         6.60 o                         
   0   0  30         13.45         14.41         2.68 o                         
   1   0  30          1.91          1.39         1.09 o                         
   2   0  30         28.30         28.52         2.43 o                         
   3   0  30         29.55         31.20         3.51 o                         
  -3   1  30         16.77         18.16         3.01 o                         
  -2   1  30         46.74         50.58         3.66 o                         
  -1   1  30         15.25         16.13         2.97 o                         
   0   1  30        193.95        194.08         5.18 o                         
   1   1  30         15.28         13.18         1.77 o                         
   2   1  30         46.85         44.21         3.91 o                         
   3   1  30         16.70         18.09         3.96 o                         
  -3   2  30         13.59         11.19         3.24 o                         
  -2   2  30          4.81          3.12         2.60 o                         
  -1   2  30         10.50         10.29         1.75 o                         
   0   2  30         68.03         67.27         3.71 o                         
   1   2  30         10.53          8.42         1.97 o                         
   2   2  30          4.81          2.58         1.28 o                         
   3   2  30         13.60         14.29         3.11 o                         
  -2   3  30         26.40         23.53         3.22 o                         
  -1   3  30          5.23          4.20         6.02 o                         
   0   3  30          2.61          3.10         1.31 o                         
   1   3  30          5.24          6.15         2.14 o                         
   2   3  30         26.42         27.55         3.88 o                         
   0   4  30         35.04         35.37         4.64 o                         
   1   4  30         55.36         57.09         5.09 o                         
   1   0  31         32.63         34.26         2.85 o                         
   2   0  31          1.21         -0.78         1.28 o                         
  -2   1  31         39.88         40.89         5.55 o                         
  -1   1  31         31.59         28.82         3.31 o                         
   0   1  31        182.32        194.69         5.29 o                         
   1   1  31         31.61         31.06         2.64 o                         
   2   1  31         39.96         47.40         6.53 o                         
  -2   2  31         17.54         24.69         4.01 o                         
  -1   2  31         35.74         39.26         4.52 o                         
   0   2  31         90.64        101.06         4.28 o                         
   1   2  31         35.77         29.77         3.02 o                         
   2   2  31         17.53         16.47         4.63 o                         
  -1   3  31         22.85         17.57         3.74 o                         
   0   3  31          7.01          8.10         2.12 o                         
   1   3  31         22.85         28.03         5.91 o                         
   0   0  32          8.33          6.45         3.70 o                         
   1   0  32         11.48         16.62         4.30 o                         
  -1   1  32          6.18          4.68         2.56 o                         
   0   1  32         43.25         46.45         6.57 o                         
   0   2  32         41.24         41.69         6.46 o                         
                                                                                
